# Supplementary material for: Genome-scale metabolic model led engineering of Nothapodytes nimmoniana plant cells for high camptothecin production
Source: Front Plant Sci. 2023 Aug 2;14:1207218. doi: 10.3389/fpls.2023.1207218 (PMC10433906; doi:10.3389/fpls.2023.1207218)
Supplement: Supplementary Data Sheet 2 — NothaGEM model parameters, comprising - S2.1 – Metabolites, S2.2 – Reactions, S2.3 –Memote report, S2.4 – Model (SBML file). [file DataSheet_2.zip]

Archive with 4 entries (4 files):
- Dataset S2/Memote Report Dataset S2.3.pdf
- Dataset S2/NothaGEM Dataset S2.1- Metabolites.xlsx
- Dataset S2/NothaGEM Dataset S2.2 - Reactions.xlsx
- Dataset S2/NothaGEM iSM1809.xml
