# Supplementary material for: Genome-scale metabolic model led engineering of Nothapodytes nimmoniana plant cells for high camptothecin production
Source: Front Plant Sci. 2023 Aug 2;14:1207218. doi: 10.3389/fpls.2023.1207218 (PMC10433906; doi:10.3389/fpls.2023.1207218)
Supplement: Supplementary Data Sheet 2 — NothaGEM model parameters, comprising - S2.1 – Metabolites, S2.2 – Reactions, S2.3 –Memote report, S2.4 – Model (SBML file). [file DataSheet_2.zip › Dataset S2/NothaGEM Dataset S2.1- Metabolites.xlsx]

## Sheet: Sheet1
Dataset S2.1 : Compartmentalized CamGEM model metabolites' properties
'Metabolite ID' - metabolites' ID in SBML model files
Metabolite ID	ModelSEED ID	KEGG ID	AraCyc/PMN ID	Metabolite Name	Formula
'cpd00001[c0]'	cpd00001	C00001	WATER	H2O_c0	H2O
'cpd00009[c0]'	cpd00009	C00009	Pi	Phosphate_c0	HO4P
'cpd00012[c0]'	cpd00012	C00013	PPI	PPi_c0	HO7P2
'cpd00067[c0]'	cpd00067	C00080	PROTON	H_plus__c0	H
'cpd00001[d0]'	cpd00001	C00001	WATER	H2O_d0	H2O
'cpd00009[d0]'	cpd00009	C00009	Pi	Phosphate_d0	HO4P
'cpd00012[d0]'	cpd00012	C00013	PPI	PPi_d0	HO7P2
'cpd00067[d0]'	cpd00067	C00080	PROTON	H_plus__d0	H
'cpd00001[g0]'	cpd00001	C00001	WATER	H2O_g0	H2O
'cpd00009[g0]'	cpd00009	C00009	Pi	Phosphate_g0	HO4P
'cpd00012[g0]'	cpd00012	C00013	PPI	PPi_g0	HO7P2
'cpd00067[g0]'	cpd00067	C00080	PROTON	H_plus__g0	H
'cpd00001[v0]'	cpd00001	C00001	WATER	H2O_v0	H2O
'cpd00009[v0]'	cpd00009	C00009	Pi	Phosphate_v0	HO4P
'cpd00012[v0]'	cpd00012	C00013	PPI	PPi_v0	HO7P2
'cpd00067[v0]'	cpd00067	C00080	PROTON	H_plus__v0	H
'cpd00001[w0]'	cpd00001	C00001	WATER	H2O_w0	H2O
'cpd00009[w0]'	cpd00009	C00009	Pi	Phosphate_w0	HO4P
'cpd00012[w0]'	cpd00012	C00013	PPI	PPi_w0	HO7P2
'cpd00067[w0]'	cpd00067	C00080	PROTON	H_plus__w0	H
'cpd00007[c0]'	cpd00007	C00007	OXYGEN-MOLECULE	O2_c0	O2
'cpd00025[c0]'	cpd00025	C00027	HYDROGEN-PEROXIDE	H2O2_c0	H2O2
'cpd00001[x0]'	cpd00001	C00001	WATER	H2O_x0	H2O
'cpd00007[x0]'	cpd00007	C00007	OXYGEN-MOLECULE	O2_x0	O2
'cpd00025[x0]'	cpd00025	C00027	HYDROGEN-PEROXIDE	H2O2_x0	H2O2
'cpd00011[d0]'	cpd00011	C00011	CARBON-DIOXIDE	CO2_d0	CO2
'cpd00020[d0]'	cpd00020	C00022	PYRUVATE	Pyruvate_d0	C3H3O3
'cpd00056[d0]'	cpd00056	C00068	THIAMINE-PYROPHOSPHATE	TPP_d0	C12H17N4O7P2S
'cpd03049[d0]'	cpd03049	C05125	2-ALPHA-HYDROXYETHYL-THPP	2_Hydroxyethyl_ThPP_d0	C14H21N4O8P2S
'cpd00011[m0]'	cpd00011	C00011	CARBON-DIOXIDE	CO2_m0	CO2
'cpd00020[m0]'	cpd00020	C00022	PYRUVATE	Pyruvate_m0	C3H3O3
'cpd00056[m0]'	cpd00056	C00068	THIAMINE-PYROPHOSPHATE	TPP_m0	C12H17N4O7P2S
'cpd00067[m0]'	cpd00067	C00080	PROTON	H_plus__m0	H
'cpd03049[m0]'	cpd03049	C05125	2-ALPHA-HYDROXYETHYL-THPP	2_Hydroxyethyl_ThPP_m0	C14H21N4O8P2S
'cpd00169[d0]'	cpd00169	C00197	G3P	3_Phosphoglycerate_d0	C3H4O7P
'cpd00871[d0]'	cpd00871	C01182	D-RIBULOSE-15-P2	D_Ribulose_1_5_bisphosphate_d0	C5H8O11P2
'cpd00011[x0]'	cpd00011	C00011	CARBON-DIOXIDE	CO2_x0	CO2
'cpd00067[x0]'	cpd00067	C00080	PROTON	H_plus__x0	H
'cpd00169[x0]'	cpd00169	C00197	G3P	3_Phosphoglycerate_x0	C3H4O7P
'cpd00871[x0]'	cpd00871	C01182	D-RIBULOSE-15-P2	D_Ribulose_1_5_bisphosphate_x0	C5H8O11P2
'cpd00220[d0]'	cpd00220	C00255	RIBOFLAVIN	Riboflavin_d0	C17H19N4O6
'cpd02656[d0]'	cpd02656	C04332	DIMETHYL-D-RIBITYL-LUMAZINE	6_7_Dimethyl_8__1_D_ribityllumazine_d0	C13H17N4O6
'cpd02882[d0]'	cpd02882	C04732	AMINO-RIBOSYLAMINO-1H-3H-PYR-DIONE	4__1_D_Ribitylamino_5_aminouracil_d0	C9H16N4O6
'cpd00003[d0]'	cpd00003	C00003	NAD	NAD_d0	C21H26N7O14P2
'cpd00004[d0]'	cpd00004	C00004	NADH	NADH_d0	C21H27N7O14P2
'cpd00023[d0]'	cpd00023	C00025	GLT	L_Glutamate_d0	C5H8NO4
'cpd00024[d0]'	cpd00024	C00026	2-KETOGLUTARATE	2_Oxoglutarate_d0	C5H4O5
'cpd00053[d0]'	cpd00053	C00064	GLN	L_Glutamine_d0	C5H10N2O3
'cpd00003[c0]'	cpd00003	C00003	NAD	NAD_c0	C21H26N7O14P2
'cpd00018[c0]'	cpd00018	C00020	AMP	AMP_c0	C10H12N5O7P
'cpd00355[c0]'	cpd00355	C00455	NICOTINAMIDE_NUCLEOTIDE	Nicotinamide_ribonucleotide_c0	C11H14N2O8P
'cpd00018[d0]'	cpd00018	C00020	AMP	AMP_d0	C10H12N5O7P
'cpd00355[d0]'	cpd00355	C00455	NICOTINAMIDE_NUCLEOTIDE	Nicotinamide_ribonucleotide_d0	C11H14N2O8P
'cpd00002[c0]'	cpd00002	C00002	ATP	ATP_c0	C10H13N5O13P3
'cpd00006[c0]'	cpd00006	C00006	NADP	NADP_c0	C21H25N7O17P3
'cpd00008[c0]'	cpd00008	C00008	ADP	ADP_c0	C10H13N5O10P2
'cpd00002[d0]'	cpd00002	C00002	ATP	ATP_d0	C10H13N5O13P3
'cpd00006[d0]'	cpd00006	C00006	NADP	NADP_d0	C21H25N7O17P3
'cpd00008[d0]'	cpd00008	C00008	ADP	ADP_d0	C10H13N5O10P2
'cpd00004[c0]'	cpd00004	C00004	NADH	NADH_c0	C21H27N7O14P2
'cpd00005[c0]'	cpd00005	C00005	NADPH	NADPH_c0	C21H26N7O17P3
'cpd00002[x0]'	cpd00002	C00002	ATP	ATP_x0	C10H13N5O13P3
'cpd00004[x0]'	cpd00004	C00004	NADH	NADH_x0	C21H27N7O14P2
'cpd00005[x0]'	cpd00005	C00005	NADPH	NADPH_x0	C21H26N7O17P3
'cpd00008[x0]'	cpd00008	C00008	ADP	ADP_x0	C10H13N5O10P2
'cpd00042[c0]'	cpd00042	C00051	GLUTATHIONE	GSH_c0	C10H16N3O6S
'cpd00111[c0]'	cpd00111	C00127	OXIDIZED-GLUTATHIONE	Oxidized_glutathione_c0	C20H30N6O12S2
'cpd00005[d0]'	cpd00005	C00005	NADPH	NADPH_d0	C21H26N7O17P3
'cpd00042[d0]'	cpd00042	C00051	GLUTATHIONE	GSH_d0	C10H16N3O6S
'cpd00111[d0]'	cpd00111	C00127	OXIDIZED-GLUTATHIONE	Oxidized_glutathione_d0	C20H30N6O12S2
'cpd00005[m0]'	cpd00005	C00005	NADPH	NADPH_m0	C21H26N7O17P3
'cpd00006[m0]'	cpd00006	C00006	NADP	NADP_m0	C21H25N7O17P3
'cpd00042[m0]'	cpd00042	C00051	GLUTATHIONE	GSH_m0	C10H16N3O6S
'cpd00111[m0]'	cpd00111	C00127	OXIDIZED-GLUTATHIONE	Oxidized_glutathione_m0	C20H30N6O12S2
'cpd00002[m0]'	cpd00002	C00002	ATP	ATP_m0	C10H13N5O13P3
'cpd00008[m0]'	cpd00008	C00008	ADP	ADP_m0	C10H13N5O10P2
'cpd00018[m0]'	cpd00018	C00020	AMP	AMP_m0	C10H12N5O7P
'cpd00002[n0]'	cpd00002	C00002	ATP	ATP_n0	C10H13N5O13P3
'cpd00008[n0]'	cpd00008	C00008	ADP	ADP_n0	C10H13N5O10P2
'cpd00018[n0]'	cpd00018	C00020	AMP	AMP_n0	C10H12N5O7P
'cpd00067[n0]'	cpd00067	C00080	PROTON	H_plus__n0	H
'cpd00010[c0]'	cpd00010	C00010	CO-A	CoA_c0	C21H32N7O16P3S
'cpd00655[c0]'	cpd00655	C00882	DEPHOSPHO-COA	Dephospho_CoA_c0	C21H33N7O13P2S
'cpd00010[x0]'	cpd00010	C00010	CO-A	CoA_x0	C21H32N7O16P3S
'cpd00655[x0]'	cpd00655	C00882	DEPHOSPHO-COA	Dephospho_CoA_x0	C21H33N7O13P2S
'cpd00011[c0]'	cpd00011	C00011	CARBON-DIOXIDE	CO2_c0	CO2
'cpd00013[c0]'	cpd00013	C00014	AMMONIUM	NH3_c0	NH4
'cpd00073[c0]'	cpd00073	C00086	UREA	Urea_c0	CH4N2O
'cpd00242[c0]'	cpd00242	C00288	HCO3	H2CO3_c0	CHO3
'cpd00242[d0]'	cpd00242	C00288	HCO3	H2CO3_d0	CHO3
'cpd00014[c0]'	cpd00014	C00015	UDP	UDP_c0	C9H12N2O12P2
'cpd00091[c0]'	cpd00091	C00105	UMP	UMP_c0	C9H11N2O9P
'cpd00014[g0]'	cpd00014	C00015	UDP	UDP_g0	C9H12N2O12P2
'cpd00091[g0]'	cpd00091	C00105	UMP	UMP_g0	C9H11N2O9P
'cpd00062[c0]'	cpd00062	C00075	UTP	UTP_c0	C9H12N2O15P3
'cpd00014[d0]'	cpd00014	C00015	UDP	UDP_d0	C9H12N2O12P2
'cpd00062[d0]'	cpd00062	C00075	UTP	UTP_d0	C9H12N2O15P3
'cpd00014[m0]'	cpd00014	C00015	UDP	UDP_m0	C9H12N2O12P2
'cpd00062[m0]'	cpd00062	C00075	UTP	UTP_m0	C9H12N2O15P3
'cpd00014[n0]'	cpd00014	C00015	UDP	UDP_n0	C9H12N2O12P2
'cpd00062[n0]'	cpd00062	C00075	UTP	UTP_n0	C9H12N2O15P3
'cpd00014[x0]'	cpd00014	C00015	UDP	UDP_x0	C9H12N2O12P2
'cpd00062[x0]'	cpd00062	C00075	UTP	UTP_x0	C9H12N2O15P3
'cpd00062[g0]'	cpd00062	C00075	UTP	UTP_g0	C9H12N2O15P3
'cpd00015[c0]'	cpd00015	C00016	FAD	FAD_c0	C27H31N9O15P2
'cpd00050[c0]'	cpd00050	C00061	FMN	FMN_c0	C17H19N4O9P
'cpd00015[d0]'	cpd00015	C00016	FAD	FAD_d0	C27H31N9O15P2
'cpd00050[d0]'	cpd00050	C00061	FMN	FMN_d0	C17H19N4O9P
'cpd00016[c0]'	cpd00016	C00018	PYRIDOXAL_PHOSPHATE	Pyridoxal_phosphate_c0	C8H8NO6P
'cpd00215[c0]'	cpd00215	C00250	PYRIDOXAL	Pyridoxal_c0	C8H9NO3
'cpd00016[d0]'	cpd00016	C00018	PYRIDOXAL_PHOSPHATE	Pyridoxal_phosphate_d0	C8H8NO6P
'cpd00215[d0]'	cpd00215	C00250	PYRIDOXAL	Pyridoxal_d0	C8H9NO3
'cpd00017[c0]'	cpd00017	C00019	S-ADENOSYLMETHIONINE	S_Adenosyl_L_methionine_c0	C15H23N6O5S
'cpd00060[c0]'	cpd00060	C00073	MET	L_Methionine_c0	C5H11NO2S
'cpd00001[n0]'	cpd00001	C00001	WATER	H2O_n0	H2O
'cpd00009[n0]'	cpd00009	C00009	Pi	Phosphate_n0	HO4P
'cpd00012[n0]'	cpd00012	C00013	PPI	PPi_n0	HO7P2
'cpd00017[n0]'	cpd00017	C00019	S-ADENOSYLMETHIONINE	S_Adenosyl_L_methionine_n0	C15H23N6O5S
'cpd00060[n0]'	cpd00060	C00073	MET	L_Methionine_n0	C5H11NO2S
'cpd00147[c0]'	cpd00147	C00170	5-METHYLTHIOADENOSINE	5_Methylthioadenosine_c0	C11H15N5O3S
'cpd00909[c0]'	cpd00909	C01234	CPD-68	1_Aminocyclopropane_1_carboxylate_c0	C4H7NO2
'cpd00182[c0]'	cpd00182	C00212	ADENOSINE	Adenosine_c0	C10H13N5O4
'cpd00638[c0]'	cpd00638	C00857	DEAMIDO-NAD	Deamido_NAD_c0	C21H24N6O15P2
'cpd00103[c0]'	cpd00103	C00119	PRPP	PRPP_c0	C5H9O14P3
'cpd00128[c0]'	cpd00128	C00147	ADENINE	Adenine_c0	C5H5N5
'cpd00019[c0]'	cpd00019	C00021	ADENOSYL-HOMO-CYS	S_Adenosyl_homocysteine_c0	C14H20N6O5S
'cpd00135[c0]'	cpd00135	C00155	HOMO-CYS	Homocysteine_c0	C4H9NO2S
'cpd00020[c0]'	cpd00020	C00022	PYRUVATE	Pyruvate_c0	C3H3O3
'cpd00061[c0]'	cpd00061	C00074	PHOSPHO-ENOL-PYRUVATE	Phosphoenolpyruvate_c0	C3H2O6P
'cpd00061[d0]'	cpd00061	C00074	PHOSPHO-ENOL-PYRUVATE	Phosphoenolpyruvate_d0	C3H2O6P
'cpd00003[m0]'	cpd00003	C00003	NAD	NAD_m0	C21H26N7O14P2
'cpd00004[m0]'	cpd00004	C00004	NADH	NADH_m0	C21H27N7O14P2
'cpd00130[m0]'	cpd00130	C00149	MAL	L_Malate_m0	C4H4O5
'cpd00130[c0]'	cpd00130	C00149	MAL	L_Malate_c0	C4H4O5
'cpd00130[d0]'	cpd00130	C00149	MAL	L_Malate_d0	C4H4O5
'cpd00550[c0]'	cpd00550	C00740	D-SERINE	D_Serine_c0	C3H7NO3
'cpd00071[c0]'	cpd00071	C00084	ACETALD	Acetaldehyde_c0	C2H4O
'cpd00010[d0]'	cpd00010	C00010	CO-A	CoA_d0	C21H32N7O16P3S
'cpd00022[d0]'	cpd00022	C00024	ACETYL-COA	Acetyl_CoA_d0	C23H34N7O17P3S
'cpd00029[d0]'	cpd00029	C00033	ACET	Acetate_d0	C2H3O2
'cpd00022[c0]'	cpd00022	C00024	ACETYL-COA	Acetyl_CoA_c0	C23H34N7O17P3S
'cpd00279[c0]'	cpd00279	C00332	ACETOACETYL-COA	Acetoacetyl_CoA_c0	C25H36N7O18P3S
'cpd00022[x0]'	cpd00022	C00024	ACETYL-COA	Acetyl_CoA_x0	C23H34N7O17P3S
'cpd00279[x0]'	cpd00279	C00332	ACETOACETYL-COA	Acetoacetyl_CoA_x0	C25H36N7O18P3S
'cpd00023[c0]'	cpd00023	C00025	GLT	L_Glutamate_c0	C5H8NO4
'cpd02097[c0]'	cpd02097	C03287	L-GLUTAMATE-5-P	L_Glutamyl_5_phosphate_c0	C5H8NO7P
'cpd02097[d0]'	cpd02097	C03287	L-GLUTAMATE-5-P	L_Glutamyl_5_phosphate_d0	C5H8NO7P
'cpd00024[c0]'	cpd00024	C00026	2-KETOGLUTARATE	2_Oxoglutarate_c0	C5H4O5
'cpd00053[c0]'	cpd00053	C00064	GLN	L_Glutamine_c0	C5H10N2O3
'cpd00013[d0]'	cpd00013	C00014	AMMONIUM	NH3_d0	NH4
'cpd00009[m0]'	cpd00009	C00009	Pi	Phosphate_m0	HO4P
'cpd00013[m0]'	cpd00013	C00014	AMMONIUM	NH3_m0	NH4
'cpd00023[m0]'	cpd00023	C00025	GLT	L_Glutamate_m0	C5H8NO4
'cpd00053[m0]'	cpd00053	C00064	GLN	L_Glutamine_m0	C5H10N2O3
'cpd00035[c0]'	cpd00035	C00041	L-ALPHA-ALANINE	L_Alanine_c0	C3H7NO2
'cpd00035[d0]'	cpd00035	C00041	L-ALPHA-ALANINE	L_Alanine_d0	C3H7NO2
'cpd00024[m0]'	cpd00024	C00026	2-KETOGLUTARATE	2_Oxoglutarate_m0	C5H4O5
'cpd00035[m0]'	cpd00035	C00041	L-ALPHA-ALANINE	L_Alanine_m0	C3H7NO2
'cpd00020[x0]'	cpd00020	C00022	PYRUVATE	Pyruvate_x0	C3H3O3
'cpd00023[x0]'	cpd00023	C00025	GLT	L_Glutamate_x0	C5H8NO4
'cpd00024[x0]'	cpd00024	C00026	2-KETOGLUTARATE	2_Oxoglutarate_x0	C5H4O5
'cpd00035[x0]'	cpd00035	C00041	L-ALPHA-ALANINE	L_Alanine_x0	C3H7NO2
'cpd00477[d0]'	cpd00477	C00624	ACETYL-GLU	N_Acetyl_L_glutamate_d0	C7H9NO5
'cpd00493[c0]'	cpd00493	C00647	PYRIDOXAMINE-5P	Pyridoxamine_phosphate_c0	C8H12N2O5P
'cpd00007[d0]'	cpd00007	C00007	OXYGEN-MOLECULE	O2_d0	O2
'cpd00025[d0]'	cpd00025	C00027	HYDROGEN-PEROXIDE	H2O2_d0	H2O2
'cpd00493[d0]'	cpd00493	C00647	PYRIDOXAMINE-5P	Pyridoxamine_phosphate_d0	C8H12N2O5P
'cpd00478[c0]'	cpd00478	C00627	PYRIDOXINE-5P	Pyridoxine_phosphate_c0	C8H10NO6P
'cpd00478[d0]'	cpd00478	C00627	PYRIDOXINE-5P	Pyridoxine_phosphate_d0	C8H10NO6P
'cpd00026[c0]'	cpd00026	C00029	CPD-12575	UDP_glucose_c0	C15H22N2O17P2
'cpd00144[c0]'	cpd00144	C00167	UDP-GLUCURONATE	UDPglucuronate_c0	C15H19N2O18P2
'cpd00089[c0]'	cpd00089	C00103	GLC-1-P	Glucose_1_phosphate_c0	C6H11O9P
'cpd00031[c0]'	cpd00031	C00035	GDP	GDP_c0	C10H13N5O11P2
'cpd00038[c0]'	cpd00038	C00044	GTP	GTP_c0	C10H13N5O14P3
'cpd00031[d0]'	cpd00031	C00035	GDP	GDP_d0	C10H13N5O11P2
'cpd00038[d0]'	cpd00038	C00044	GTP	GTP_d0	C10H13N5O14P3
'cpd00031[m0]'	cpd00031	C00035	GDP	GDP_m0	C10H13N5O11P2
'cpd00038[m0]'	cpd00038	C00044	GTP	GTP_m0	C10H13N5O14P3
'cpd00031[n0]'	cpd00031	C00035	GDP	GDP_n0	C10H13N5O11P2
'cpd00038[n0]'	cpd00038	C00044	GTP	GTP_n0	C10H13N5O14P3
'cpd00031[x0]'	cpd00031	C00035	GDP	GDP_x0	C10H13N5O11P2
'cpd00038[x0]'	cpd00038	C00044	GTP	GTP_x0	C10H13N5O14P3
'cpd00126[c0]'	cpd00126	C00144	GMP	GMP_c0	C10H12N5O8P
'cpd00032[c0]'	cpd00032	C00036	OXALACETIC_ACID	Oxaloacetate_c0	C4H2O5
'cpd00011[n0]'	cpd00011	C00011	CARBON-DIOXIDE	CO2_n0	CO2
'cpd00032[n0]'	cpd00032	C00036	OXALACETIC_ACID	Oxaloacetate_n0	C4H2O5
'cpd00061[n0]'	cpd00061	C00074	PHOSPHO-ENOL-PYRUVATE	Phosphoenolpyruvate_n0	C3H2O6P
'cpd00032[d0]'	cpd00032	C00036	OXALACETIC_ACID	Oxaloacetate_d0	C4H2O5
'cpd00032[m0]'	cpd00032	C00036	OXALACETIC_ACID	Oxaloacetate_m0	C4H2O5
'cpd00003[x0]'	cpd00003	C00003	NAD	NAD_x0	C21H26N7O14P2
'cpd00032[x0]'	cpd00032	C00036	OXALACETIC_ACID	Oxaloacetate_x0	C4H2O5
'cpd00130[x0]'	cpd00130	C00149	MAL	L_Malate_x0	C4H4O5
'cpd00137[c0]'	cpd00137	C00158	CIT	Citrate_c0	C6H5O7
'cpd00041[c0]'	cpd00041	C00049	L-ASPARTATE	L_Aspartate_c0	C4H6NO4
'cpd00041[d0]'	cpd00041	C00049	L-ASPARTATE	L_Aspartate_d0	C4H6NO4
'cpd00041[m0]'	cpd00041	C00049	L-ASPARTATE	L_Aspartate_m0	C4H6NO4
'cpd00041[x0]'	cpd00041	C00049	L-ASPARTATE	L_Aspartate_x0	C4H6NO4
'cpd00033[d0]'	cpd00033	C00037	GLY	Glycine_d0	C2H5NO2
'cpd00040[d0]'	cpd00040	C00048	GLYOX	Glyoxalate_d0	C2HO3
'cpd00033[m0]'	cpd00033	C00037	GLY	Glycine_m0	C2H5NO2
'cpd00040[m0]'	cpd00040	C00048	GLYOX	Glyoxalate_m0	C2HO3
'cpd00033[x0]'	cpd00033	C00037	GLY	Glycine_x0	C2H5NO2
'cpd00040[x0]'	cpd00040	C00048	GLYOX	Glyoxalate_x0	C2HO3
'cpd00010[m0]'	cpd00010	C00010	CO-A	CoA_m0	C21H32N7O16P3S
'cpd00036[m0]'	cpd00036	C00042	SUC	Succinate_m0	C4H4O4
'cpd00078[m0]'	cpd00078	C00091	SUC-COA	Succinyl_CoA_m0	C25H35N7O19P3S
'cpd00047[c0]'	cpd00047	C00058	FORMATE	Formate_c0	CHO2
'cpd02978[c0]'	cpd02978	C04895	DIHYDRONEOPTERIN-P3	7_8_Dihydroneopterin_3_triphosphate_c0	C9H12N5O13P3
'cpd00047[d0]'	cpd00047	C00058	FORMATE	Formate_d0	CHO2
'cpd00957[d0]'	cpd00957	C01304	DIAMINO-OH-PHOSPHORIBOSYLAMINO-PYR	2_5_Diamino_6_5_phosphoribosylamino_4_pyrimidineone_d0	C9H14N5O8P
'cpd00039[d0]'	cpd00039	C00047	LYS	L_Lysine_d0	C6H15N2O2
'cpd00516[d0]'	cpd00516	C00680	MESO-DIAMINOPIMELATE	meso_2_6_Diaminopimelate_d0	C7H14N2O4
'cpd00040[c0]'	cpd00040	C00048	GLYOX	Glyoxalate_c0	C2HO3
'cpd00139[d0]'	cpd00139	C00160	GLYCOLLATE	Glycolate_d0	C2H3O3
'cpd00139[x0]'	cpd00139	C00160	GLYCOLLATE	Glycolate_x0	C2H3O3
'cpd01977[d0]'	cpd01977	C03082	L-BETA-ASPARTYL-P	4_Phospho_L_aspartate_d0	C4H6NO7P
'cpd03470[c0]'	cpd03470	C05840	IMINOASPARTATE	Iminoaspartate_c0	C4H4NO4
'cpd03470[d0]'	cpd03470	C05840	IMINOASPARTATE	Iminoaspartate_d0	C4H4NO4
'cpd00001[m0]'	cpd00001	C00001	WATER	H2O_m0	H2O
'cpd01651[m0]'	cpd01651	C02512	CPD-603	L_3_Cyanoalanine_m0	C4H6N2O2
'cpd00044[c0]'	cpd00044	C00053	PAPS	3_phosphoadenylylsulfate_c0	C10H11N5O13P2S
'cpd00193[c0]'	cpd00193	C00224	APS	APS_c0	C10H12N5O10PS
'cpd00044[d0]'	cpd00044	C00053	PAPS	3_phosphoadenylylsulfate_d0	C10H11N5O13P2S
'cpd00193[d0]'	cpd00193	C00224	APS	APS_d0	C10H12N5O10PS
'cpd00046[c0]'	cpd00046	C00055	CMP	CMP_c0	C9H12N3O8P
'cpd00367[c0]'	cpd00367	C00475	CYTIDINE	Cytidine_c0	C9H13N3O5
'cpd00096[c0]'	cpd00096	C00112	CDP	CDP_c0	C9H13N3O11P2
'cpd00046[g0]'	cpd00046	C00055	CMP	CMP_g0	C9H12N3O8P
'cpd00096[g0]'	cpd00096	C00112	CDP	CDP_g0	C9H13N3O11P2
'cpd00047[m0]'	cpd00047	C00058	FORMATE	Formate_m0	CHO2
'cpd00048[c0]'	cpd00048	C00059	SULFATE	Sulfate_c0	O4S
'cpd00081[c0]'	cpd00081	C00094	SO3	Sulfite_c0	HO3S
'cpd00048[x0]'	cpd00048	C00059	SULFATE	Sulfate_x0	O4S
'cpd00081[x0]'	cpd00081	C00094	SO3	Sulfite_x0	HO3S
'cpd00220[c0]'	cpd00220	C00255	RIBOFLAVIN	Riboflavin_c0	C17H19N4O6
'cpd00051[d0]'	cpd00051	C00062	ARG	L_Arginine_d0	C6H15N4O2
'cpd00064[d0]'	cpd00064	C00077	L-ORNITHINE	Ornithine_d0	C5H13N2O2
'cpd00073[d0]'	cpd00073	C00086	UREA	Urea_d0	CH4N2O
'cpd00051[m0]'	cpd00051	C00062	ARG	L_Arginine_m0	C6H15N4O2
'cpd00064[m0]'	cpd00064	C00077	L-ORNITHINE	Ornithine_m0	C5H13N2O2
'cpd00073[m0]'	cpd00073	C00086	UREA	Urea_m0	CH4N2O
'cpd00052[c0]'	cpd00052	C00063	CTP	CTP_c0	C9H13N3O14P3
'cpd00052[g0]'	cpd00052	C00063	CTP	CTP_g0	C9H13N3O14P3
'cpd00052[d0]'	cpd00052	C00063	CTP	CTP_d0	C9H13N3O14P3
'cpd00096[d0]'	cpd00096	C00112	CDP	CDP_d0	C9H13N3O11P2
'cpd00052[m0]'	cpd00052	C00063	CTP	CTP_m0	C9H13N3O14P3
'cpd00096[m0]'	cpd00096	C00112	CDP	CDP_m0	C9H13N3O11P2
'cpd00052[n0]'	cpd00052	C00063	CTP	CTP_n0	C9H13N3O14P3
'cpd00096[n0]'	cpd00096	C00112	CDP	CDP_n0	C9H13N3O11P2
'cpd00052[x0]'	cpd00052	C00063	CTP	CTP_x0	C9H13N3O14P3
'cpd00096[x0]'	cpd00096	C00112	CDP	CDP_x0	C9H13N3O11P2
'cpd00146[d0]'	cpd00146	C00169	CARBAMOYL-P	Carbamoylphosphate_d0	CH2NO5P
'cpd00132[c0]'	cpd00132	C00152	ASN	L_Asparagine_c0	C4H8N2O3
'cpd00054[d0]'	cpd00054	C00065	SER	L_Serine_d0	C3H7NO3
'cpd00738[d0]'	cpd00738	C01005	3-P-SERINE	phosphoserine_d0	C3H6NO6P
'cpd00054[c0]'	cpd00054	C00065	SER	L_Serine_c0	C3H7NO3
'cpd00722[c0]'	cpd00722	C00979	ACETYLSERINE	O_Acetyl_L_serine_c0	C5H9NO4
'cpd00722[d0]'	cpd00722	C00979	ACETYLSERINE	O_Acetyl_L_serine_d0	C5H9NO4
'cpd00022[m0]'	cpd00022	C00024	ACETYL-COA	Acetyl_CoA_m0	C23H34N7O17P3S
'cpd00054[m0]'	cpd00054	C00065	SER	L_Serine_m0	C3H7NO3
'cpd00722[m0]'	cpd00722	C00979	ACETYLSERINE	O_Acetyl_L_serine_m0	C5H9NO4
'cpd00054[x0]'	cpd00054	C00065	SER	L_Serine_x0	C3H7NO3
'cpd00145[x0]'	cpd00145	C00168	OH-PYR	Hydroxypyruvate_x0	C3H3O4
'cpd00056[c0]'	cpd00056	C00068	THIAMINE-PYROPHOSPHATE	TPP_c0	C12H17N4O7P2S
'cpd01937[c0]'	cpd01937	C03028	CPD-267	Thiamin_triphosphate_c0	C12H17N4O10P3S
'cpd00305[c0]'	cpd00305	C00378	THIAMINE	Thiamin_c0	C12H17N4OS
'cpd02027[c0]'	cpd02027	C03172	CPD-397	S_Methyl_L_methionine_c0	C6H14NO2S
'cpd00033[c0]'	cpd00033	C00037	GLY	Glycine_c0	C2H5NO2
'cpd00869[c0]'	cpd00869	C01180	CPD-479	4_methylthio_2_oxobutyrate_c0	C5H7O3S
'cpd00094[c0]'	cpd00094	C00109	2-OXOBUTANOATE	2_Oxobutyrate_c0	C4H5O3
'cpd00324[c0]'	cpd00324	C00409	CPD-7671	MTTL_c0	CH4S
'cpd00482[c0]'	cpd00482	C00631	2-PG	2_Phospho_D_glycerate_c0	C3H4O7P
'cpd00482[d0]'	cpd00482	C00631	2-PG	2_Phospho_D_glycerate_d0	C3H4O7P
'cpd00482[n0]'	cpd00482	C00631	2-PG	2_Phospho_D_glycerate_n0	C3H4O7P
'cpd00029[c0]'	cpd00029	C00033	ACET	Acetate_c0	C2H3O2
'cpd00064[c0]'	cpd00064	C00077	L-ORNITHINE	Ornithine_c0	C5H13N2O2
'cpd00066[c0]'	cpd00066	C00079	PHE	L_Phenylalanine_c0	C9H11NO2
'cpd00143[c0]'	cpd00143	C00166	PHENYL-PYRUVATE	Phenylpyruvate_c0	C9H7O3
'cpd00066[d0]'	cpd00066	C00079	PHE	L_Phenylalanine_d0	C9H11NO2
'cpd00143[d0]'	cpd00143	C00166	PHENYL-PYRUVATE	Phenylpyruvate_d0	C9H7O3
'cpd00066[m0]'	cpd00066	C00079	PHE	L_Phenylalanine_m0	C9H11NO2
'cpd00143[m0]'	cpd00143	C00166	PHENYL-PYRUVATE	Phenylpyruvate_m0	C9H7O3
'cpd00066[x0]'	cpd00066	C00079	PHE	L_Phenylalanine_x0	C9H11NO2
'cpd00143[x0]'	cpd00143	C00166	PHENYL-PYRUVATE	Phenylpyruvate_x0	C9H7O3
'cpd00333[c0]'	cpd00333	C00423	CPD-674	E_Cinnamate_c0	C9H7O2
'cpd00159[c0]'	cpd00159	C00186	L-LACTATE	L_Lactate_c0	C3H5O3
'cpd00071[d0]'	cpd00071	C00084	ACETALD	Acetaldehyde_d0	C2H4O
'cpd00029[m0]'	cpd00029	C00033	ACET	Acetate_m0	C2H3O2
'cpd00071[m0]'	cpd00071	C00084	ACETALD	Acetaldehyde_m0	C2H4O
'cpd00069[c0]'	cpd00069	C00082	TYR	L_Tyrosine_c0	C9H11NO3
'cpd00868[c0]'	cpd00868	C01179	P-HYDROXY-PHENYLPYRUVATE	p_hydroxyphenylpyruvate_c0	C9H7O4
'cpd00069[d0]'	cpd00069	C00082	TYR	L_Tyrosine_d0	C9H11NO3
'cpd00868[d0]'	cpd00868	C01179	P-HYDROXY-PHENYLPYRUVATE	p_hydroxyphenylpyruvate_d0	C9H7O4
'cpd00069[m0]'	cpd00069	C00082	TYR	L_Tyrosine_m0	C9H11NO3
'cpd00868[m0]'	cpd00868	C01179	P-HYDROXY-PHENYLPYRUVATE	p_hydroxyphenylpyruvate_m0	C9H7O4
'cpd00069[x0]'	cpd00069	C00082	TYR	L_Tyrosine_x0	C9H11NO3
'cpd00868[x0]'	cpd00868	C01179	P-HYDROXY-PHENYLPYRUVATE	p_hydroxyphenylpyruvate_x0	C9H7O4
'cpd00070[c0]'	cpd00070	C00083	MALONYL-COA	Malonyl_CoA_c0	C24H33N7O19P3S
'cpd00070[d0]'	cpd00070	C00083	MALONYL-COA	Malonyl_CoA_d0	C24H33N7O19P3S
'cpd00161[c0]'	cpd00161	C00188	THR	L_Threonine_c0	C4H9NO3
'cpd00363[c0]'	cpd00363	C00469	ETOH	Ethanol_c0	C2H6O
'cpd00075[c0]'	cpd00075	C00088	NITRITE	Nitrite_c0	HNO2
'cpd00209[c0]'	cpd00209	C00244	NITRATE	Nitrate_c0	NO3
'cpd00076[c0]'	cpd00076	C00089	SUCROSE	Sucrose_c0	C12H22O11
'cpd01693[c0]'	cpd01693	C02591	SUCROSE-6P	6_Phosphosucrose_c0	C12H21O14P
'cpd00080[c0]'	cpd00080	C00093	GLYCEROL-3P	Glycerol_3_phosphate_c0	C3H7O6P
'cpd00095[c0]'	cpd00095	C00111	DIHYDROXY-ACETONE-PHOSPHATE	Glycerone_phosphate_c0	C3H5O6P
'cpd00080[d0]'	cpd00080	C00093	GLYCEROL-3P	Glycerol_3_phosphate_d0	C3H7O6P
'cpd00095[d0]'	cpd00095	C00111	DIHYDROXY-ACETONE-PHOSPHATE	Glycerone_phosphate_d0	C3H5O6P
'cpd00084[c0]'	cpd00084	C00097	CYS	L_Cysteine_c0	C3H7NO2S
'cpd00239[c0]'	cpd00239	C00283	HS	H2S_c0	H2S
'cpd00084[d0]'	cpd00084	C00097	CYS	L_Cysteine_d0	C3H7NO2S
'cpd00239[d0]'	cpd00239	C00283	HS	H2S_d0	H2S
'cpd00084[m0]'	cpd00084	C00097	CYS	L_Cysteine_m0	C3H7NO2S
'cpd00239[m0]'	cpd00239	C00283	HS	H2S_m0	H2S
'cpd00085[c0]'	cpd00085	C00099	B-ALANINE	beta_Alanine_c0	C3H7NO2
'cpd01720[c0]'	cpd01720	C02642	3-UREIDO-PROPIONATE	3_Ureidopropanoate_c0	C4H7N2O3
'cpd00087[c0]'	cpd00087	C00101	THF	Tetrahydrofolate_c0	C19H21N7O6
'cpd00330[c0]'	cpd00330	C00415	DIHYDROFOLATE	Dihydrofolate_c0	C19H19N7O6
'cpd00087[m0]'	cpd00087	C00101	THF	Tetrahydrofolate_m0	C19H21N7O6
'cpd00330[m0]'	cpd00330	C00415	DIHYDROFOLATE	Dihydrofolate_m0	C19H19N7O6
'cpd06227[c0]'	cpd06227	C03541	CPD-1962	THF_L_glutamate_c0	C29H33N9O12
'cpd00087[d0]'	cpd00087	C00101	THF	Tetrahydrofolate_d0	C19H21N7O6
'cpd06227[d0]'	cpd06227	C03541	CPD-1962	THF_L_glutamate_d0	C29H33N9O12
'cpd06227[m0]'	cpd06227	C03541	CPD-1962	THF_L_glutamate_m0	C29H33N9O12
'cpd00201[c0]'	cpd00201	C00234	10-FORMYL-THF	10_Formyltetrahydrofolate_c0	C20H21N7O7
'cpd00125[c0]'	cpd00125	C00143	METHYLENE-THF	5_10_Methylenetetrahydrofolate_c0	C20H21N7O6
'cpd00125[d0]'	cpd00125	C00143	METHYLENE-THF	5_10_Methylenetetrahydrofolate_d0	C20H21N7O6
'cpd00125[m0]'	cpd00125	C00143	METHYLENE-THF	5_10_Methylenetetrahydrofolate_m0	C20H21N7O6
'cpd00345[c0]'	cpd00345	C00440	5-METHYL-THF	5_Methyltetrahydrofolate_c0	C20H23N7O6
'cpd00060[d0]'	cpd00060	C00073	MET	L_Methionine_d0	C5H11NO2S
'cpd00135[d0]'	cpd00135	C00155	HOMO-CYS	Homocysteine_d0	C4H9NO2S
'cpd00345[d0]'	cpd00345	C00440	5-METHYL-THF	5_Methyltetrahydrofolate_d0	C20H23N7O6
'cpd00060[x0]'	cpd00060	C00073	MET	L_Methionine_x0	C5H11NO2S
'cpd00087[x0]'	cpd00087	C00101	THF	Tetrahydrofolate_x0	C19H21N7O6
'cpd00135[x0]'	cpd00135	C00155	HOMO-CYS	Homocysteine_x0	C4H9NO2S
'cpd00345[x0]'	cpd00345	C00440	5-METHYL-THF	5_Methyltetrahydrofolate_x0	C20H23N7O6
'cpd00249[c0]'	cpd00249	C00299	URIDINE	Uridine_c0	C9H12N2O6
'cpd00810[c0]'	cpd00810	C01103	OROTIDINE-5-PHOSPHATE	Orotidylic_acid_c0	C10H10N2O11P
'cpd00091[d0]'	cpd00091	C00105	UMP	UMP_d0	C9H13N2O9P
'cpd00092[d0]'	cpd00092	C00106	URACIL	Uracil_d0	C4H4N2O2
'cpd00103[d0]'	cpd00103	C00119	PRPP	PRPP_d0	C5H9O14P3
'cpd00337[d0]'	cpd00337	C00429	DI-H-URACIL	Hydrouracil_d0	C4H6N2O2
'cpd00094[d0]'	cpd00094	C00109	2-OXOBUTANOATE	2_Oxobutyrate_d0	C4H6O3
'cpd00161[d0]'	cpd00161	C00188	THR	L_Threonine_d0	C4H9NO3
'cpd00102[c0]'	cpd00102	C00118	GAP	Glyceraldehyde3_phosphate_c0	C3H5O6P
'cpd00102[d0]'	cpd00102	C00118	GAP	Glyceraldehyde3_phosphate_d0	C3H5O6P
'cpd00095[m0]'	cpd00095	C00111	DIHYDROXY-ACETONE-PHOSPHATE	Glycerone_phosphate_m0	C3H5O6P
'cpd00102[m0]'	cpd00102	C00118	GAP	Glyceraldehyde3_phosphate_m0	C3H5O6P
'cpd00101[c0]'	cpd00101	C00117	RIBOSE-5P	ribose_5_phosphate_c0	C5H9O8P
'cpd00101[d0]'	cpd00101	C00117	RIBOSE-5P	ribose_5_phosphate_d0	C5H9O8P
'cpd00171[c0]'	cpd00171	C00199	RIBULOSE-5P	D_Ribulose5_phosphate_c0	C5H9O8P
'cpd00171[d0]'	cpd00171	C00199	RIBULOSE-5P	D_Ribulose5_phosphate_d0	C5H9O8P
'cpd00101[n0]'	cpd00101	C00117	RIBOSE-5P	ribose_5_phosphate_n0	C5H9O8P
'cpd00171[n0]'	cpd00171	C00199	RIBULOSE-5P	D_Ribulose5_phosphate_n0	C5H9O8P
'cpd00169[c0]'	cpd00169	C00197	G3P	3_Phosphoglycerate_c0	C3H4O7P
'cpd00203[c0]'	cpd00203	C00236	DPG	1_3_Bisphospho_D_glycerate_c0	C3H4O10P2
'cpd00203[d0]'	cpd00203	C00236	DPG	1_3_Bisphospho_D_glycerate_d0	C3H4O10P2
'cpd00203[m0]'	cpd00203	C00236	DPG	1_3_Bisphospho_D_glycerate_m0	C3H4O10P2
'cpd00003[n0]'	cpd00003	C00003	NAD	NAD_n0	C21H26N7O14P2
'cpd00004[n0]'	cpd00004	C00004	NADH	NADH_n0	C21H27N7O14P2
'cpd00102[n0]'	cpd00102	C00118	GAP	Glyceraldehyde3_phosphate_n0	C3H5O6P
'cpd00203[n0]'	cpd00203	C00236	DPG	1_3_Bisphospho_D_glycerate_n0	C3H4O10P2
'cpd01775[d0]'	cpd01775	C02739	PHOSPHORIBOSYL-ATP	Phosphoribosyl_ATP_d0	C15H20N5O20P4
'cpd01982[d0]'	cpd01982	C03090	5-P-BETA-D-RIBOSYL-AMINE	5_Phosphoribosylamine_d0	C5H11NO7P
'cpd00093[d0]'	cpd00093	C00108	ANTHRANILATE	Anthranilate_d0	C7H6NO2
'cpd02642[d0]'	cpd02642	C04302	N-5-PHOSPHORIBOSYL-ANTHRANILATE	N_5_phosphoribosyl_anthranilate_d0	C12H13NO9P
'cpd00106[m0]'	cpd00106	C00122	FUM	Fumarate_m0	C4H2O4
'cpd00106[d0]'	cpd00106	C00122	FUM	Fumarate_d0	C4H2O4
'cpd02375[d0]'	cpd02375	C03794	ADENYLOSUCC	Adenylosuccinate_d0	C14H14N5O11P
'cpd02152[d0]'	cpd02152	C03406	L-ARGININO-SUCCINATE	L_Argininosuccinate_d0	C10H17N4O6
'cpd00113[c0]'	cpd00113	C00129	DELTA3-ISOPENTENYL-PP	Isopentenyldiphosphate_c0	C5H10O7P2
'cpd00841[c0]'	cpd00841	C01143	CPD-641	5_diphosphomevalonate_c0	C6H11O10P2
'cpd00009[x0]'	cpd00009	C00009	Pi	Phosphate_x0	HO4P
'cpd00113[x0]'	cpd00113	C00129	DELTA3-ISOPENTENYL-PP	Isopentenyldiphosphate_x0	C5H10O7P2
'cpd00841[x0]'	cpd00841	C01143	CPD-641	5_diphosphomevalonate_x0	C6H11O10P2
'cpd00202[c0]'	cpd00202	C00235	CPD-4211	DMAPP_c0	C5H10O7P2
'cpd00113[d0]'	cpd00113	C00129	DELTA3-ISOPENTENYL-PP	Isopentenyldiphosphate_d0	C5H10O7P2
'cpd00202[d0]'	cpd00202	C00235	CPD-4211	DMAPP_d0	C5H10O7P2
'cpd00113[m0]'	cpd00113	C00129	DELTA3-ISOPENTENYL-PP	Isopentenyldiphosphate_m0	C5H10O7P2
'cpd00202[m0]'	cpd00202	C00235	CPD-4211	DMAPP_m0	C5H10O7P2
'cpd00114[d0]'	cpd00114	C00130	IMP	IMP_d0	C10H11N4O8P
'cpd02884[d0]'	cpd02884	C04734	PHOSPHORIBOSYL-FORMAMIDO-CARBOXAMIDE	FAICAR_d0	C10H13N4O9P
'cpd00114[c0]'	cpd00114	C00130	IMP	IMP_c0	C10H11N4O8P
'cpd00497[c0]'	cpd00497	C00655	XANTHOSINE-5-PHOSPHATE	XMP_c0	C10H11N4O9P
'cpd00115[c0]'	cpd00115	C00131	DATP	dATP_c0	C10H13N5O12P3
'cpd00177[c0]'	cpd00177	C00206	DADP	dADP_c0	C10H13N5O9P2
'cpd00115[d0]'	cpd00115	C00131	DATP	dATP_d0	C10H13N5O12P3
'cpd00177[d0]'	cpd00177	C00206	DADP	dADP_d0	C10H13N5O9P2
'cpd00115[m0]'	cpd00115	C00131	DATP	dATP_m0	C10H13N5O12P3
'cpd00177[m0]'	cpd00177	C00206	DADP	dADP_m0	C10H13N5O9P2
'cpd00115[n0]'	cpd00115	C00131	DATP	dATP_n0	C10H13N5O12P3
'cpd00177[n0]'	cpd00177	C00206	DADP	dADP_n0	C10H13N5O9P2
'cpd00115[x0]'	cpd00115	C00131	DATP	dATP_x0	C10H13N5O12P3
'cpd00177[x0]'	cpd00177	C00206	DADP	dADP_x0	C10H13N5O9P2
'cpd00119[d0]'	cpd00119	C00135	HIS	L_Histidine_d0	C6H9N3O2
'cpd01324[d0]'	cpd01324	C01929	HISTIDINAL	L_Histidinal_d0	C6H10N3O
'cpd00347[c0]'	cpd00347	C00445	5-10-METHENYL-THF	5_10_Methenyltetrahydrofolate_c0	C20H20N7O6
'cpd00347[d0]'	cpd00347	C00445	5-10-METHENYL-THF	5_10_Methenyltetrahydrofolate_d0	C20H20N7O6
'cpd00347[m0]'	cpd00347	C00445	5-10-METHENYL-THF	5_10_Methenyltetrahydrofolate_m0	C20H20N7O6
'cpd00123[c0]'	cpd00123	C00141	2-KETO-ISOVALERATE	3_Methyl_2_oxobutanoate_c0	C5H7O3
'cpd00712[c0]'	cpd00712	C00966	2-DEHYDROPANTOATE	2_Dehydropantoate_c0	C6H9O4
'cpd00123[m0]'	cpd00123	C00141	2-KETO-ISOVALERATE	3_Methyl_2_oxobutanoate_m0	C5H7O3
'cpd00712[m0]'	cpd00712	C00966	2-DEHYDROPANTOATE	2_Dehydropantoate_m0	C6H9O4
'cpd00207[c0]'	cpd00207	C00242	GUANINE	Guanine_c0	C5H5N5O
'cpd00129[c0]'	cpd00129	C00148	PRO	L_Proline_c0	C5H9NO2
'cpd02431[c0]'	cpd02431	C03912	L-DELTA1-PYRROLINE_5-CARBOXYLATE	1_Pyrroline_5_carboxylate_c0	C5H6NO2
'cpd00129[d0]'	cpd00129	C00148	PRO	L_Proline_d0	C5H9NO2
'cpd02431[d0]'	cpd02431	C03912	L-DELTA1-PYRROLINE_5-CARBOXYLATE	1_Pyrroline_5_carboxylate_d0	C5H6NO2
'cpd00132[m0]'	cpd00132	C00152	ASN	L_Asparagine_m0	C4H8N2O3
'cpd00133[c0]'	cpd00133	C00153	NIACINAMIDE	Nicotinamide_c0	C6H6N2O
'cpd00218[c0]'	cpd00218	C00253	NIACINE	Niacin_c0	C6H4NO2
'cpd00134[x0]'	cpd00134	C00154	PALMITYL-COA	Palmitoyl_CoA_x0	C37H62N7O17P3S
'cpd00214[x0]'	cpd00214	C00249	PALMITATE	Palmitate_x0	C16H31O2
'cpd00134[d0]'	cpd00134	C00154	PALMITYL-COA	Palmitoyl_CoA_d0	C37H62N7O17P3S
'cpd00214[d0]'	cpd00214	C00249	PALMITATE	Palmitate_d0	C16H31O2
'cpd00002[r0]'	cpd00002	C00002	ATP	ATP_r0	C10H13N5O13P3
'cpd00010[r0]'	cpd00010	C00010	CO-A	CoA_r0	C21H32N7O16P3S
'cpd00012[r0]'	cpd00012	C00013	PPI	PPi_r0	HO7P2
'cpd00018[r0]'	cpd00018	C00020	AMP	AMP_r0	C10H12N5O7P
'cpd00067[r0]'	cpd00067	C00080	PROTON	H_plus__r0	H
'cpd00134[r0]'	cpd00134	C00154	PALMITYL-COA	Palmitoyl_CoA_r0	C37H62N7O17P3S
'cpd00214[r0]'	cpd00214	C00249	PALMITATE	Palmitate_r0	C16H31O2
'cpd00012[x0]'	cpd00012	C00013	PPI	PPi_x0	HO7P2
'cpd00018[x0]'	cpd00018	C00020	AMP	AMP_x0	C10H12N5O7P
'cpd00136[c0]'	cpd00136	C00156	4-hydroxybenzoate	4_Hydroxybenzoate_c0	C7H5O3
'cpd01892[c0]'	cpd01892	C02949	CPD-201	4_Hydroxybenzoyl_CoA_c0	C28H36N7O18P3S
'cpd00331[c0]'	cpd00331	C00417	CIS-ACONITATE	cis_Aconitate_c0	C6H3O6
'cpd00137[d0]'	cpd00137	C00158	CIT	Citrate_d0	C6H5O7
'cpd00331[d0]'	cpd00331	C00417	CIS-ACONITATE	cis_Aconitate_d0	C6H3O6
'cpd00137[m0]'	cpd00137	C00158	CIT	Citrate_m0	C6H5O7
'cpd00331[m0]'	cpd00331	C00417	CIS-ACONITATE	cis_Aconitate_m0	C6H3O6
'cpd00139[c0]'	cpd00139	C00160	GLYCOLLATE	Glycolate_c0	C2H3O3
'cpd00229[c0]'	cpd00229	C00266	GLYCOLALDEHYDE	Glycolaldehyde_c0	C2H4O2
'cpd00727[d0]'	cpd00727	C00988	CPD-67	2_Phosphoglycolate_d0	C2H2O6P
'cpd00139[n0]'	cpd00139	C00160	GLYCOLLATE	Glycolate_n0	C2H3O3
'cpd00727[n0]'	cpd00727	C00988	CPD-67	2_Phosphoglycolate_n0	C2H2O6P
'cpd00880[c0]'	cpd00880	C05385	CPD-510	1_Phospho_alpha_D_glucuronate_c0	C6H8O10P
'cpd00163[c0]'	cpd00163	C00190	UDP-D-XYLOSE	UDP_xylose_c0	C14H20N2O16P2
'cpd01140[c0]'	cpd01140	C01623	UDP-APIOSE	UDP_apiose_c0	C14H20N2O16P2
'cpd00145[d0]'	cpd00145	C00168	OH-PYR	Hydroxypyruvate_d0	C3H3O4
'cpd00223[d0]'	cpd00223	C00258	GLYCERATE	Glycerate_d0	C3H5O4
'cpd00223[x0]'	cpd00223	C00258	GLYCERATE	Glycerate_x0	C3H5O4
'cpd00343[d0]'	cpd00343	C00438	CARBAMYUL-L-ASPARTATE	N_Carbamoyl_L_aspartate_d0	C5H6N2O5
'cpd00274[d0]'	cpd00274	C00327	L-CITRULLINE	Citrulline_d0	C6H13N3O3
'cpd01981[c0]'	cpd01981	C03089	CPD-560	5_Methylthio_D_ribose_c0	C6H12O4S
'cpd00809[d0]'	cpd00809	C01102	O-PHOSPHO-L-HOMOSERINE	O_Phospho_L_homoserine_d0	C4H8NO6P
'cpd02069[d0]'	cpd02069	C03232	3-P-HYDROXYPYRUVATE	3_Phosphonooxypyruvate_d0	C6H15N2O7P
'cpd00284[c0]'	cpd00284	C00345	CPD-2961	6_Phospho_D_gluconate_c0	C6H10O10P
'cpd00284[d0]'	cpd00284	C00345	CPD-2961	6_Phospho_D_gluconate_d0	C6H10O10P
'cpd00171[m0]'	cpd00171	C00199	RIBULOSE-5P	D_Ribulose5_phosphate_m0	C5H9O8P
'cpd00284[m0]'	cpd00284	C00345	CPD-2961	6_Phospho_D_gluconate_m0	C6H10O10P
'cpd00198[d0]'	cpd00198	C00231	XYLULOSE-5-PHOSPHATE	D_Xylulose5_phosphate_d0	C5H9O8P
'cpd00190[m0]'	cpd00190	C00221	GLC	beta_D_Glucose_m0	C6H12O6
'cpd00863[m0]'	cpd00863	C01172	GLC-6-P	beta_D_Glucose_6_phosphate_m0	C6H11O9P
'cpd00192[c0]'	cpd00192	C00223	P-COUMAROYL-COA	4_Coumaroyl_CoA_c0	C30H38N7O18P3S
'cpd03969[c0]'	cpd03969	C06561	APIGENIN	Isosalipurpol_c0	C15H11O5
'cpd00010[n0]'	cpd00010	C00010	CO-A	CoA_n0	C21H32N7O16P3S
'cpd00070[n0]'	cpd00070	C00083	MALONYL-COA	Malonyl_CoA_n0	C24H33N7O19P3S
'cpd00192[n0]'	cpd00192	C00223	P-COUMAROYL-COA	4_Coumaroyl_CoA_n0	C30H38N7O18P3S
'cpd03969[n0]'	cpd03969	C06561	APIGENIN	Isosalipurpol_n0	C15H11O5
'cpd00011[r0]'	cpd00011	C00011	CARBON-DIOXIDE	CO2_r0	CO2
'cpd00070[r0]'	cpd00070	C00083	MALONYL-COA	Malonyl_CoA_r0	C24H33N7O19P3S
'cpd00192[r0]'	cpd00192	C00223	P-COUMAROYL-COA	4_Coumaroyl_CoA_r0	C30H38N7O18P3S
'cpd03969[r0]'	cpd03969	C06561	APIGENIN	Isosalipurpol_r0	C15H11O5
'cpd03332[c0]'	cpd03332	C05608	COUMARALDEHYDE	p_Coumaraldehyde_c0	C9H8O2
'cpd00604[c0]'	cpd00604	C00811	COUMARATE	4_Coumarate_c0	C9H7O3
'cpd00238[d0]'	cpd00238	C05382	D-SEDOHEPTULOSE-7-P	Sedoheptulose7_phosphate_d0	C7H13O10P
'cpd00200[d0]'	cpd00200	C00233	2K-4CH3-PENTANOATE	4MOP_d0	C6H9O3
'cpd02605[d0]'	cpd02605	C04236	CPD-7100	2_isopropyl_3_oxosuccinate_d0	C7H8O5
'cpd00201[d0]'	cpd00201	C00234	10-FORMYL-THF	10_Formyltetrahydrofolate_d0	C20H21N7O7
'cpd00201[m0]'	cpd00201	C00234	10-FORMYL-THF	10_Formyltetrahydrofolate_m0	C20H21N7O7
'cpd00283[c0]'	cpd00283	C00341	GERANYL-PP	Geranyldiphosphate_c0	C10H18O7P2
'cpd00012[m0]'	cpd00012	C00013	PPI	PPi_m0	HO7P2
'cpd00283[m0]'	cpd00283	C00341	GERANYL-PP	Geranyldiphosphate_m0	C10H18O7P2
'cpd00206[c0]'	cpd00206	C00239	DCMP	dCMP_c0	C9H12N3O7P
'cpd00299[c0]'	cpd00299	C00365	DUMP	dUMP_c0	C9H11N2O8P
'cpd00263[c0]'	cpd00263	C00314	PYRIDOXINE	Pyridoxol_c0	C8H11NO3
'cpd00263[d0]'	cpd00263	C00314	PYRIDOXINE	Pyridoxol_d0	C8H11NO3
'cpd00419[c0]'	cpd00419	C00534	PYRIDOXAMINE	PM_c0	C8H13N2O2
'cpd00216[d0]'	cpd00216	C00251	CHORISMATE	Chorismate_d0	C10H8O6
'cpd00932[d0]'	cpd00932	C01269	3-ENOLPYRUVYL-SHIKIMATE-5P	5_O__1_Carboxyvinyl_3_phosphoshikimate_d0	C10H9O10P
'cpd00216[c0]'	cpd00216	C00251	CHORISMATE	Chorismate_c0	C10H8O6
'cpd00219[c0]'	cpd00219	C00254	PREPHENATE	Prephenate_c0	C10H8O6
'cpd00219[d0]'	cpd00219	C00254	PREPHENATE	Prephenate_d0	C10H8O6
'cpd08210[d0]'	cpd08210	C11355	4-AMINO-4-DEOXYCHORISMATE	ADC_d0	C10H10NO5
'cpd00658[d0]'	cpd00658	C00885	ISOCHORISMATE	Isochorismate_d0	C10H8O6
'cpd01926[c0]'	cpd01926	C03003	CPD-488	N_Glucosylnicotinate_c0	C12H15NO7
'cpd00873[c0]'	cpd00873	C01185	NICOTINATE_NUCLEOTIDE	Nicotinate_ribonucleotide_c0	C11H12NO9P
'cpd00222[c0]'	cpd00222	C00257	GLUCONATE	GLCN_c0	C6H11O7
'cpd00227[d0]'	cpd00227	C00263	HOMO-SER	L_Homoserine_d0	C4H9NO3
'cpd00346[d0]'	cpd00346	C00441	L-ASPARTATE-SEMIALDEHYDE	L_Aspartate4_semialdehyde_d0	C4H7NO3
'cpd00236[d0]'	cpd00236	C00279	ERYTHROSE-4P	D_Erythrose4_phosphate_d0	C4H7O7P
'cpd02857[d0]'	cpd02857	C04691	3-DEOXY-D-ARABINO-HEPTULOSONATE-7-P	DAHP_d0	C7H10O10P
'cpd00236[c0]'	cpd00236	C00279	ERYTHROSE-4P	D_Erythrose4_phosphate_c0	C4H7O7P
'cpd00349[c0]'	cpd00349	C00447	D-SEDOHEPTULOSE-1-7-P2	Sedoheptulose_1_7_bisphosphate_c0	C7H12O13P2
'cpd00349[d0]'	cpd00349	C00447	D-SEDOHEPTULOSE-1-7-P2	Sedoheptulose_1_7_bisphosphate_d0	C7H12O13P2
'cpd00238[c0]'	cpd00238	C05382	D-SEDOHEPTULOSE-7-P	Sedoheptulose7_phosphate_c0	C7H15O10P
'cpd00241[c0]'	cpd00241	C00286	DGTP	dGTP_c0	C10H13N5O13P3
'cpd00295[c0]'	cpd00295	C00361	DGDP	dGDP_c0	C10H13N5O10P2
'cpd00241[d0]'	cpd00241	C00286	DGTP	dGTP_d0	C10H13N5O13P3
'cpd00295[d0]'	cpd00295	C00361	DGDP	dGDP_d0	C10H13N5O10P2
'cpd00241[m0]'	cpd00241	C00286	DGTP	dGTP_m0	C10H13N5O13P3
'cpd00295[m0]'	cpd00295	C00361	DGDP	dGDP_m0	C10H13N5O10P2
'cpd00241[n0]'	cpd00241	C00286	DGTP	dGTP_n0	C10H13N5O13P3
'cpd00295[n0]'	cpd00295	C00361	DGDP	dGDP_n0	C10H13N5O10P2
'cpd00241[x0]'	cpd00241	C00286	DGTP	dGTP_x0	C10H13N5O13P3
'cpd00295[x0]'	cpd00295	C00361	DGDP	dGDP_x0	C10H13N5O10P2
'cpd00247[c0]'	cpd00247	C00295	OROTATE	Orotate_c0	C5H3N2O4
'cpd02479[c0]'	cpd02479	C03996	DEHYDRO-3-DEOXY-L-RHAMNONATE	5_O_beta_D_Glucosylpyridoxine_c0	C14H21NO8
'cpd00270[c0]'	cpd00270	C00323	CAFFEOYL-COA	Caffeoyl_CoA_c0	C30H38N7O19P3S
'cpd00321[c0]'	cpd00321	C00406	FERULOYL-COA	Feruloyl_CoA_c0	C31H40N7O19P3S
'cpd00881[c0]'	cpd00881	C01197	CPD-676	Caffeate_c0	C9H7O4
'cpd00248[c0]'	cpd00248	C00296	QUINATE	Quinate_c0	C7H11O6
'cpd00634[c0]'	cpd00634	C00852	CAFFEOYLQUINATE	Chlorogenate_c0	C16H17O9
'cpd00292[c0]'	cpd00292	C00356	3-HYDROXY-3-METHYL-GLUTARYL-COA	HMG_CoA_c0	C27H39N7O20P3S
'cpd00282[c0]'	cpd00282	C00337	DI-H-OROTATE	S_Dihydroorotate_c0	C5H5N2O4
'cpd00343[c0]'	cpd00343	C00438	CARBAMYUL-L-ASPARTATE	N_Carbamoyl_L_aspartate_c0	C5H6N2O5
'cpd00282[d0]'	cpd00282	C00337	DI-H-OROTATE	S_Dihydroorotate_d0	C5H5N2O4
'cpd00350[c0]'	cpd00350	C00448	FARNESYL-PP	Farnesyldiphosphate_c0	C15H26O7P2
'cpd00911[c0]'	cpd00911	C01236	D-6-P-GLUCONO-DELTA-LACTONE	6_phospho_D_glucono_1_5_lactone_c0	C6H9O9P
'cpd00911[d0]'	cpd00911	C01236	D-6-P-GLUCONO-DELTA-LACTONE	6_phospho_D_glucono_1_5_lactone_d0	C6H9O9P
'cpd00289[d0]'	cpd00289	C00353	GERANYLGERANYL-PP	Geranylgeranyl_diphosphate_d0	C20H34O7P2
'cpd00350[d0]'	cpd00350	C00448	FARNESYL-PP	Farnesyldiphosphate_d0	C15H26O7P2
'cpd00289[m0]'	cpd00289	C00353	GERANYLGERANYL-PP	Geranylgeranyl_diphosphate_m0	C20H34O7P2
'cpd00350[m0]'	cpd00350	C00448	FARNESYL-PP	Farnesyldiphosphate_m0	C15H26O7P2
'cpd00113[r0]'	cpd00113	C00129	DELTA3-ISOPENTENYL-PP	Isopentenyldiphosphate_r0	C5H10O7P2
'cpd00289[r0]'	cpd00289	C00353	GERANYLGERANYL-PP	Geranylgeranyl_diphosphate_r0	C20H34O7P2
'cpd00350[r0]'	cpd00350	C00448	FARNESYL-PP	Farnesyldiphosphate_r0	C15H26O7P2
'cpd00291[c0]'	cpd00291	C00355	L-DIHYDROXY-PHENYLALANINE	L_Dopa_c0	C9H11NO4
'cpd02914[c0]'	cpd02914	C04796	CPD-253	4_L_Alanin_3_yl_2_hydroxy_cis_cis_muconate_6_semialdehyde_c0	C9H10NO6
'cpd00332[c0]'	cpd00332	C00418	MEVALONATE	Mevalonic_acid_c0	C6H11O4
'cpd00005[r0]'	cpd00005	C00005	NADPH	NADPH_r0	C21H26N7O17P3
'cpd00006[r0]'	cpd00006	C00006	NADP	NADP_r0	C21H25N7O17P3
'cpd00292[r0]'	cpd00292	C00356	3-HYDROXY-3-METHYL-GLUTARYL-COA	HMG_CoA_r0	C27H39N7O20P3S
'cpd00332[r0]'	cpd00332	C00418	MEVALONATE	Mevalonic_acid_r0	C6H11O4
'cpd00297[c0]'	cpd00297	C00363	TDP	dTDP_c0	C10H14N2O11P2
'cpd00298[c0]'	cpd00298	C00364	TMP	dTMP_c0	C10H13N2O8P
'cpd00297[g0]'	cpd00297	C00363	TDP	dTDP_g0	C10H14N2O11P2
'cpd00298[g0]'	cpd00298	C00364	TMP	dTMP_g0	C10H13N2O8P
'cpd00357[c0]'	cpd00357	C00459	TTP	TTP_c0	C10H14N2O14P3
'cpd00297[d0]'	cpd00297	C00363	TDP	dTDP_d0	C10H14N2O11P2
'cpd00357[d0]'	cpd00357	C00459	TTP	TTP_d0	C10H14N2O14P3
'cpd00297[m0]'	cpd00297	C00363	TDP	dTDP_m0	C10H14N2O11P2
'cpd00357[m0]'	cpd00357	C00459	TTP	TTP_m0	C10H14N2O14P3
'cpd00297[n0]'	cpd00297	C00363	TDP	dTDP_n0	C10H14N2O11P2
'cpd00357[n0]'	cpd00357	C00459	TTP	TTP_n0	C10H14N2O14P3
'cpd00297[x0]'	cpd00297	C00363	TDP	dTDP_x0	C10H14N2O11P2
'cpd00357[x0]'	cpd00357	C00459	TTP	TTP_x0	C10H14N2O14P3
'cpd00298[m0]'	cpd00298	C00364	TMP	dTMP_m0	C10H13N2O8P
'cpd00357[g0]'	cpd00357	C00459	TTP	TTP_g0	C10H14N2O14P3
'cpd00358[c0]'	cpd00358	C00460	DUTP	dUTP_c0	C9H12N2O14P3
'cpd00793[c0]'	cpd00793	C01081	THIAMINE-P	Thiamine_phosphate_c0	C12H17N4O4PS
'cpd00305[d0]'	cpd00305	C00378	THIAMINE	Thiamin_d0	C12H17N4OS
'cpd00793[d0]'	cpd00793	C01081	THIAMINE-P	Thiamine_phosphate_d0	C12H17N4O4PS
'cpd01733[c0]'	cpd01733	C02666	CONIFERYL-ALDEHYDE	Ferulaldehyde_c0	C10H10O3
'cpd01059[c0]'	cpd01059	C01494	FERULIC-ACID	Ferulate_c0	C10H9O4
'cpd00812[c0]'	cpd00812	C01107	CPD-499	5_phosphomevalonate_c0	C6H10O7P
'cpd00001[r0]'	cpd00001	C00001	WATER	H2O_r0	H2O
'cpd00007[r0]'	cpd00007	C00007	OXYGEN-MOLECULE	O2_r0	O2
'cpd00333[r0]'	cpd00333	C00423	CPD-674	E_Cinnamate_r0	C9H7O2
'cpd00604[r0]'	cpd00604	C00811	COUMARATE	4_Coumarate_r0	C9H7O3
'cpd01224[c0]'	cpd01224	C01772	2-COUMARATE	trans_2_Hydroxycinnamate_c0	C9H7O3
'cpd00422[c0]'	cpd00422	C00540	CINNAMOYL-COA	Cinnamoyl_CoA_c0	C30H38N7O17P3S
'cpd00337[c0]'	cpd00337	C00429	DI-H-URACIL	Hydrouracil_c0	C4H6N2O2
'cpd00337[r0]'	cpd00337	C00429	DI-H-URACIL	Hydrouracil_r0	C4H6N2O2
'cpd01720[r0]'	cpd01720	C02642	3-UREIDO-PROPIONATE	3_Ureidopropanoate_r0	C4H7N2O3
'cpd00342[d0]'	cpd00342	C00437	N-ALPHA-ACETYLORNITHINE	N_Acetylornithine_d0	C7H14N2O3
'cpd00918[d0]'	cpd00918	C01250	CPD-469	2_Acetamido_5_oxopentanoate_d0	C7H10NO4
'cpd00346[c0]'	cpd00346	C00441	L-ASPARTATE-SEMIALDEHYDE	L_Aspartate4_semialdehyde_c0	C4H7NO3
'cpd01977[c0]'	cpd01977	C03082	L-BETA-ASPARTYL-P	4_Phospho_L_aspartate_c0	C4H6NO7P
'cpd02120[d0]'	cpd02120	C03340	2-3-DIHYDRODIPICOLINATE	Dihydrodipicolinate_d0	C7H5NO4
'cpd02197[c0]'	cpd02197	C03479	5-FORMYL-THF	5_Formyltetrahydrofolate_c0	C20H21N7O7
'cpd02197[d0]'	cpd02197	C03479	5-FORMYL-THF	5_Formyltetrahydrofolate_d0	C20H21N7O7
'cpd02197[m0]'	cpd02197	C03479	5-FORMYL-THF	5_Formyltetrahydrofolate_m0	C20H21N7O7
'cpd02016[c0]'	cpd02016	C03150	NICOTINAMIDE_RIBOSE	N_Ribosylnicotinamide_c0	C11H15N2O5
'cpd00356[c0]'	cpd00356	C00458	DCTP	dCTP_c0	C9H13N3O13P3
'cpd00533[c0]'	cpd00533	C00705	DCDP	dCDP_c0	C9H13N3O10P2
'cpd00356[d0]'	cpd00356	C00458	DCTP	dCTP_d0	C9H13N3O13P3
'cpd00533[d0]'	cpd00533	C00705	DCDP	dCDP_d0	C9H13N3O10P2
'cpd00356[m0]'	cpd00356	C00458	DCTP	dCTP_m0	C9H13N3O13P3
'cpd00533[m0]'	cpd00533	C00705	DCDP	dCDP_m0	C9H13N3O10P2
'cpd00356[n0]'	cpd00356	C00458	DCTP	dCTP_n0	C9H13N3O13P3
'cpd00533[n0]'	cpd00533	C00705	DCDP	dCDP_n0	C9H13N3O10P2
'cpd00356[x0]'	cpd00356	C00458	DCTP	dCTP_x0	C9H13N3O13P3
'cpd00533[x0]'	cpd00533	C00705	DCDP	dCDP_x0	C9H13N3O10P2
'cpd00978[c0]'	cpd00978	C01346	DUDP	dUDP_c0	C9H12N2O11P2
'cpd00358[d0]'	cpd00358	C00460	DUTP	dUTP_d0	C9H12N2O14P3
'cpd00978[d0]'	cpd00978	C01346	DUDP	dUDP_d0	C9H12N2O11P2
'cpd00358[m0]'	cpd00358	C00460	DUTP	dUTP_m0	C9H12N2O14P3
'cpd00978[m0]'	cpd00978	C01346	DUDP	dUDP_m0	C9H12N2O11P2
'cpd00358[n0]'	cpd00358	C00460	DUTP	dUTP_n0	C9H12N2O14P3
'cpd00978[n0]'	cpd00978	C01346	DUDP	dUDP_n0	C9H12N2O11P2
'cpd00358[x0]'	cpd00358	C00460	DUTP	dUTP_x0	C9H12N2O14P3
'cpd00978[x0]'	cpd00978	C01346	DUDP	dUDP_x0	C9H12N2O11P2
'cpd00373[c0]'	cpd00373	C00482	SINAPATE	Sinapate_c0	C11H11O5
'cpd03337[c0]'	cpd03337	C05619	5-HYDROXY-FERULIC-ACID	5_Hydroxyferulate_c0	C10H9O5
'cpd00374[c0]'	cpd00374	C00483	TYRAMINE	Tyramine_c0	C8H12NO
'cpd01761[c0]'	cpd01761	C02717	CPD-440	N_Feruloyltyramine_c0	C18H19NO4
'cpd00383[d0]'	cpd00383	C00493	SHIKIMATE	Shikimate_d0	C7H9O5
'cpd02030[d0]'	cpd02030	C03175	SHIKIMATE-5P	3_phosphoshikimate_d0	C7H8O8P
'cpd01716[d0]'	cpd01716	C02637	3-DEHYDRO-SHIKIMATE	3_Dehydroshikimate_d0	C7H7O5
'cpd00383[c0]'	cpd00383	C00493	SHIKIMATE	Shikimate_c0	C7H9O5
'cpd01890[c0]'	cpd01890	C02947	CPD-412	4_Coumaroylshikimate_c0	C16H15O7
'cpd00398[r0]'	cpd00398	C00509	NARINGENIN-CMPD	Naringenin_r0	C15H12O5
'cpd03344[r0]'	cpd03344	C05631	CPD-6994	Eriodictyol_r0	C15H12O6
'cpd00408[c0]'	cpd00408	C00522	L-PANTOATE	Pantoate_c0	C6H11O4
'cpd00644[c0]'	cpd00644	C00864	PANTOTHENATE	PAN_c0	C9H16NO5
'cpd00419[d0]'	cpd00419	C00534	PYRIDOXAMINE	PM_d0	C8H13N2O2
'cpd00426[c0]'	cpd00426	C00544	HOMOGENTISATE	Homogentisate_c0	C8H7O4
'cpd00426[d0]'	cpd00426	C00544	HOMOGENTISATE	Homogentisate_d0	C8H7O4
'cpd00458[c0]'	cpd00458	C00590	CONIFERYL-ALCOHOL	Coniferol_c0	C10H12O3
'cpd00005[w0]'	cpd00005	C00005	NADPH	NADPH_w0	C21H26N7O17P3
'cpd00006[w0]'	cpd00006	C00006	NADP	NADP_w0	C21H25N7O17P3
'cpd00458[w0]'	cpd00458	C00590	CONIFERYL-ALCOHOL	Coniferol_w0	C10H12O3
'cpd01733[w0]'	cpd01733	C02666	CONIFERYL-ALDEHYDE	Ferulaldehyde_w0	C10H10O3
'cpd00565[c0]'	cpd00565	C00761	CPD-1777	Coniferin_c0	C16H22O8
'cpd00472[c0]'	cpd00472	C00617	UDP-D-GALACTURONATE	UDPgalacturonate_c0	C15H19N2O18P2
'cpd02497[c0]'	cpd02497	C04037	CPD-501	D_Galacturonate_1_phosphate_c0	C6H8O10P
'cpd02552[d0]'	cpd02552	C04133	N-ACETYL-GLUTAMYL-P	n_acetylglutamyl_phosphate_d0	C7H9NO8P
'cpd00504[d0]'	cpd00504	C00666	LL-DIAMINOPIMELATE	LL_2_6_Diaminopimelate_d0	C7H14N2O4
'cpd00863[c0]'	cpd00863	C01172	GLC-6-P	beta_D_Glucose_6_phosphate_c0	C6H11O9P
'cpd00863[d0]'	cpd00863	C01172	GLC-6-P	beta_D_Glucose_6_phosphate_d0	C6H11O9P
'cpd00641[d0]'	cpd00641	C00860	HISTIDINOL	L_Histidinol_d0	C6H12N3O
'cpd00834[c0]'	cpd00834	C01134	PANTETHEINE-P	Phosphopantetheine_c0	C11H21N2O7PS
'cpd00443[c0]'	cpd00443	C00568	P-AMINO-BENZOATE	ABEE_c0	C7H6NO2
'cpd00683[c0]'	cpd00683	C00921	7-8-DIHYDROPTEROATE	Dihydropteroate_c0	C14H13N6O3
'cpd02920[c0]'	cpd02920	C04807	DIHYDROPTERIN-CH2OH-PP	2_Amino_4_hydroxy_6_hydroxymethyl_7_8_dihydropteridinediphosphate_c0	C7H8N5O8P2
'cpd00443[m0]'	cpd00443	C00568	P-AMINO-BENZOATE	ABEE_m0	C7H6NO2
'cpd00683[m0]'	cpd00683	C00921	7-8-DIHYDROPTEROATE	Dihydropteroate_m0	C14H13N6O3
'cpd02920[m0]'	cpd02920	C04807	DIHYDROPTERIN-CH2OH-PP	2_Amino_4_hydroxy_6_hydroxymethyl_7_8_dihydropteridinediphosphate_m0	C7H8N5O8P2
'cpd00699[d0]'	cpd00699	C00944	DEHYDROQUINATE	5_Dehydroquinate_d0	C7H9O6
'cpd00727[x0]'	cpd00727	C00988	CPD-67	2_Phosphoglycolate_x0	C2H2O6P
'cpd00764[m0]'	cpd00764	C01037	DIAMINONONANOATE	7_8_Diaminononanoate_m0	C9H21N2O2
'cpd01311[m0]'	cpd01311	C01909	DETHIOBIOTIN	Dethiobiotin_m0	C10H17N2O3
'cpd00782[c0]'	cpd00782	C01063	CPD-558	Pimeloyl_CoA_c0	C28H41N7O19P3S
'cpd00800[c0]'	cpd00800	C01092	8-AMINO-7-OXONONANOATE	8_Amino_7_oxononanoate_c0	C9H17NO3
'cpd00424[c0]'	cpd00424	C00542	CINNAMOYL-COA	Cystathionine_c0	C7H14N2O4S
'cpd00790[c0]'	cpd00790	C01077	BENZYL-DESULFOGLUCOSINOLATE	O_Acetyl_L_homoserine_c0	C6H11NO4
'cpd02654[d0]'	cpd02654	C04327	THZ-P	4_Methyl_5__2_phosphoethyl_thiazole_d0	C6H8NO4PS
'cpd02894[d0]'	cpd02894	C04752	AMINO-HYDROXYMETHYL-METHYLPYRIMIDINE-PP	4_Amino_2_methyl_5_diphosphomethylpyrimidine_d0	C6H9N3O7P2
'cpd00017[m0]'	cpd00017	C00019	S-ADENOSYLMETHIONINE	S_Adenosyl_L_methionine_m0	C15H23N6O5S
'cpd00800[m0]'	cpd00800	C01092	8-AMINO-7-OXONONANOATE	8_Amino_7_oxononanoate_m0	C9H17NO3
'cpd02701[m0]'	cpd02701	C04425	S-ADENOSYL-4-METHYLTHIO-2-OXOBUTANOATE	S_Adenosyl_4_methylthio_2_oxobutanoate_m0	C15H19N5O6S
'cpd00807[d0]'	cpd00807	C01100	L-HISTIDINOL-P	L_histidinol_phosphate_d0	C6H11N3O4P
'cpd00930[d0]'	cpd00930	C01267	IMIDAZOLE-ACETOL-P	imidazole_acetol_phosphate_d0	C6H7N2O5P
'cpd00812[x0]'	cpd00812	C01107	CPD-499	5_phosphomevalonate_x0	C6H10O7P
'cpd02666[c0]'	cpd02666	C04352	R-4-PHOSPHOPANTOTHENOYL-L-CYSTEINE	R_4_Phosphopantothenoyl_L_cysteine_c0	C12H20N2O9PS
'cpd00858[c0]'	cpd00858	C01165	L-GLUTAMATE_GAMMA-SEMIALDEHYDE	L_Glutamate5_semialdehyde_c0	C5H9NO3
'cpd00858[d0]'	cpd00858	C01165	L-GLUTAMATE_GAMMA-SEMIALDEHYDE	L_Glutamate5_semialdehyde_d0	C5H9NO3
'cpd00858[m0]'	cpd00858	C01165	L-GLUTAMATE_GAMMA-SEMIALDEHYDE	L_Glutamate5_semialdehyde_m0	C5H9NO3
'cpd02431[m0]'	cpd02431	C03912	L-DELTA1-PYRROLINE_5-CARBOXYLATE	1_Pyrroline_5_carboxylate_m0	C5H6NO2
'cpd00858[v0]'	cpd00858	C01165	L-GLUTAMATE_GAMMA-SEMIALDEHYDE	L_Glutamate5_semialdehyde_v0	C5H9NO3
'cpd02431[v0]'	cpd02431	C03912	L-DELTA1-PYRROLINE_5-CARBOXYLATE	1_Pyrroline_5_carboxylate_v0	C5H6NO2
'cpd00858[x0]'	cpd00858	C01165	L-GLUTAMATE_GAMMA-SEMIALDEHYDE	L_Glutamate5_semialdehyde_x0	C5H9NO3
'cpd02431[x0]'	cpd02431	C03912	L-DELTA1-PYRROLINE_5-CARBOXYLATE	1_Pyrroline_5_carboxylate_x0	C5H6NO2
'cpd00072[c0]'	cpd00072	C00085	ACETALD	D_fructose_6_phosphate_c0	C6H11O9P
'cpd00072[d0]'	cpd00072	C00085	ACETALD	D_fructose_6_phosphate_d0	C6H11O9P
'cpd03471[c0]'	cpd03471	C05841	CPD-8259	Nicotinate_D_ribonucleoside_c0	C11H13NO6
'cpd02333[c0]'	cpd02333	C03722	QUINOLINATE	Quinolinate_c0	C7H3NO4
'cpd00873[d0]'	cpd00873	C01185	NICOTINATE_NUCLEOTIDE	Nicotinate_ribonucleotide_d0	C11H12NO9P
'cpd02333[d0]'	cpd02333	C03722	QUINOLINATE	Quinolinate_d0	C7H3NO4
'cpd02843[d0]'	cpd02843	C04666	D-ERYTHRO-IMIDAZOLE-GLYCEROL-P	D_erythro_imidazol_glycerol_phosphate_d0	C6H9N2O6P
'cpd00931[d0]'	cpd00931	C01268	CPD-602	5_Amino_6__5_phosphoribosylaminouracil_d0	C9H13N4O9P
'cpd02720[d0]'	cpd02720	C04454	CPD-1086	5_Amino_6__5_phosphoribitylaminouracil_d0	C9H15N4O9P
'cpd00939[d0]'	cpd00939	C01279	HMP	Toxopyrimidine_d0	C6H10N3O
'cpd02775[d0]'	cpd02775	C04556	AMINO-HYDROXYMETHYL-METHYL-PYR-P	4_Amino_5_phosphomethyl_2_methylpyrimidine_d0	C6H9N3O4P
'cpd00954[c0]'	cpd00954	C01300	AMINO-OH-HYDROXYMETHYL-DIHYDROPTERIDINE	6_hydroxymethyl_dihydropterin_c0	C7H9N5O2
'cpd00954[m0]'	cpd00954	C01300	AMINO-OH-HYDROXYMETHYL-DIHYDROPTERIDINE	6_hydroxymethyl_dihydropterin_m0	C7H9N5O2
'cpd02961[c0]'	cpd02961	C04874	DIHYDRO-NEO-PTERIN	Dihydroneopterin_c0	C9H13N5O4
'cpd00956[d0]'	cpd00956	C01302	CARBOXYPHENYLAMINO-DEOXYRIBULOSE-P	1_2_carboxyphenylamino_1_deoxyribulose_5_phosphate_d0	C12H13NO9P
'cpd02210[d0]'	cpd02210	C03506	INDOLE-3-GLYCEROL-P	Indoleglycerol_phosphate_d0	C11H12NO6P
'cpd00150[m0]'	cpd00150	C00177	HCN	HCN_m0	CHN
'cpd01059[r0]'	cpd01059	C01494	FERULIC-ACID	Ferulate_r0	C10H9O4
'cpd03337[r0]'	cpd03337	C05619	5-HYDROXY-FERULIC-ACID	5_Hydroxyferulate_r0	C10H9O5
'cpd01082[c0]'	cpd01082	C01533	CPD-63	Syringin_c0	C17H24O9
'cpd01554[c0]'	cpd01554	C02325	SINAPYL-ALCOHOL	Sinapyl_alcohol_c0	C11H14O4
'cpd03333[c0]'	cpd03333	C05610	SINAPALDEHYDE	Sinapaldehyde_c0	C11H12O4
'cpd01554[w0]'	cpd01554	C02325	SINAPYL-ALCOHOL	Sinapyl_alcohol_w0	C11H14O4
'cpd03333[w0]'	cpd03333	C05610	SINAPALDEHYDE	Sinapaldehyde_w0	C11H12O4
'cpd01646[d0]'	cpd01646	C02504	3-CARBOXY-3-HYDROXY-ISOCAPROATE	2_Isopropylmalate_d0	C7H10O5
'cpd01710[d0]'	cpd01710	C02631	CPD-9451	2_Isopropylmaleate_d0	C7H8O4
'cpd02693[d0]'	cpd02693	C04411	2-D-THREO-HYDROXY-3-CARBOXY-ISOCAPROATE	3_Isopropylmalate_d0	C7H10O5
'cpd01722[c0]'	cpd01722	C02646	COUMARYL-ALCOHOL	p_Coumaryl_alcohol_c0	C9H10O2
'cpd01722[w0]'	cpd01722	C02646	COUMARYL-ALCOHOL	p_Coumaryl_alcohol_w0	C9H10O2
'cpd03332[w0]'	cpd03332	C05608	COUMARALDEHYDE	p_Coumaraldehyde_w0	C9H8O2
'cpd01772[d0]'	cpd01772	C02730	O-SUCCINYLBENZOATE	Succinylbenzoate_d0	C11H8O5
'cpd03451[d0]'	cpd03451	C05817	CPD-9923	SHCHC_d0	C11H10O6
'cpd01777[d0]'	cpd01777	C02741	PHOSPHORIBOSYL-AMP	Phosphoribosyl_AMP_d0	C15H19N5O14P2
'cpd02979[d0]'	cpd02979	C04896	PHOSPHORIBOSYL-FORMIMINO-AICAR-P	phosphoribosylformiminoaicar_phosphate_d0	C15H21N5O15P2
'cpd02574[c0]'	cpd02574	C04188	CPD-444	methylthioribose_1_phosphate_c0	C6H11O7PS
'cpd02394[d0]'	cpd02394	C03838	5-PHOSPHO-RIBOSYL-GLYCINEAMIDE	GAR_d0	C7H14N2O8P
'cpd02465[d0]'	cpd02465	C03972	DELTA1-PIPERIDEINE-2-6-DICARBOXYLATE	tetrahydrodipicolinate_d0	C7H7NO4
'cpd02140[d0]'	cpd02140	C03373	5-PHOSPHORIBOSYL-5-AMINOIMIDAZOLE	AIR_d0	C8H13N3O7P
'cpd02826[d0]'	cpd02826	C04640	5-PHOSPHORIBOSYL-N-FORMYLGLYCINEAMIDINE	5_Phosphoribosylformylglycinamidine_d0	C8H15N3O8P
'cpd02893[d0]'	cpd02893	C04751	PHOSPHORIBOSYL-CARBOXY-AMINOIMIDAZOLE	5_Phosphoribosyl_4_carboxy_5_aminoimidazole_d0	C9H12N3O9P
'cpd02678[d0]'	cpd02678	C04376	5-P-RIBOSYL-N-FORMYLGLYCINEAMIDE	N_Formyl_GAR_d0	C8H13N2O9P
'cpd02595[c0]'	cpd02595	C12208	4-COUMAROYLQUINATE	p_Coumaroyl_quinic_acid_c0	C16H17O8
'cpd00634[r0]'	cpd00634	C00852	CAFFEOYLQUINATE	Chlorogenate_r0	C16H17O9
'cpd02595[r0]'	cpd02595	C12208	4-COUMAROYLQUINATE	p_Coumaroyl_quinic_acid_r0	C16H17O8
'cpd02791[c0]'	cpd02791	C04582	CPD-1063	methylthioribulose_1_phosphate_c0	C6H11O7PS
'cpd02636[c0]'	cpd02636	C04294	THZ	4_Methyl_5__2_hydroxyethyl_thiazole_c0	C6H9NOS
'cpd02654[c0]'	cpd02654	C04327	THZ-P	4_Methyl_5__2_phosphoethyl_thiazole_c0	C6H8NO4PS
'cpd11225[d0]'	cpd11225	C15556	DIHYDROXY-BUTANONE-P	3_4_dihydroxy_2_butanone4_phosphate_d0	C4H7O6P
'cpd02678[m0]'	cpd02678	C04376	5-P-RIBOSYL-N-FORMYLGLYCINEAMIDE	N_Formyl_GAR_m0	C8H13N2O9P
'cpd02826[m0]'	cpd02826	C04640	5-PHOSPHORIBOSYL-N-FORMYLGLYCINEAMIDINE	5_Phosphoribosylformylglycinamidine_m0	C8H15N3O8P
'cpd02851[d0]'	cpd02851	C04677	AICAR	AICAR_d0	C9H13N4O8P
'cpd02991[d0]'	cpd02991	C04916	PHOSPHORIBULOSYL-FORMIMINO-AICAR-P	phosphoribulosylformimino_AICAR_phosphate_d0	C15H21N5O15P2
'cpd02921[d0]'	cpd02921	C04823	P-RIBOSYL-4-SUCCCARB-AMINOIMIDAZOLE	SAICAR_d0	C13H15N4O12P
'cpd03521[c0]'	cpd03521	C05925	DIHYDRONEOPTERIN-P	Dihydroneopterin_phosphate_c0	C9H12N5O7P
'cpd00906[d0]'	cpd00906	C01230	ALL-TRANS-HEXAPRENYL-DIPHOSPHATE	all_trans_Hexaprenyl_diphosphate_d0	C30H50O7P2
'cpd02590[d0]'	cpd02590	C04216	ALL-TRANS-HEPTAPRENYL-DIPHOSPHATE	all_trans_Heptaprenyl_diphosphate_d0	C35H58O7P2
'cpd00906[m0]'	cpd00906	C01230	ALL-TRANS-HEXAPRENYL-DIPHOSPHATE	all_trans_Hexaprenyl_diphosphate_m0	C30H50O7P2
'cpd02590[m0]'	cpd02590	C04216	ALL-TRANS-HEPTAPRENYL-DIPHOSPHATE	all_trans_Heptaprenyl_diphosphate_m0	C35H58O7P2
'cpd00906[r0]'	cpd00906	C01230	ALL-TRANS-HEXAPRENYL-DIPHOSPHATE	all_trans_Hexaprenyl_diphosphate_r0	C30H50O7P2
'cpd02590[r0]'	cpd02590	C04216	ALL-TRANS-HEPTAPRENYL-DIPHOSPHATE	all_trans_Heptaprenyl_diphosphate_r0	C35H58O7P2
'cpd02591[d0]'	cpd02591	C04217	ALL-TRANS-PENTAPRENYL-DIPHOSPHATE	pendp_d0	C25H42O7P2
'cpd02591[m0]'	cpd02591	C04217	ALL-TRANS-PENTAPRENYL-DIPHOSPHATE	pendp_m0	C25H42O7P2
'cpd02591[r0]'	cpd02591	C04217	ALL-TRANS-PENTAPRENYL-DIPHOSPHATE	pendp_r0	C25H42O7P2
'cpd08286[d0]'	cpd08286	C11434	2-C-METHYL-D-ERYTHRITOL-4-PHOSPHATE	2_C_methyl_D_erythritol4_phosphate_d0	C5H11O7P
'cpd08287[d0]'	cpd08287	C11435	4-CYTIDINE-5-DIPHOSPHO-2-C	4__cytidine5_diphospho_2_C_methyl_D_erythritol_d0	C14H23N3O14P2
'cpd08288[d0]'	cpd08288	C11436	2-PHOSPHO-4-CYTIDINE-5-DIPHOSPHO-2-C-MET	2_phospho_4__cytidine5_diphospho_2_C_methyl_D_erythritol_d0	C14H22N3O17P3
'cpd08289[d0]'	cpd08289	C11437	DEOXYXYLULOSE-5P	1_deoxy_D_xylulose5_phosphate_d0	C5H9O7P
'cpd00046[d0]'	cpd00046	C00055	CMP	CMP_d0	C9H12N3O8P
'cpd08301[d0]'	cpd08301	C11453	2C-METH-D-ERYTHRITOL-CYCLODIPHOSPHATE	2_C_methyl_D_erythritol2_4_cyclodiphosphate_d0	C5H10O9P2
'cpd00081[d0]'	cpd00081	C00094	SO3	Sulfite_d0	HO3S
'cpd08615[d0]'	cpd08615	C11811	HYDROXY-METHYL-BUTENYL-DIP	1_Hydroxy_2_methyl_2_butenyl_4_diphosphate_d0	C5H10O8P2
'cpd08984[c0]'	cpd08984	C12204	5-HYDROXY-CONIFERALDEHYDE	5_Hydroxyconiferaldehyde_c0	C10H10O4
'cpd01733[r0]'	cpd01733	C02666	CONIFERYL-ALDEHYDE	Ferulaldehyde_r0	C10H10O3
'cpd08984[r0]'	cpd08984	C12204	5-HYDROXY-CONIFERALDEHYDE	5_Hydroxyconiferaldehyde_r0	C10H10O4
'cpd02295[d0]'	cpd02295	C03657	DIHYDROXYNAPHTHOATE	1_4_Dihydroxy_2_naphthoate_d0	C11H7O4
'cpd11217[d0]'	cpd11217	C15547	CPD-9925	1_4_Dihydroxy_2_naphthoyl_CoA_d0	C32H38N7O19P3S
'cpd02295[x0]'	cpd02295	C03657	DIHYDROXYNAPHTHOATE	1_4_Dihydroxy_2_naphthoate_x0	C11H7O4
'cpd11217[x0]'	cpd11217	C15547	CPD-9925	1_4_Dihydroxy_2_naphthoyl_CoA_x0	C32H38N7O19P3S
'cpd02021[d0]'	cpd02021	C03160	CPD-6972	Succinylbenzoyl_CoA_d0	C32H39N7O20P3S
'cpd02021[x0]'	cpd02021	C03160	CPD-6972	Succinylbenzoyl_CoA_x0	C32H39N7O20P3S
'cpd00136[m0]'	cpd00136	C00156	4-hydroxybenzoate	4_Hydroxybenzoate_m0	C7H5O3
'cpd02172[m0]'	cpd02172	C04145	SOLANESYL-PYROPHOSPHATE	Solanesyl_diphosphate_m0	C45H74O7P2
'cpd02419[m0]'	cpd02419	C03885	NONAPRENYL-4-HYDROXYBENZOATE	Nonaprenyl_4_hydroxybenzoate_m0	C52H77O3
'cpd11255[c0]'	cpd11255	C15606	CPD-85	1_2_dihydroxy_3_keto_5_methylthiopentene_c0	C6H10O3S
'cpd11295[c0]'	cpd11295	C15650	CPD-8999	2_3_diketo5_methylthio_1_phosphopentane_c0	C6H9O6PS
'cpd02791[d0]'	cpd02791	C04582	CPD-1063	methylthioribulose_1_phosphate_d0	C6H11O7PS
'cpd11295[d0]'	cpd11295	C15650	CPD-8999	2_3_diketo5_methylthio_1_phosphopentane_d0	C6H9O6PS
'cpd11296[d0]'	cpd11296	C15651	2-HYDROXY-3-KETO-5-METHYLTHIO-1-PHOSPHOP	2_Hydroxy_3_keto_5_methylthiopentenyl_1_phosphate_d0	C6H9O6PS
'cpd11255[d0]'	cpd11255	C15606	CPD-85	1_2_dihydroxy_3_keto_5_methylthiopentene_d0	C6H10O3S
'cpd00205[c0]'	cpd00205	C00238	K+	K_plus__c0	K
'cpd00205[e0]'	cpd00205	C00238	K+	K_plus__e0	K
'cpd00132[d0]'	cpd00132	C00152	ASN	L_Asparagine_d0	C4H8N2O3
'cpd00132[x0]'	cpd00132	C00152	ASN	L_Asparagine_x0	C4H8N2O3
'cpd00065[c0]'	cpd00065	C00078	TRP	L_Tryptophan_c0	C11H12N2O2
'cpd00065[d0]'	cpd00065	C00078	TRP	L_Tryptophan_d0	C11H12N2O2
'cpd00065[m0]'	cpd00065	C00078	TRP	L_Tryptophan_m0	C11H12N2O2
'cpd00065[x0]'	cpd00065	C00078	TRP	L_Tryptophan_x0	C11H12N2O2
'cpd00220[m0]'	cpd00220	C00255	RIBOFLAVIN	Riboflavin_m0	C17H19N4O6
'cpd00048[e0]'	cpd00048	C00059	SULFATE	Sulfate_e0	O4S
'cpd00048[d0]'	cpd00048	C00059	SULFATE	Sulfate_d0	O4S
'cpd00048[v0]'	cpd00048	C00059	SULFATE	Sulfate_v0	O4S
'cpd00156[c0]'	cpd00156	C00183	VAL	L_Valine_c0	C5H11NO2
'cpd00156[d0]'	cpd00156	C00183	VAL	L_Valine_d0	C5H11NO2
'cpd00156[m0]'	cpd00156	C00183	VAL	L_Valine_m0	C5H11NO2
'cpd00156[x0]'	cpd00156	C00183	VAL	L_Valine_x0	C5H11NO2
'cpd00001[e0]'	cpd00001	C00001	WATER	H2O_e0	H2O
'cpd11468[d0]'	cpd11468	C05223	Dodecanoyl-ACPs	Dodecanoyl_ACP_d0	C23H44N2O8PRS
'cpd11469[d0]'	cpd11469	C05758	Dodec-2-enoyl-ACPs	2E_Dodecenoyl_acp_d0	C23H41N2O8PRS
'cpd11470[d0]'	cpd11470	C05752	Octanoyl-ACPs	Octanoyl_ACP_d0	C19H36N2O8PRS
'cpd11471[d0]'	cpd11471	C05751	2-Octenoyl-ACPs	2E_Octenoyl_acp_d0	C19H34N2O8PRS
'cpd11472[d0]'	cpd11472	C05749	Hexanoyl-ACPs	Hexanoyl_ACP_d0	C17H31N2O8PRS
'cpd11473[d0]'	cpd11473	C05748	Hex-2-enoyl-ACPs	2E_Hexenoyl_acp_d0	C17H29N2O8PRS
'cpd11479[d0]'	cpd11479	C05747	R-3-hydroxyhexanoyl-ACPs	D_3_Hydroxyhexanoyl_acp_d0	C17H31N2O9PRS
'cpd11480[d0]'	cpd11480	C05757	R-3-hydroxydodecanoyl-ACPs	D_3_Hydroxydodecanoyl_acp_d0	C23H43N2O9PRS
'cpd11467[d0]'	cpd11467	C05760	Tetradec-2-enoyl-ACPs	2E_Tetradecenoyl_acp_d0	C25H45N2O8PRS
'cpd11484[d0]'	cpd11484	C04688	R-3-hydroxymyristoyl-ACPs	HMA_d0	C25H47N2O9PRS
'cpd11486[d0]'	cpd11486	C05746	3-oxo-hexanoyl-ACPs	3_Oxohexanoyl_acp_d0	C17H30N2O9PRS
'cpd11482[d0]'	cpd11482	C04619	Beta-hydroxydecanoyl-ACPs	R_3_Hydroxydecanoyl_acyl_carrier_protein_d0	C21H40N2O9PRS
'cpd11487[d0]'	cpd11487	C05753	3-oxo-decanoyl-ACPs	3_oxodecanoyl_acp_d0	C21H38N2O9PRS
'cpd11489[d0]'	cpd11489	C05756	3-oxo-dodecanoyl-ACPs	3_oxododecanoyl_acp_d0	C23H42N2O9PRS
'cpd11491[d0]'	cpd11491	C05759	3-oxo-myristoyl-ACPs	3_oxotetradecanoyl_acp_d0	C25H46N2O9PRS
'cpd11492[d0]'	cpd11492	C01209	MALONYL-ACP	Malonyl_acyl_carrierprotein__d0	C14H24N2O10PRS
'cpd11493[d0]'	cpd11493	C00229	ACP	ACP_d0	C11H22N2O7PRS
'cpd11464[d0]'	cpd11464	C05745	Butanoyl-ACPs	Butyryl_ACP_d0	C15H28N2O8PRS
'cpd11474[d0]'	cpd11474	C05755	Decanoyl-ACPs	Decanoyl_ACP_d0	C21H40N2O8PRS
'cpd11490[d0]'	cpd11490	C05750	3-Oxo-octanoyl-ACPs	3_oxooctanoyl_acp_d0	C19H34N2O9PRS
'cpd00011[e0]'	cpd00011	C00011	CARBON-DIOXIDE	CO2_e0	CO2
'cpd00007[e0]'	cpd00007	C00007	OXYGEN-MOLECULE	O2_e0	O2
'cpd00007[m0]'	cpd00007	C00007	OXYGEN-MOLECULE	O2_m0	O2
'cpd00073[e0]'	cpd00073	C00086	UREA	Urea_e0	CH4N2O
'cpd01695[d0]'	cpd01695	C02593	TETRADECANOYL-COA	Myristoyl_CoA_d0	C35H58N7O17P3S
'cpd03847[d0]'	cpd03847	C06424	CPD-7836	Myristic_acid_d0	C14H27O2
'cpd01695[r0]'	cpd01695	C02593	TETRADECANOYL-COA	Myristoyl_CoA_r0	C35H58N7O17P3S
'cpd03847[r0]'	cpd03847	C06424	CPD-7836	Myristic_acid_r0	C14H27O2
'cpd01695[x0]'	cpd01695	C02593	TETRADECANOYL-COA	Myristoyl_CoA_x0	C35H58N7O17P3S
'cpd03847[x0]'	cpd03847	C06424	CPD-7836	Myristic_acid_x0	C14H27O2
'cpd01741[d0]'	cpd01741	C02679	DODECANOATE	ddca_d0	C12H23O2
'cpd12458[d0]'	cpd12458	C04088	Stearoyl-ACPs	Stearoyl_acyl_carrier_protein_d0	C18H35OS
'cpd14940[d0]'	cpd14940	C16221	Octadec-2-enoyl-ACPs	2E_Octadecenoyl_acp_d0	C29H54N2O8PRS
'cpd00498[d0]'	cpd00498	C00659	2-ACETO-2-HYDROXY-BUTYRATE	2_Aceto_2_hydroxybutanoate_d0	C6H9O4
'cpd00051[c0]'	cpd00051	C00062	ARG	L_Arginine_c0	C6H14N4O2
'cpd00051[x0]'	cpd00051	C00062	ARG	L_Arginine_x0	C6H14N4O2
'cpd00067[j0]'	cpd00067	C00080	PROTON	H_plus__j0	H
'cpd00067[e0]'	cpd00067	C00080	PROTON	H_plus__e0	H
'cpd00099[c0]'	cpd00099	C00698	CL-	Cl__c0	Cl
'cpd00099[e0]'	cpd00099	C00698	CL-	Cl__e0	Cl
'cpd00046[m0]'	cpd00046	C00055	CMP	CMP_m0	C9H12N3O8P
'cpd00046[v0]'	cpd00046	C00055	CMP	CMP_v0	C9H12N3O8P
'cpd00247[m0]'	cpd00247	C00295	OROTATE	Orotate_m0	C5H3N2O4
'cpd00282[m0]'	cpd00282	C00337	DI-H-OROTATE	S_Dihydroorotate_m0	C5H5N2O4
'cpd15560[m0]'	cpd15560	C17569	UBIQUINONE-8	Ubiquinone_8_m0	C49H74O4
'cpd15561[m0]'	cpd15561	'	CPD-9956	Ubiquinol_8_m0	C49H76O4
'cpd11477[d0]'	cpd11477	C05763	2-Hexadecenoyl-ACPs	2E_Hexadecenoyl_acp_d0	C27H49N2O8PRS
'cpd15277[d0]'	cpd15277	'	Palmitoyl-ACPs	Palmitoyl_ACP_d0	C27H51N2O8PRS
'cpd01260[x0]'	cpd01260	C01832	LAUROYLCOA-CPD	Lauroyl_CoA_x0	C33H54N7O17P3S
'cpd01741[x0]'	cpd01741	C02679	DODECANOATE	ddca_x0	C12H23O2
'cpd00327[x0]'	cpd00327	C00412	STEAROYL-COA	strcoa_x0	C39H66N7O17P3S
'cpd01080[x0]'	cpd01080	C01530	STEARIC_ACID	ocdca_x0	C18H35O2
'cpd00047[v0]'	cpd00047	C00058	FORMATE	Formate_v0	CHO2
'cpd00047[x0]'	cpd00047	C00058	FORMATE	Formate_x0	CHO2
'cpd00080[m0]'	cpd00080	C00093	GLYCEROL-3P	Glycerol_3_phosphate_m0	C3H7O6P
'cpd00038[v0]'	cpd00038	C00044	GTP	GTP_v0	C10H13N5O14P3
'cpd00214[c0]'	cpd00214	C00249	PALMITATE	Palmitate_c0	C16H31O2
'cpd00119[c0]'	cpd00119	C00135	HIS	L_Histidine_c0	C6H9N3O2
'cpd00119[m0]'	cpd00119	C00135	HIS	L_Histidine_m0	C6H9N3O2
'cpd00119[x0]'	cpd00119	C00135	HIS	L_Histidine_x0	C6H9N3O2
'cpd00322[c0]'	cpd00322	C00407	ILE	L_Isoleucine_c0	C6H13NO2
'cpd00322[d0]'	cpd00322	C00407	ILE	L_Isoleucine_d0	C6H13NO2
'cpd00322[m0]'	cpd00322	C00407	ILE	L_Isoleucine_m0	C6H13NO2
'cpd00322[x0]'	cpd00322	C00407	ILE	L_Isoleucine_x0	C6H13NO2
'cpd11488[d0]'	cpd11488	C05744	Acetoacetyl-ACPs	Acetoacetyl_ACP_d0	C15H26N2O9PRS
'cpd00107[c0]'	cpd00107	C00123	LEU	L_Leucine_c0	C6H13NO2
'cpd00107[d0]'	cpd00107	C00123	LEU	L_Leucine_d0	C6H13NO2
'cpd00107[m0]'	cpd00107	C00123	LEU	L_Leucine_m0	C6H13NO2
'cpd00107[x0]'	cpd00107	C00123	LEU	L_Leucine_x0	C6H13NO2
'cpd00039[c0]'	cpd00039	C00047	LYS	L_Lysine_c0	C6H15N2O2
'cpd00039[m0]'	cpd00039	C00047	LYS	L_Lysine_m0	C6H15N2O2
'cpd00039[x0]'	cpd00039	C00047	LYS	L_Lysine_x0	C6H15N2O2
'cpd00060[m0]'	cpd00060	C00073	MET	L_Methionine_m0	C5H11NO2S
'cpd00075[e0]'	cpd00075	C00088	NITRITE	Nitrite_e0	HNO2
'cpd00075[d0]'	cpd00075	C00088	NITRITE	Nitrite_d0	HNO2
'cpd00075[m0]'	cpd00075	C00088	NITRITE	Nitrite_m0	HNO2
'cpd00209[e0]'	cpd00209	C00244	NITRATE	Nitrate_e0	NO3
'cpd00209[d0]'	cpd00209	C00244	NITRATE	Nitrate_d0	NO3
'cpd00209[m0]'	cpd00209	C00244	NITRATE	Nitrate_m0	NO3
'cpd01080[c0]'	cpd01080	C01530	STEARIC_ACID	ocdca_c0	C18H35O2
'cpd01080[d0]'	cpd01080	C01530	STEARIC_ACID	ocdca_d0	C18H35O2
'cpd00064[x0]'	cpd00064	C00077	L-ORNITHINE	Ornithine_x0	C5H13N2O2
'cpd00009[e0]'	cpd00009	C00009	Pi	Phosphate_e0	HO4P
'cpd02201[c0]'	cpd02201	C03492	4-P-PANTOTHENATE	4_phosphopantothenate_c0	C9H15NO8P
'cpd00129[m0]'	cpd00129	C00148	PRO	L_Proline_m0	C5H9NO2
'cpd00129[x0]'	cpd00129	C00148	PRO	L_Proline_x0	C5H9NO2
'cpd00076[e0]'	cpd00076	C00089	SUCROSE	Sucrose_e0	C12H22O11
'cpd00076[d0]'	cpd00076	C00089	SUCROSE	Sucrose_d0	C12H22O11
'cpd00076[v0]'	cpd00076	C00089	SUCROSE	Sucrose_v0	C12H22O11
'cpd00161[m0]'	cpd00161	C00188	THR	L_Threonine_m0	C4H9NO3
'cpd00161[x0]'	cpd00161	C00188	THR	L_Threonine_x0	C4H9NO3
'cpd00092[c0]'	cpd00092	C00106	URACIL	Uracil_c0	C4H4N2O2
'cpd01335[d0]'	cpd01335	C01944	CPD-196	Octanoyl_CoA_d0	C29H46N7O17P3S
'cpd03846[d0]'	cpd03846	C06423	CPD-195	octanoate_d0	C8H15O2
'cpd01335[r0]'	cpd01335	C01944	CPD-196	Octanoyl_CoA_r0	C29H46N7O17P3S
'cpd03846[r0]'	cpd03846	C06423	CPD-195	octanoate_r0	C8H15O2
'cpd01335[x0]'	cpd01335	C01944	CPD-196	Octanoyl_CoA_x0	C29H46N7O17P3S
'cpd03846[x0]'	cpd03846	C06423	CPD-195	octanoate_x0	C8H15O2
'cpd00327[d0]'	cpd00327	C00412	STEAROYL-COA	strcoa_d0	C39H66N7O17P3S
'cpd00327[r0]'	cpd00327	C00412	STEAROYL-COA	strcoa_r0	C39H66N7O17P3S
'cpd01080[r0]'	cpd01080	C01530	STEARIC_ACID	ocdca_r0	C18H35O2
'cpd01107[d0]'	cpd01107	C01571	CPD-3617	Decanoate_d0	C10H19O2
'cpd03128[d0]'	cpd03128	C05274	CPD-10267	Decanoyl_CoA_d0	C31H50N7O17P3S
'cpd01107[r0]'	cpd01107	C01571	CPD-3617	Decanoate_r0	C10H19O2
'cpd03128[r0]'	cpd03128	C05274	CPD-10267	Decanoyl_CoA_r0	C31H50N7O17P3S
'cpd01107[x0]'	cpd01107	C01571	CPD-3617	Decanoate_x0	C10H19O2
'cpd03128[x0]'	cpd03128	C05274	CPD-10267	Decanoyl_CoA_x0	C31H50N7O17P3S
'cpd00357[v0]'	cpd00357	C00459	TTP	TTP_v0	C10H14N2O14P3
'cpd00087[v0]'	cpd00087	C00101	THF	Tetrahydrofolate_v0	C19H21N7O6
'cpd00013[e0]'	cpd00013	C00014	AMMONIUM	NH3_e0	NH4
'cpd00260[c0]'	cpd00260	C00311	D-XYLULOSE	Isocitrate_c0	C6H5O7
'cpd00260[m0]'	cpd00260	C00311	D-XYLULOSE	Isocitrate_m0	C6H5O7
'cpd00137[x0]'	cpd00137	C00158	CIT	Citrate_x0	C6H5O7
'cpd00260[x0]'	cpd00260	C00311	D-XYLULOSE	Isocitrate_x0	C6H5O7
'cpd00017[d0]'	cpd00017	C00019	S-ADENOSYLMETHIONINE	S_Adenosyl_L_methionine_d0	C15H23N6O5S
'cpd00019[d0]'	cpd00019	C00021	ADENOSYL-HOMO-CYS	S_Adenosyl_homocysteine_d0	C14H20N6O5S
'cpd00019[m0]'	cpd00019	C00021	ADENOSYL-HOMO-CYS	S_Adenosyl_homocysteine_m0	C14H20N6O5S
'cpd00443[d0]'	cpd00443	C00568	P-AMINO-BENZOATE	ABEE_d0	C7H6NO2
'cpd00204[c0]'	cpd00204	C00237	CARBON-MONOXIDE	CO_c0	CHO
'cpd00204[e0]'	cpd00204	C00237	CARBON-MONOXIDE	CO_e0	CHO
'cpd00204[d0]'	cpd00204	C00237	CARBON-MONOXIDE	CO_d0	CHO
'cpd00204[m0]'	cpd00204	C00237	CARBON-MONOXIDE	CO_m0	CHO
'cpd00204[v0]'	cpd00204	C00237	CARBON-MONOXIDE	CO_v0	CHO
'cpd00204[x0]'	cpd00204	C00237	CARBON-MONOXIDE	CO_x0	CHO
'cpd00242[m0]'	cpd00242	C00288	HCO3	H2CO3_m0	CHO3
'cpd00242[v0]'	cpd00242	C00288	HCO3	H2CO3_v0	CHO3
'cpd00242[x0]'	cpd00242	C00288	HCO3	H2CO3_x0	CHO3
'cpd00133[d0]'	cpd00133	C00153	NIACINAMIDE	Nicotinamide_d0	C6H6N2O
'cpd00133[m0]'	cpd00133	C00153	NIACINAMIDE	Nicotinamide_m0	C6H6N2O
'cpd00036[c0]'	cpd00036	C00042	SUC	Succinate_c0	C4H4O4
'cpd00036[d0]'	cpd00036	C00042	SUC	Succinate_d0	C4H4O4
'cpd00036[x0]'	cpd00036	C00042	SUC	Succinate_x0	C4H4O4
'cpd00106[c0]'	cpd00106	C00122	FUM	Fumarate_c0	C4H2O4
'cpd00106[x0]'	cpd00106	C00122	FUM	Fumarate_x0	C4H2O4
'cpd16335[d0]'	cpd16335	C16519	CPD-9924	2_Succinyl_5_enolpyruvyl_6_hydroxy_3_cyclohexene_1_carboxylate_d0	C14H13O9
'cpd00536[d0]'	cpd00536	C00712	OLEATE-CPD	Oleate_d0	C18H33O2
'cpd16638[d0]'	cpd16638	'	OLEOYL-COA	cis_octadec_9_enoyl_coa_d0	C40H48NO12
'cpd00536[r0]'	cpd00536	C00712	OLEATE-CPD	Oleate_r0	C18H33O2
'cpd16638[r0]'	cpd16638	'	OLEOYL-COA	cis_octadec_9_enoyl_coa_r0	C40H48NO12
'cpd00536[x0]'	cpd00536	C00712	OLEATE-CPD	Oleate_x0	C18H33O2
'cpd16638[x0]'	cpd16638	'	OLEOYL-COA	cis_octadec_9_enoyl_coa_x0	C40H48NO12
'cpd00139[m0]'	cpd00139	C00160	GLYCOLLATE	Glycolate_m0	C2H3O3
'cpd00109[m0]'	cpd00109	C00125	LEU	Cytochrome_c3_plus__m0	C42H42FeN8O8R4S2
'cpd00110[m0]'	cpd00110	C00126	LEU	Cytochrome_c2_plus__m0	C42H42FeN8O8R4S2
'cpd03091[c0]'	cpd03091	C05198	CH33ADO	5_Deoxyadenosine_c0	C10H13N5O3
'cpd03091[d0]'	cpd03091	C05198	CH33ADO	5_Deoxyadenosine_d0	C10H13N5O3
'cpd03091[m0]'	cpd03091	C05198	CH33ADO	5_Deoxyadenosine_m0	C10H13N5O3
'cpd02172[d0]'	cpd02172	C04145	SOLANESYL-PYROPHOSPHATE	Solanesyl_diphosphate_d0	C45H74O7P2
'cpd02746[d0]'	cpd02746	C04509	GDP-TP	all_trans_Decaprenyl_diphosphate_d0	C50H82O7P2
'cpd02746[m0]'	cpd02746	C04509	GDP-TP	all_trans_Decaprenyl_diphosphate_m0	C50H82O7P2
'cpd02172[r0]'	cpd02172	C04145	SOLANESYL-PYROPHOSPHATE	Solanesyl_diphosphate_r0	C45H74O7P2
'cpd02746[r0]'	cpd02746	C04509	GDP-TP	all_trans_Decaprenyl_diphosphate_r0	C50H82O7P2
'cpd00418[d0]'	cpd00418	C00533	NITRIC-OXIDE	NO_d0	NO
'cpd00274[m0]'	cpd00274	C00327	L-CITRULLINE	Citrulline_m0	C6H13N3O3
'cpd00418[m0]'	cpd00418	C00533	NITRIC-OXIDE	NO_m0	NO
'cpd17691[d0]'	cpd17691	C17570	2-METHYL-6-SOLANYL-14-BENZOQUINONE	2_Methyl_6_solanyl_1_4_benzoquinol_d0	C52H80O2
'cpd17569[d0]'	cpd17569	C17439	CPD-7002	Dihydrogeranylgeranyl_diphosphate_d0	C20H36O7P2
'cpd17570[d0]'	cpd17570	C17440	CPD-7003	Tetrahydrogeranylgeranyl_diphosphate_d0	C20H38O7P2
'cpd03214[d0]'	cpd03214	C05427	PHYTYL-PYROPHOSPHATE	Phytyl_diphosphate_d0	C20H40O7P2
'cpd19047[d0]'	cpd19047	C06010	2-ACETO-LACTATE	S_2_Acetolactate_d0	C5H7O4
'cpd00353[c0]'	cpd00353	C00451	THREO-DS-ISO-CITRATE	D_threo_Isocitric_acid_c0	C6H5O7
'cpd00353[d0]'	cpd00353	C00451	THREO-DS-ISO-CITRATE	D_threo_Isocitric_acid_d0	C6H5O7
'cpd00353[m0]'	cpd00353	C00451	THREO-DS-ISO-CITRATE	D_threo_Isocitric_acid_m0	C6H5O7
'cpd00006[x0]'	cpd00006	C00006	NADP	NADP_x0	C21H25N7O17P3
'cpd00353[x0]'	cpd00353	C00451	THREO-DS-ISO-CITRATE	D_threo_Isocitric_acid_x0	C6H5O7
'cpd19035[c0]'	cpd19035	C05345	FRUCTOSE-6P	beta_D_Fructose_6_phosphate_c0	C6H11O9P
'cpd19001[c0]'	cpd19001	C00267	ALPHA-GLUCOSE	alpha_D_Glucose_c0	C6H12O6
'cpd30321[c0]'	cpd30321	C02336	BETA-D-FRUCTOSE	beta_D_Fructose_c0	C6H12O6
'cpd19001[d0]'	cpd19001	C00267	ALPHA-GLUCOSE	alpha_D_Glucose_d0	C6H12O6
'cpd30321[d0]'	cpd30321	C02336	BETA-D-FRUCTOSE	beta_D_Fructose_d0	C6H12O6
'cpd00076[m0]'	cpd00076	C00089	SUCROSE	Sucrose_m0	C12H22O11
'cpd19001[m0]'	cpd19001	C00267	ALPHA-GLUCOSE	alpha_D_Glucose_m0	C6H12O6
'cpd30321[m0]'	cpd30321	C02336	BETA-D-FRUCTOSE	beta_D_Fructose_m0	C6H12O6
'cpd00076[n0]'	cpd00076	C00089	SUCROSE	Sucrose_n0	C12H22O11
'cpd19001[n0]'	cpd19001	C00267	ALPHA-GLUCOSE	alpha_D_Glucose_n0	C6H12O6
'cpd30321[n0]'	cpd30321	C02336	BETA-D-FRUCTOSE	beta_D_Fructose_n0	C6H12O6
'cpd19036[c0]'	cpd19036	C05378	FRUCTOSE-16-DIPHOSPHATE	beta_D_Fructose_1_6_bisphosphate_c0	C6H10O12P2
'cpd19036[d0]'	cpd19036	C05378	FRUCTOSE-16-DIPHOSPHATE	beta_D_Fructose_1_6_bisphosphate_d0	C6H10O12P2
'cpd16443[c0]'	cpd16443	C16639	CPD0-1108	beta_D_Ribofuranose_c0	C5H10O5
'cpd00348[m0]'	cpd00348	C00446	GALACTOSE-1P	D_Galactose_1_phosphate_m0	C6H11O9P
'cpd00724[m0]'	cpd00724	C00984	ALPHA-D-GALACTOSE	alpha_D_Galactose_m0	C6H12O6
'cpd00121[c0]'	cpd00121	C00137	MYO-INOSITOL	L_Inositol_c0	C6H12O6
'cpd05264[c0]'	cpd05264	C08350	CPD-14596	beta_D_Glucuronic_acid_c0	C6H9O7
'cpd00007[n0]'	cpd00007	C00007	OXYGEN-MOLECULE	O2_n0	O2
'cpd00121[n0]'	cpd00121	C00137	MYO-INOSITOL	L_Inositol_n0	C6H12O6
'cpd05264[n0]'	cpd05264	C08350	CPD-14596	beta_D_Glucuronic_acid_n0	C6H9O7
'cpd19019[d0]'	cpd19019	C02291	L-CYSTATHIONINE	L_Cystathionine_d0	C7H14N2O4S
'cpd19006[m0]'	cpd19006	C00668	ALPHA-GLC-6-P	alpha_D_Glucose_6_phosphate_m0	C6H11O9P
'cpd19006[c0]'	cpd19006	C00668	ALPHA-GLC-6-P	alpha_D_Glucose_6_phosphate_c0	C6H11O9P
'cpd19006[d0]'	cpd19006	C00668	ALPHA-GLC-6-P	alpha_D_Glucose_6_phosphate_d0	C6H11O9P
'cpd19035[d0]'	cpd19035	C05345	FRUCTOSE-6P	beta_D_Fructose_6_phosphate_d0	C6H11O9P
'cpd00190[c0]'	cpd00190	C00221	GLC	beta_D_Glucose_c0	C6H12O6
'cpd19035[m0]'	cpd19035	C05345	FRUCTOSE-6P	beta_D_Fructose_6_phosphate_m0	C6H11O9P
'cpd19486[c0]'	cpd19486	C18218	16-HYDROXYPALMITATE	16_Hydroxypalmitate_c0	C16H31O3
'cpd19486[r0]'	cpd19486	C18218	16-HYDROXYPALMITATE	16_Hydroxypalmitate_r0	C16H31O3
'cpd20674[c0]'	cpd20674	C19418	CPD-10514	cis_9_10_Epoxystearic_acid_c0	C18H33O3
'cpd20873[c0]'	cpd20873	C19620	910-EPOXY-18-HYDROXYSTEARATE	9_10_Epoxy_18_hydroxystearate_c0	C18H33O4
'cpd20674[r0]'	cpd20674	C19418	CPD-10514	cis_9_10_Epoxystearic_acid_r0	C18H33O3
'cpd20873[r0]'	cpd20873	C19620	910-EPOXY-18-HYDROXYSTEARATE	9_10_Epoxy_18_hydroxystearate_r0	C18H33O4
'cpd05229[c0]'	cpd05229	C08314	CPD-10515	9_10_Dihydroxystearic_acid_c0	C18H35O4
'cpd20874[c0]'	cpd20874	C19621	91018-TRIHYDROXYSTEARATE	9_10_18_Trihydroxystearate_c0	C18H35O5
'cpd05229[r0]'	cpd05229	C08314	CPD-10515	9_10_Dihydroxystearic_acid_r0	C18H35O4
'cpd20874[r0]'	cpd20874	C19621	91018-TRIHYDROXYSTEARATE	9_10_18_Trihydroxystearate_r0	C18H35O5
'cpd27757[c0]'	cpd27757		Oxidized-ferredoxins	Oxidized_ferredoxins_c0	Fe2R8S2
'cpd28082[c0]'	cpd28082		Reduced-ferredoxins	Reduced_ferredoxins_c0	Fe2R8S2
'cpd27757[d0]'	cpd27757		Oxidized-ferredoxins	Oxidized_ferredoxins_d0	Fe2R8S2
'cpd28082[d0]'	cpd28082		Reduced-ferredoxins	Reduced_ferredoxins_d0	Fe2R8S2
'cpd00123[d0]'	cpd00123	C00141	2-KETO-ISOVALERATE	3_Methyl_2_oxobutanoate_d0	C5H7O3
'cpd22416[d0]'	cpd22416		BCAA-dehydrogenase-2MP-DH-lipoyl	BCAA_dehydrogenase_2MP_DH_lipoyl_d0	C19H35N2O3R2S2
'cpd22419[d0]'	cpd22419		BCAA-dehydrogenase-lipoyl	BCAA_dehydrogenase_lipoyl_d0	C15H27N2O2R2S2
'cpd22416[m0]'	cpd22416		BCAA-dehydrogenase-2MP-DH-lipoyl	BCAA_dehydrogenase_2MP_DH_lipoyl_m0	C19H35N2O3R2S2
'cpd22419[m0]'	cpd22419		BCAA-dehydrogenase-lipoyl	BCAA_dehydrogenase_lipoyl_m0	C15H27N2O2R2S2
'cpd24737[m0]'	cpd24737		CPD-7158	3_demethylubiquinol_9_m0	C53H82O4
'cpd25914[m0]'	cpd25914		CPD-9957	ubiquinol9_m0	C54H84O4
'cpd00481[m0]'	cpd00481	C00630	ISOBUTYRYL-COA	Isobutyryl_CoA_m0	C25H38N7O17P3S
'cpd22418[m0]'	cpd22418		BCAA-dehydrogenase-DH-lipoyl	BCAA_dehydrogenase_DH_lipoyl_m0	C15H29N2O2R2S2
'cpd22077[d0]'	cpd22077		3-oxo-cis-vaccenoyl-ACPs	3_oxo_cis_vaccenoyl_ACPs_d0	C29H52N2O9PRS
'cpd27830[d0]'	cpd27830		Palmitoleoyl-ACPs	Palmitoleoyl_ACPs_d0	C27H50N2O8PRS
'cpd00104[c0]'	cpd00104	C00120	BIOTIN	BIOT_c0	C10H15N2O3S
'cpd01311[c0]'	cpd01311	C01909	DETHIOBIOTIN	Dethiobiotin_c0	C10H17N2O3
'cpd00104[m0]'	cpd00104	C00120	BIOTIN	BIOT_m0	C10H15N2O3S
'cpd27763[m0]'	cpd27763		Oxo-glutarate-dehydro-suc-DH-lipoyl	Oxo_glutarate_dehydro_suc_DH_lipoyl_m0	C19H32N2O5R2S2
'cpd27765[m0]'	cpd27765		Oxo-glutarate-dehydrogenase-lipoyl	Oxo_glutarate_dehydrogenase_lipoyl_m0	C15H27N2O2R2S2
'cpd27716[d0]'	cpd27716		Oleoyl-ACPs	Oleoyl_ACPs_d0	C29H52N2O8PRS
'cpd22445[d0]'	cpd22445		Beta-3-hydroxybutyryl-ACPs	Beta_3_hydroxybutyryl_ACPs_d0	C15H28N2O9PRS
'cpd26755[d0]'	cpd26755		Crotonyl-ACPs	Crotonyl_ACPs_d0	C15H26N2O8PRS
'cpd22021[d0]'	cpd22021		3-Hydroxy-octanoyl-ACPs	3_Hydroxy_octanoyl_ACPs_d0	C19H36N2O9PRS
'cpd28023[d0]'	cpd28023		R-3-Hydroxypalmitoyl-ACPs	R_3_Hydroxypalmitoyl_ACPs_d0	C27H52N2O9PRS
'cpd26869[d0]'	cpd26869		DIOH-ISOVALERATE	DIOH_ISOVALERATE_d0	C5H9O4
'cpd02535[d0]'	cpd02535	C04104	1-KETO-2-METHYLVALERATE	2_3_Dihydroxy_3_methylvalerate_d0	C6H11O4
'cpd08210[c0]'	cpd08210	C11355	4-AMINO-4-DEOXYCHORISMATE	ADC_c0	C10H10NO5
'cpd27735[c0]'	cpd27735		Ox-Thioredoxin	Ox_Thioredoxin_c0	C10H13N4O4R4S2
'cpd28060[c0]'	cpd28060		Red-Thioredoxin	Red_Thioredoxin_c0	C10H15N4O4R4S2
'cpd00508[c0]'	cpd00508	C00671	2-KETO-3-METHYL-VALERATE	3MOP_c0	C6H9O3
'cpd00508[d0]'	cpd00508	C00671	2-KETO-3-METHYL-VALERATE	3MOP_d0	C6H9O3
'cpd00508[m0]'	cpd00508	C00671	2-KETO-3-METHYL-VALERATE	3MOP_m0	C6H9O3
'cpd00200[c0]'	cpd00200	C00233	2K-4CH3-PENTANOATE	4MOP_c0	C6H9O3
'cpd00200[m0]'	cpd00200	C00233	2K-4CH3-PENTANOATE	4MOP_m0	C6H9O3
'cpd05238[d0]'	cpd05238	C08323	CPD-14268	Nervonic_acid_d0	C24H45O2
'cpd16346[d0]'	cpd16346	C16532	CPD-14269	Nervonoyl_CoA_d0	C45H76N7O17P3S
'cpd05238[r0]'	cpd05238	C08323	CPD-14268	Nervonic_acid_r0	C24H45O2
'cpd16346[r0]'	cpd16346	C16532	CPD-14269	Nervonoyl_CoA_r0	C45H76N7O17P3S
'cpd05238[x0]'	cpd05238	C08323	CPD-14268	Nervonic_acid_x0	C24H45O2
'cpd16346[x0]'	cpd16346	C16532	CPD-14269	Nervonoyl_CoA_x0	C45H76N7O17P3S
'cpd00616[d0]'	cpd00616	C00826	CPD-659	Pretyrosine_d0	C10H12NO5
'cpd26869[c0]'	cpd26869		DIOH-ISOVALERATE	DIOH_ISOVALERATE_c0	C5H9O4
'cpd28273[d0]'	cpd28273		Trans-D2-decenoyl-ACPs	Trans_D2_decenoyl_ACPs_d0	C21H38N2O8PRS
'cpd27757[m0]'	cpd27757		Oxidized-ferredoxins	Oxidized_ferredoxins_m0	Fe2R8S2
'cpd28082[m0]'	cpd28082		Reduced-ferredoxins	Reduced_ferredoxins_m0	Fe2R8S2
'cpd02738[c0]'	cpd02738	C04489	CPD-1302	5_Methyltetrahydropteroyltri_L_glutamate_c0	C30H35N9O12
'cpd23695[c0]'	cpd23695		CPD-1301	tetrahydropteroyl_tri_L_glutamate_c0	C29H33N9O12
'cpd02738[d0]'	cpd02738	C04489	CPD-1302	5_Methyltetrahydropteroyltri_L_glutamate_d0	C30H35N9O12
'cpd23695[d0]'	cpd23695		CPD-1301	tetrahydropteroyl_tri_L_glutamate_d0	C29H33N9O12
'cpd02738[x0]'	cpd02738	C04489	CPD-1302	5_Methyltetrahydropteroyltri_L_glutamate_x0	C30H35N9O12
'cpd23695[x0]'	cpd23695		CPD-1301	tetrahydropteroyl_tri_L_glutamate_x0	C29H33N9O12
'cpd00235[m0]'	cpd00235	C00275	MANNOSE-6P	D_mannose_6_phosphate_m0	C6H11O9P
'cpd27437[m0]'	cpd27437		MANNOSE	MANNOSE_m0	C6H12O6
'cpd00089[d0]'	cpd00089	C00103	GLC-1-P	Glucose_1_phosphate_d0	C6H11O9P
'cpd27746[c0]'	cpd27746		Oxidized-Plastocyanins	Oxidized_Plastocyanins_c0	R
'cpd27796[c0]'	cpd27796	C16695	PLASTOQUINOL-1	PLASTOQUINOL_1_c0	C53H82O2
'cpd27797[c0]'	cpd27797	C10385	PLASTOQUINONE	PLASTOQUINONE_c0	C53H80O2
'cpd27884[c0]'	cpd27884		Plastocyanin-Reduced	Plastocyanin_Reduced_c0	R
'cpd27746[d0]'	cpd27746		Oxidized-Plastocyanins	Oxidized_Plastocyanins_d0	R
'cpd27796[d0]'	cpd27796	C16695	PLASTOQUINOL-1	PLASTOQUINOL_1_d0	C53H82O2
'cpd27797[d0]'	cpd27797	C10385	PLASTOQUINONE	PLASTOQUINONE_d0	C53H80O2
'cpd27884[d0]'	cpd27884		Plastocyanin-Reduced	Plastocyanin_Reduced_d0	R
'cpd11632[d0]'	cpd11632	C00205	Light	hn_d0
'cpd00881[r0]'	cpd00881	C01197	CPD-676	Caffeate_r0	C9H7O4
'cpd00016[n0]'	cpd00016	C00018	PYRIDOXAL_PHOSPHATE	Pyridoxal_phosphate_n0	C8H8NO6P
'cpd00023[n0]'	cpd00023	C00025	GLT	L_Glutamate_n0	C5H8NO4
'cpd00053[n0]'	cpd00053	C00064	GLN	L_Glutamine_n0	C5H10N2O3
'cpd25885[m0]'	cpd25885		CPD-9870	2_methoxy_6_all_trans_nonaprenyl_2_methoxy_1_4_benzoquinol_m0	C52H80O3
'cpd25887[m0]'	cpd25887		CPD-9872	2_nonaprenyl_3_methyl_6_methoxy_1_4_benzoquinol_m0	C53H82O3
'cpd25895[m0]'	cpd25895		CPD-9896	3_4_dihydroxy_5_all_trans_nonaprenylbenzoate_m0	C52H77O4
'cpd25897[m0]'	cpd25897		CPD-9898	3_3_7_11_15_19_23_nonamethyltetracosa_2_6_10_14_18_22_hexaenyl__4_hydroxy_5_methoxy_benzoic_acid_m0	C53H79O4
'cpd28011[d0]'	cpd28011		Pyruvate-dehydrogenase-acetylDHlipoyl	Pyruvate_dehydrogenase_acetylDHlipoyl_d0	C17H31N2O3R2S2
'cpd28013[d0]'	cpd28013		Pyruvate-dehydrogenase-lipoate	Pyruvate_dehydrogenase_lipoate_d0	C15H27N2O2R2S2
'cpd28011[m0]'	cpd28011		Pyruvate-dehydrogenase-acetylDHlipoyl	Pyruvate_dehydrogenase_acetylDHlipoyl_m0	C17H31N2O3R2S2
'cpd28013[m0]'	cpd28013		Pyruvate-dehydrogenase-lipoate	Pyruvate_dehydrogenase_lipoate_m0	C15H27N2O2R2S2
'cpd20869[c0]'	cpd20869	C19616	18-HYDROXYOLEATE	18_Hydroxyoleate_c0	C18H33O3
'cpd20870[c0]'	cpd20870	C19617	18-OXOOLEATE	18_Oxooleate_c0	C18H33O3
'cpd20871[c0]'	cpd20871	C19618	OCTADEC-9-ENE-118-DIOIC-ACID	Octadec_9_ene_1_18_dioic_acid_c0	C18H30O4
'cpd22504[c0]'	cpd22504		CAFFEOYLSHIKIMATE	caffeoylshikimate_c0	C16H15O8
'cpd01890[r0]'	cpd01890	C02947	CPD-412	4_Coumaroylshikimate_r0	C16H15O7
'cpd22504[r0]'	cpd22504		CAFFEOYLSHIKIMATE	caffeoylshikimate_r0	C16H15O8
'cpd16503[d0]'	cpd16503	C16695	PLASTOQUINOL-1	Plastoquinol_9_d0	C53H82O2
'cpd24597[c0]'	cpd24597		CPD-5804	p_PAPA_Glc_c0	C13H17NO7
'cpd27743[c0]'	cpd27743		Oxidized-Ferroproteins	Oxidized_Ferroproteins_c0	R
'cpd28068[c0]'	cpd28068		Reduced-Ferroproteins	Reduced_Ferroproteins_c0	R
'cpd27743[m0]'	cpd27743		Oxidized-Ferroproteins	Oxidized_Ferroproteins_m0	R
'cpd28068[m0]'	cpd28068		Reduced-Ferroproteins	Reduced_Ferroproteins_m0	R
'cpd02428[c0]'	cpd02428	C03906	CPD-1825	beta_L_Arabinose_1_phosphate_c0	C5H9O8P
'cpd28294[c0]'	cpd28294		UDP-L-ARABINOSE	UDP_L_ARABINOSE_c0	C14H20N2O16P2
'cpd23602[d0]'	cpd23602		CPD-12830	3_phytyl_1_4_naphtoquinol_d0	C30H46O2
'cpd12844[d0]'	cpd12844	C03313	CPD-12831	Phytonadiol_d0	C31H48O2
'cpd01772[x0]'	cpd01772	C02730	O-SUCCINYLBENZOATE	Succinylbenzoate_x0	C11H8O5
'cpd03344[c0]'	cpd03344	C05631	CPD-6994	Eriodictyol_c0	C15H12O6
'cpd27666[c0]'	cpd27666		Naringenin	Naringenin_c0	C15H12O5
'cpd24684[d0]'	cpd24684		CPD-7004	dihydroGG_chl_a_d0	C55H69MgN4O5
'cpd24685[d0]'	cpd24685		CPD-7005	GG_chl_a_d0	C55H67MgN4O5
'cpd24686[d0]'	cpd24686		CPD-7006	tetrahydroGG_chl_a_d0	C55H71MgN4O5
'cpd03148[d0]'	cpd03148	C05306	CHLOROPHYLL-A	Chlorophyll_a_d0	C55H73MgN4O5
'cpd27764[m0]'	cpd27764		Oxo-glutarate-dehydrogenase-DH-lipoyl	Oxo_glutarate_dehydrogenase_DH_lipoyl_m0	C15H29N2O2R2S2
'cpd26827[c0]'	cpd26827		D-RIBULOSE-1-P	D_ribulose_1_P_c0	C5H9O8P
'cpd25048[c0]'	cpd25048		CPD-81	coniferaldehyde_glucoside_c0	C16H20O8
'cpd24956[c0]'	cpd24956		CPD-79	sinapaldehyde_glucoside_c0	C17H22O9
'cpd25882[m0]'	cpd25882		CPD-9866	2_methoxy_6_all_trans_nonaprenylphenol_m0	C52H80O2
'cpd07334[c0]'	cpd07334	C10448	CPD-94	Dihydroconiferyl_alcohol_c0	C10H14O3
'cpd25087[c0]'	cpd25087		CPD-82	dihydroconiferyl_alcohol_glucoside_c0	C16H24O8
'cpd11485[d0]'	cpd11485	C05762	3-oxo-palmitoyl-ACPs	3_oxohexadecanoyl_acp_d0	C27H50N2O9PRS
'cpd27551[d0]'	cpd27551		Myristoyl-ACPs	Myristoyl_ACPs_d0	C25H48N2O8PRS
'cpd28024[d0]'	cpd28024		R-3-hydroxy-cis-vaccenoyl-ACPs	R_3_hydroxy_cis_vaccenoyl_ACPs_d0	C29H54N2O9PRS
'cpd28473[d0]'	cpd28473		cis-vaccen-2-enoyl-ACPs	a_cis_vaccen_2_enoyl_acp_d0	C29H52N2O8PRS
'cpd14938[d0]'	cpd14938	C16219	3-oxo-stearoyl-ACPs	3_Oxostearoyl_acp_d0	C29H54N2O9PRS
'cpd28030[d0]'	cpd28030		R-3-hydroxystearoyl-ACPs	R_3_hydroxystearoyl_ACPs_d0	C29H56N2O9PRS
'cpd01122[d0]'	cpd01122	C01595	LINOLEIC_ACID	Linoleate_d0	C18H31O2
'cpd01398[d0]'	cpd01398	C02050	CPD-18	Linoleoyl_CoA_d0	C39H62N7O17P3S
'cpd01122[r0]'	cpd01122	C01595	LINOLEIC_ACID	Linoleate_r0	C18H31O2
'cpd01398[r0]'	cpd01398	C02050	CPD-18	Linoleoyl_CoA_r0	C39H62N7O17P3S
'cpd01122[x0]'	cpd01122	C01595	LINOLEIC_ACID	Linoleate_x0	C18H31O2
'cpd01398[x0]'	cpd01398	C02050	CPD-18	Linoleoyl_CoA_x0	C39H62N7O17P3S
'cpd20867[c0]'	cpd20867	C19614	CPD-10512	16_Oxo_palmitate_c0	C16H29O3
'cpd20868[c0]'	cpd20868	C19615	CPD-10511	Hexadecanedioate_c0	C16H28O4
'cpd28012[d0]'	cpd28012		Pyruvate-dehydrogenase-dihydrolipoate	Pyruvate_dehydrogenase_dihydrolipoate_d0	C15H29N2O2R2S2
'cpd28012[m0]'	cpd28012		Pyruvate-dehydrogenase-dihydrolipoate	Pyruvate_dehydrogenase_dihydrolipoate_m0	C15H29N2O2R2S2
'cpd28012[n0]'	cpd28012		Pyruvate-dehydrogenase-dihydrolipoate	Pyruvate_dehydrogenase_dihydrolipoate_n0	C15H29N2O2R2S2
'cpd28013[n0]'	cpd28013		Pyruvate-dehydrogenase-lipoate	Pyruvate_dehydrogenase_lipoate_n0	C15H27N2O2R2S2
'cpd00359[d0]'	cpd00359	C00463	INDOLE	indol_d0	C8H7N
'cpd27355[c0]'	cpd27355		L-Cysteine-Desulfurases	L_Cysteine_Desulfurases_c0	C3H6NOR2S
'cpd27847[c0]'	cpd27847		Persulfurated-L-cysteine-desulfurases	Persulfurated_L_cysteine_desulfurases_c0	C3H6NOR2S2
'cpd27355[d0]'	cpd27355		L-Cysteine-Desulfurases	L_Cysteine_Desulfurases_d0	C3H6NOR2S
'cpd27847[d0]'	cpd27847		Persulfurated-L-cysteine-desulfurases	Persulfurated_L_cysteine_desulfurases_d0	C3H6NOR2S2
'cpd27355[m0]'	cpd27355		L-Cysteine-Desulfurases	L_Cysteine_Desulfurases_m0	C3H6NOR2S
'cpd27847[m0]'	cpd27847		Persulfurated-L-cysteine-desulfurases	Persulfurated_L_cysteine_desulfurases_m0	C3H6NOR2S2
'cpd26630[d0]'	cpd26630	C20784	CPDQT-400	2_carboxylate_4_methyl_5_beta_ethyl_adenosine_5_diphosphate_thiazole_d0	C5H9O8P
'cpd00048[n0]'	cpd00048	C00059	SULFATE	Sulfate_n0	O4S
'cpd00193[n0]'	cpd00193	C00224	APS	APS_n0	C10H12N5O10PS
'cpd27735[d0]'	cpd27735		Ox-Thioredoxin	Ox_Thioredoxin_d0	C10H13N4O4R4S2
'cpd28060[d0]'	cpd28060		Red-Thioredoxin	Red_Thioredoxin_d0	C10H15N4O4R4S2
'cpd27735[m0]'	cpd27735		Ox-Thioredoxin	Ox_Thioredoxin_m0	C10H13N4O4R4S2
'cpd28060[m0]'	cpd28060		Red-Thioredoxin	Red_Thioredoxin_m0	C10H15N4O4R4S2
'cpd00061[m0]'	cpd00061	C00074	PHOSPHO-ENOL-PYRUVATE	Phosphoenolpyruvate_m0	C3H2O6P
'cpd00061[x0]'	cpd00061	C00074	PHOSPHO-ENOL-PYRUVATE	Phosphoenolpyruvate_x0	C3H2O6P
'cpd25615[d0]'	cpd25615		CPD-9247	Z_11_octadecenoic_acid_d0	C18H33O2
'cpd26730[d0]'	cpd26730		Cis-vaccenoyl-ACPs	Cis_vaccenoyl_ACPs_d0	C29H54N2O8PRS
'cpd00536[c0]'	cpd00536	C00712	OLEATE-CPD	Oleate_c0	C18H33O2
'cpd00053[x0]'	cpd00053	C00064	GLN	L_Glutamine_x0	C5H10N2O3
'cpd00002[v0]'	cpd00002	C00002	ATP	ATP_v0	C10H13N5O13P3
'cpd00008[v0]'	cpd00008	C00008	ADP	ADP_v0	C10H13N5O10P2
'cpd00052[v0]'	cpd00052	C00063	CTP	CTP_v0	C9H13N3O14P3
'cpd00062[v0]'	cpd00062	C00075	UTP	UTP_v0	C9H12N2O15P3
'cpd00331[x0]'	cpd00331	C00417	CIS-ACONITATE	cis_Aconitate_x0	C6H3O6
'cpd11632[e0]'	cpd11632	C00205	Light	hn_e0
'cpd00102[x0]'	cpd00102	C00118	GAP	Glyceraldehyde3_phosphate_x0	C3H5O6P
'cpd00095[x0]'	cpd00095	C00111	DIHYDROXY-ACETONE-PHOSPHATE	Glycerone_phosphate_x0	C3H5O6P
'cpd00169[m0]'	cpd00169	C00197	G3P	3_Phosphoglycerate_m0	C3H4O7P
'cpd30761[d0]'	cpd30761	C04146	OCTAPRENYL-DIPHOSPHATE	OPP_d0	C40H66O7P2
'cpd30761[m0]'	cpd30761	C04146	OCTAPRENYL-DIPHOSPHATE	OPP_m0	C40H66O7P2
'cpd30761[r0]'	cpd30761	C04146	OCTAPRENYL-DIPHOSPHATE	OPP_r0	C40H66O7P2
'cpd00201[v0]'	cpd00201	C00234	10-FORMYL-THF	10_Formyltetrahydrofolate_v0	C20H21N7O7
'cpd00478[m0]'	cpd00478	C00627	PYRIDOXINE-5P	Pyridoxine_phosphate_m0	C8H10NO6P
'cpd00478[x0]'	cpd00478	C00627	PYRIDOXINE-5P	Pyridoxine_phosphate_x0	C8H10NO6P
'cpd00223[c0]'	cpd00223	C00258	GLYCERATE	Glycerate_c0	C3H5O4
'cpd00223[m0]'	cpd00223	C00258	GLYCERATE	Glycerate_m0	C3H5O4
'cpd00216[m0]'	cpd00216	C00251	CHORISMATE	Chorismate_m0	C10H8O6
'cpd00216[x0]'	cpd00216	C00251	CHORISMATE	Chorismate_x0	C10H8O6
'cpd02197[v0]'	cpd02197	C03479	5-FORMYL-THF	5_Formyltetrahydrofolate_v0	C20H21N7O7
'cpd16443[d0]'	cpd16443	C16639	CPD0-1108	beta_D_Ribofuranose_d0	C5H10O5
'cpd00026[d0]'	cpd00026	C00029	CPD-12575	UDP_glucose_d0	C15H22N2O17P2
'cpd05196[d0]'	cpd05196	C08281	DOCOSANOATE	Docosanoate_d0	C22H43O2
'cpd16343[d0]'	cpd16343	C16528	CPD-10279	Behenoyl_CoA_d0	C43H74N7O17P3S
'cpd05196[r0]'	cpd05196	C08281	DOCOSANOATE	Docosanoate_r0	C22H43O2
'cpd16343[r0]'	cpd16343	C16528	CPD-10279	Behenoyl_CoA_r0	C43H74N7O17P3S
'cpd05196[x0]'	cpd05196	C08281	DOCOSANOATE	Docosanoate_x0	C22H43O2
'cpd16343[x0]'	cpd16343	C16528	CPD-10279	Behenoyl_CoA_x0	C43H74N7O17P3S
'cpd15560[c0]'	cpd15560	C17569	UBIQUINONE-8	Ubiquinone_8_c0	C49H74O4
'cpd15561[c0]'	cpd15561		CPD-9956	Ubiquinol_8_c0	C49H76O4
'cpd00800[x0]'	cpd00800	C01092	8-AMINO-7-OXONONANOATE	8_Amino_7_oxononanoate_x0	C9H17NO3
'cpd00345[m0]'	cpd00345	C00440	5-METHYL-THF	5_Methyltetrahydrofolate_m0	C20H23N7O6
'cpd00345[v0]'	cpd00345	C00440	5-METHYL-THF	5_Methyltetrahydrofolate_v0	C20H23N7O6
'cpd00125[v0]'	cpd00125	C00143	METHYLENE-THF	5_10_Methylenetetrahydrofolate_v0	C20H21N7O6
'cpd00347[v0]'	cpd00347	C00445	5-10-METHENYL-THF	5_10_Methenyltetrahydrofolate_v0	C20H20N7O6
'cpd02701[c0]'	cpd02701	C04425	S-ADENOSYL-4-METHYLTHIO-2-OXOBUTANOATE	S_Adenosyl_4_methylthio_2_oxobutanoate_c0	C15H19N5O6S
'cpd16441[c0]'	cpd16441	C16637	CPD-7014	5_Deoxyribose_1_phosphate_c0	C5H9O7P
'cpd30797[c0]'	cpd30797		medium-Chain-Trans-23-Dehydroacyl-CoA	5_deoxy_D_ribulose_1_phosphate_c0	C5H11O7P
'cpd02172[c0]'	cpd02172	C04145	SOLANESYL-PYROPHOSPHATE	Solanesyl_diphosphate_c0	C45H74O7P2
'cpd25914[c0]'	cpd25914		CPD-9957	ubiquinol9_c0	C54H84O4
'cpd16503[c0]'	cpd16503	C16695	PLASTOQUINOL-1	Plastoquinol_9_c0	C53H82O2
'cpd11416[c0]'	cpd11416		HEME_O	Biomass_c0
'cpd00059[c0]'	cpd00059	C00072	ASCORBATE	L_Ascorbate_c0	C6H7O6
'cpd01420[c0]'	cpd01420	C02094	CPD1F-129	beta_Carotene_c0	C40H56
'cpd01628[c0]'	cpd01628	C02477	ALPHA-TOCOPHEROL	Vitamin_E_c0	C29H50O2
'cpd00318[d0]'	cpd00318	C00398	TRYPTAMINE	Tryptamine_d0	C10H13N2
'cpd00318[c0]'	cpd00318	C00398	TRYPTAMINE	Tryptamine_c0	C10H13N2
'cpd01062[c0]'	cpd01062	C01500	GERANIOL	Geraniol_c0	C10H18O
'cpd17740[c0]'	cpd17740	C17621	CPD-7857	8_Methyl_thioocatanldoxime_c0	C10H18O2
'cpd21456[c0]'	cpd21456	C20223	CPD-10308	6E_8_Oxogeraniol_c0	C10H16O2
'cpd17741[c0]'	cpd17741	C17622	CPD-7857	7_methyl_thio_heptyl_glucosinate_c0	C10H14O2
'cpd33689[c0]'	cpd33689		medium-Chain-Trans-23-Dehydroacyl-CoA	cis_trans_nepetalactol_c0	C10H16O2
'cpd35211[c0]'	cpd35211		medium-Chain-Trans-23-Dehydroacyl-CoA	7_deoxyloganetic_alcohol_c0	C10H16O3
'cpd03617[c0]'	cpd03617	C06070	3OH-4P-OH-ALPHA-KETOBUTYRATE	Iridotrial_c0	C10H14O3
'cpd25924[c0]'	cpd25924	C20789	CPD-9973	7_deoxyloganetate_c0	C10H13O4
'cpd08447[c0]'	cpd08447	C11636	VELLOSIMINE	7_deoxyloganate_c0	C16H23O9
'cpd01069[c0]'	cpd01069	C01512	LOGANATE	Loganate_c0	C16H23O10
'cpd01023[c0]'	cpd01023	C01433	LOGANIN	Loganin_c0	C17H26O10
'cpd01275[c0]'	cpd01275	C01852	SECOLOGANIN-CPD	Secologanin_c0	C17H24O10
'cpd02193[c0]'	cpd02193	C03470	STRICTOSIDINE	Strictosidine_c0	C27H35N2O9
'cpd16527[c0]'	cpd16527	C16724	CPD-7616	Strictosamide_c0	C26H30N2O8
'cpd16526[c0]'	cpd16526	C16723	CPD-7616	Pumiloside_c0	C26H28N2O9
'cpd16528[c0]'	cpd16528	C16725	CPD-7616	Deoxypumiloside_c0	C26H28N2O8
'cpd01304[c0]'	cpd01304	C01897	AMINO-ACETONE	Camptothecin_c0	C20H16N2O4
'cpd01304[e0]'	cpd01304	C01897	AMINO-ACETONE	Camptothecin_e0	C20H16N2O4
'cpd14613[d0]'	cpd14613	C15882	MPBQ	2_methyl_6_phytylquinol_d0	C27H46O2
'cpd14614[d0]'	cpd14614	C15883	DMPBQ	2_3_Dimethyl_5_phytylquinol_d0	C28H48O2
'cpd01631[d0]'	cpd01631	C02483	GAMA-TOCOPHEROL	Gamma_tocopherol_d0	C28H48O2
'cpd01628[d0]'	cpd01628	C02477	ALPHA-TOCOPHEROL	Vitamin_E_d0	C29H50O2
'cpd02168[d0]'	cpd02168	C03427	CPD-464	Prephytoene_diphosphate_d0	C40H66O7P2
'cpd03211[d0]'	cpd03211	C05421	CPD-12321	15_cis_phytoene_d0	C40H64
'cpd03215[d0]'	cpd03215	C05430	CPD1F-98	Zeta_carotene_d0	C40H60
'cpd14588[d0]'	cpd14588	C15857	CPD-7526	9_9_di_cis_zeta_carotene_d0	C40H60
'cpd21005[d0]'	cpd21005	C19759	CPD-7524	7_9_9_tri_cis_neurosporene_d0	C40H58
'cpd14589[d0]'	cpd14589	C15858	CPD-7496	7_9_7_9_tetra_cis_lycopene_d0	C40H56
'cpd03217[d0]'	cpd03217	C05432	CPD1F-114	Lycopene_d0	C40H56
'cpd03220[d0]'	cpd03220	C05435	CPD1F-126	Gamma_carotene_d0	C40H56
'cpd01420[d0]'	cpd01420	C02094	CPD1F-129	Beta_carotene_d0	C40H56
'cpd01536[d0]'	cpd01536	C02280	GDP-L-GALACTOSE	GDP_galactose_d0	C16H23N5O16P2
'cpd00485[d0]'	cpd00485	C00636	MANNOSE-1P	D_Mannose_1_phosphate_d0	C6H11O9P
'cpd14655[d0]'	cpd14655	C15926	CPD-7078	L_Galactose_1_phosphate_d0	C6H11O9P
'cpd00083[d0]'	cpd00083	C00096	GDP-MANNOSE	GDP_mannose_d0	C16H23N5O16P2
'cpd00235[d0]'	cpd00235	C00275	MANNOSE-6P	D_Mannose_6_phosphate_d0	C6H11O9P
'cpd01257[d0]'	cpd01257	C01825	DESMOSTEROL-CPD	L_Galactose_d0	C6H12O6
'cpd00820[d0]'	cpd00820	C01115	CPD-330	L_Galactono_1_4_lactone_d0	C6H10O6
'cpd00109[d0]'	cpd00109	C00125	LEU	Cytochrome_c3_plus_d0	C42H42FeN8O8R4S2
'cpd00059[d0]'	cpd00059	C00072	ASCORBATE	L_Ascorbate_d0	C6H7O6
'cpd00110[d0]'	cpd00110	C00126	LEU	Cytochrome_c2_plus__d0	C42H42FeN8O8R4S2
'cpd00063[e0]'	cpd00063	C00076	CA+2	Calcium_2_plus_e0	Ca
'cpd00063[c0]'	cpd00063	C00076	CA+2	Calcium_2_plus_c0	Ca
'cpd00971[e0]'	cpd00971	C01330	NA+	Sodium_plus_e0	Na
'cpd00971[c0]'	cpd00971	C01330	NA+	Sodium_plus_c0	Na
'cpd00254[e0]'	cpd00254	C00305	MG+2	Magnesium_2_plus_e0	Mg
'cpd00254[c0]'	cpd00254	C00305	MG+2	Magnesium_2_plus_c0	Mg
'cpd00058[e0]'	cpd00058		CU+2	Copper_2_plus_e0	Cu
'cpd00058[c0]'	cpd00058		CU+2	Copper_2_plus_c0	Cu
'cpd00034[e0]'	cpd00034	C00038	ZN+2	Zinc_2_plus_e0	Zn
'cpd00034[c0]'	cpd00034	C00038	ZN+2	Zinc_2_plus_c0	Zn
'cpd00121[e0]'	cpd00121	C00137	MYO-INOSITOL	L_Inositol_e0	C6H12O6
'cpd00263[e0]'	cpd00263	C00314	PYRIDOXINE	Pyridoxol_e0	C8H11NO3
'cpd00218[e0]'	cpd00218	C00253	NIACINE	Niacin_e0	C6H4NO2
'cpd00305[e0]'	cpd00305	C00378	THIAMINE	Thiamin_e0	C12H17N4OS
'cpd00149[e0]'	cpd00149	C00175	CO+2	Cobalt_2_plus_e0	Co
'cpd00149[c0]'	cpd00149	C00175	CO+2	Cobalt_2_plus_c0	Co
'cpd00030[e0]'	cpd00030	C19610	MN+2	Manganese_2_plus_e0	Mn
'cpd00030[c0]'	cpd00030	C19610	MN+2	Manganese_2_plus_c0	Mn
'cpd10515[e0]'	cpd10515	C14818	FE+2	Iron_2_plus_e0	Fe
'cpd10515[c0]'	cpd10515	C14818	FE+2	Iron_2_plus_c0	Fe
'cpd27436[c0]'	cpd27436	C00644	MANNITOL-1P	D_mannitol_1_dihydrogen_phosphate_c0	C6H13O9P
'cpd00314[c0]'	cpd00314	C00392	MANNITOL	D_Mannitol_c0	C6H14O6
'cpd01293[e0]'	cpd01293	C01879	5-OXOPROLINE	5_Oxo_proline_e0	C5H6NO3
'cpd01293[c0]'	cpd01293	C01879	5-OXOPROLINE	5_Oxo_proline_c0	C5H6NO3
'cpd00638[d0]'	cpd00638	C00857	DEAMIDO-NAD	Deamido_NAD_d0	C21H24N6O15P2
'cpd01449[d0]'	cpd01449	C02139	CHLOROPHYLLIDE-A	Chlorophyllide_d0	C35H33MgN4O5
'cpd00670[c0]'	cpd00670	C00903	CINNAMALDEHYDE	Cinnamaldehyde_c0	C9H8O
'cpd00616[c0]'	cpd00616	C00826	CPD-659	Pretyrosine_c0	C10H12NO5
'cpd00311[c0]'	cpd00311	C00387	GUANOSINE	Guanosine_c0	C10H13N5O5
'cpd00498[c0]'	cpd00498	C00659	2-ACETO-2-HYDROXY-BUTYRATE	2_Aceto_2_hydroxybutanoate_c0	C6H9O4
'cpd02535[c0]'	cpd02535	C04104	1-KETO-2-METHYLVALERATE	2_3_Dihydroxy_3_methylvalerate_c0	C6H11O4
