# Supplementary material for: Genome-scale metabolic model led engineering of Nothapodytes nimmoniana plant cells for high camptothecin production
Source: Front Plant Sci. 2023 Aug 2;14:1207218. doi: 10.3389/fpls.2023.1207218 (PMC10433906; doi:10.3389/fpls.2023.1207218)
Supplement: Supplementary Data Sheet 2 — NothaGEM model parameters, comprising - S2.1 – Metabolites, S2.2 – Reactions, S2.3 –Memote report, S2.4 – Model (SBML file). [file DataSheet_2.zip › Dataset S2/NothaGEM Dataset S2.2 - Reactions.xlsx]

## Sheet: Sheet1
Dataset S2.2 : Compartmentalized CamGEM model reactions' properties
'Reaction ID' - reactions' ID in SBML model files
Reaction ID	ModelSEED ID	KEGG ID	AraCyc/PMN ID	Reaction Name	Reaction Formula
R_rxn00001_c0	rxn00001	R00004	INORGPYROPHOSPHAT-RXN	diphosphate_phosphohydrolase_c0	'cpd00001[c0] + cpd00012[c0] <=> 2 cpd00009[c0] + cpd00067[c0] '
R_rxn00001_d0	rxn00001	R00004	INORGPYROPHOSPHAT-RXN	diphosphate_phosphohydrolase_d0	'cpd00001[d0] + cpd00012[d0] <=> 2 cpd00009[d0] + cpd00067[d0] '
R_rxn00001_g0	rxn00001	R00004	INORGPYROPHOSPHAT-RXN	diphosphate_phosphohydrolase_g0	'cpd00001[g0] + cpd00012[g0] <=> 2 cpd00009[g0] + cpd00067[g0] '
R_rxn00001_v0	rxn00001	R00004	INORGPYROPHOSPHAT-RXN	diphosphate_phosphohydrolase_v0	'cpd00001[v0] + cpd00012[v0] <=> 2 cpd00009[v0] + cpd00067[v0] '
R_rxn00001_w0	rxn00001	R00004	INORGPYROPHOSPHAT-RXN	diphosphate_phosphohydrolase_w0	'cpd00001[w0] + cpd00012[w0] <=> 2 cpd00009[w0] + cpd00067[w0] '
R_rxn00006_c0	rxn00006	R00009	CATAL-RXN	hydrogen_peroxide_hydrogen_peroxide_oxidoreductase_c0	'2 cpd00025[c0] -> 2 cpd00001[c0] + cpd00007[c0] '
R_rxn00006_x0	rxn00006	R00009	CATAL-RXN	hydrogen_peroxide_hydrogen_peroxide_oxidoreductase_x0	'2 cpd00025[x0] -> 2 cpd00001[x0] + cpd00007[x0] '
R_rxn00011_d0	rxn00011	R00014	RXN-12583	pyruvate_thiamin_diphosphate_acetaldehydetransferase_decarboxylating_d0	'cpd00067[d0] + cpd00020[d0] + cpd00056[d0] -> cpd00011[d0] + cpd03049[d0] '
R_rxn00011_m0	rxn00011	R00014	RXN-12583	pyruvate_thiamin_diphosphate_acetaldehydetransferase_decarboxylating_m0	'cpd00020[m0] + cpd00056[m0] + cpd00067[m0] -> cpd00011[m0] + cpd03049[m0] '
R_rxn00018_d0	rxn00018	R00024	RIBULOSE-BISPHOSPHATE-CARBOXYLASE-RXN	3_phospho_D_glycerate_carboxy_lyase_dimerizing_D_ribulose_1_5_bisphosphate_forming_d0	'cpd00001[d0] + cpd00011[d0] + cpd00871[d0] -> 2 cpd00067[d0] + 2 cpd00169[d0] '
R_rxn00018_x0	rxn00018	R00024	RIBULOSE-BISPHOSPHATE-CARBOXYLASE-RXN	3_phospho_D_glycerate_carboxy_lyase_dimerizing_D_ribulose_1_5_bisphosphate_forming_x0	'cpd00001[x0] + cpd00011[x0] + cpd00871[x0] -> 2 cpd00067[x0] + 2 cpd00169[x0] '
R_rxn00048_d0	rxn00048	R00066	RIBOFLAVIN-SYN-RXN	6_7_Dimethyl_8_1_D_ribityllumazine_6_7_dimethyl_8_1_D_ribityllumazine_2_3_butanediyltransferase_d0	'cpd00067[d0] + 2 cpd02656[d0] -> cpd00220[d0] + cpd02882[d0] '
R_rxn00069_d0	rxn00069	R00093	GLUTAMATE-SYNTHASE-NADH-RXN	L_glutamate_NAD_plus__oxidoreductase_transaminating_d0	'cpd00003[d0] + 2 cpd00023[d0] <=> cpd00067[d0] + cpd00004[d0] + cpd00024[d0] + cpd00053[d0] '
R_rxn00076_c0	rxn00076	R00103	NADPYROPHOSPHAT-RXN	NAD_plus__phosphohydrolase_c0	'cpd00001[c0] + cpd00003[c0] -> 2 cpd00067[c0] + cpd00018[c0] + cpd00355[c0] '
R_rxn00076_d0	rxn00076	R00103	NADPYROPHOSPHAT-RXN	NAD_plus__phosphohydrolase_d0	'cpd00001[d0] + cpd00003[d0] -> 2 cpd00067[d0] + cpd00018[d0] + cpd00355[d0] '
R_rxn00077_c0	rxn00077	R00104	NAD-KIN-RXN	ATP_NAD_plus__2_phosphotransferase_c0	'cpd00003[c0] + cpd00002[c0] -> cpd00067[c0] + cpd00006[c0] + cpd00008[c0] '
R_rxn00077_d0	rxn00077	R00104	NAD-KIN-RXN	ATP_NAD_plus__2_phosphotransferase_d0	'cpd00003[d0] + cpd00002[d0] -> cpd00067[d0] + cpd00006[d0] + cpd00008[d0] '
R_rxn00078_c0	rxn00078	R00105	NADH-KINASE-RXN	ATP_NADH_2_phosphotransferase_c0	'cpd00002[c0] + cpd00004[c0] -> cpd00067[c0] + cpd00008[c0] + cpd00005[c0] '
R_rxn00078_x0	rxn00078	R00105	NADH-KINASE-RXN	ATP_NADH_2_phosphotransferase_x0	'cpd00002[x0] + cpd00004[x0] -> cpd00067[x0] + cpd00005[x0] + cpd00008[x0] '
R_rxn00083_c0	rxn00083	R00112	PYRNUTRANSHYDROGEN-RXN	NADPH_NAD_plus__oxidoreductase_c0	'cpd00003[c0] + cpd00005[c0] <=> cpd00006[c0] + cpd00004[c0] '
R_rxn00086_c0	rxn00086	R00115	GLUTATHIONE-REDUCT-NADPH-RXN	glutathione_NADP_plus__oxidoreductase_c0	'cpd00006[c0] + 2 cpd00042[c0] <=> cpd00067[c0] + cpd00005[c0] + cpd00111[c0] '
R_rxn00086_d0	rxn00086	R00115	GLUTATHIONE-REDUCT-NADPH-RXN	glutathione_NADP_plus__oxidoreductase_d0	'cpd00006[d0] + 2 cpd00042[d0] <=> cpd00067[d0] + cpd00005[d0] + cpd00111[d0] '
R_rxn00086_m0	rxn00086	R00115	GLUTATHIONE-REDUCT-NADPH-RXN	glutathione_NADP_plus__oxidoreductase_m0	'cpd00006[m0] + 2 cpd00042[m0] <=> cpd00067[m0] + cpd00005[m0] + cpd00111[m0] '
R_rxn00088_c0	rxn00088	R00118	NADPPHOSPHAT-RXN	NADP_plus__2_phosphohydrolase_c0	'cpd00001[c0] + cpd00006[c0] <=> cpd00009[c0] + cpd00003[c0] '
R_rxn00097_c0	rxn00097	R00127	ADENYL-KIN-RXN	ATP_AMP_phosphotransferase_c0	'cpd00067[c0] + cpd00018[c0] + cpd00002[c0] <=> 2 cpd00008[c0] '
R_rxn00097_d0	rxn00097	R00127	ADENYL-KIN-RXN	ATP_AMP_phosphotransferase_d0	'cpd00067[d0] + cpd00018[d0] + cpd00002[d0] <=> 2 cpd00008[d0] '
R_rxn00097_m0	rxn00097	R00127	ADENYL-KIN-RXN	ATP_AMP_phosphotransferase_m0	'cpd00067[m0] + cpd00002[m0] + cpd00018[m0] <=> 2 cpd00008[m0] '
R_rxn00097_n0	rxn00097	R00127	ADENYL-KIN-RXN	ATP_AMP_phosphotransferase_n0	'cpd00002[n0] + cpd00018[n0] + cpd00067[n0] <=> 2 cpd00008[n0] '
R_rxn00100_c0	rxn00100	R00130	DEPHOSPHOCOAKIN-RXN	ATP_dephospho_CoA_3_phosphotransferase_c0	'cpd00002[c0] + cpd00655[c0] -> cpd00067[c0] + cpd00008[c0] + cpd00010[c0] '
R_rxn00100_x0	rxn00100	R00130	DEPHOSPHOCOAKIN-RXN	ATP_dephospho_CoA_3_phosphotransferase_x0	'cpd00002[x0] + cpd00655[x0] -> cpd00067[x0] + cpd00008[x0] + cpd00010[x0] '
R_rxn00101_c0	rxn00101	R00131	UREASE-RXN	Urea_amidohydrolase_c0	'cpd00001[c0] + 2 cpd00067[c0] + cpd00073[c0] -> cpd00011[c0] + 2 cpd00013[c0] '
R_rxn00102_c0	rxn00102	R10092	CARBODEHYDRAT-RXN	carbonate_hydro_lyase_carbon_dioxide_forming_c0	'cpd00067[c0] + cpd00242[c0] <=> cpd00001[c0] + cpd00011[c0] '
R_rxn00102_d0	rxn00102	R10092	CARBODEHYDRAT-RXN	carbonate_hydro_lyase_carbon_dioxide_forming_d0	'cpd00067[d0] + cpd00242[d0] <=> cpd00001[d0] + cpd00011[d0] '
R_rxn00105_c0	rxn00105	R00137	2.7.7.1-RXN	ATP_nicotinamide_nucleotide_adenylyltransferase_c0	'cpd00355[c0] + cpd00002[c0] <=> cpd00012[c0] + cpd00003[c0] '
R_rxn00116_c0	rxn00116	R00155	NUCLEOSIDE-DIPHOSPHATASE-RXN	UDP_phosphohydrolase_c0	'cpd00001[c0] + cpd00014[c0] -> cpd00009[c0] + 2 cpd00067[c0] + cpd00091[c0] '
R_rxn00116_g0	rxn00116	R00155	NUCLEOSIDE-DIPHOSPHATASE-RXN	UDP_phosphohydrolase_g0	'cpd00001[g0] + cpd00014[g0] -> cpd00009[g0] + 2 cpd00067[g0] + cpd00091[g0] '
R_rxn00117_c0	rxn00117	R00156	NUCLEOSIDE-DIP-KIN-RXN	ATP_UDP_phosphotransferase_c0	'cpd00002[c0] + cpd00014[c0] <=> cpd00008[c0] + cpd00062[c0] '
R_rxn00117_d0	rxn00117	R00156	NUCLEOSIDE-DIP-KIN-RXN	ATP_UDP_phosphotransferase_d0	'cpd00002[d0] + cpd00014[d0] <=> cpd00008[d0] + cpd00062[d0] '
R_rxn00117_m0	rxn00117	R00156	NUCLEOSIDE-DIP-KIN-RXN	ATP_UDP_phosphotransferase_m0	'cpd00002[m0] + cpd00014[m0] <=> cpd00008[m0] + cpd00062[m0] '
R_rxn00117_n0	rxn00117	R00156	NUCLEOSIDE-DIP-KIN-RXN	ATP_UDP_phosphotransferase_n0	'cpd00002[n0] + cpd00014[n0] <=> cpd00008[n0] + cpd00062[n0] '
R_rxn00117_x0	rxn00117	R00156	NUCLEOSIDE-DIP-KIN-RXN	ATP_UDP_phosphotransferase_x0	'cpd00002[x0] + cpd00014[x0] <=> cpd00008[x0] + cpd00062[x0] '
R_rxn00119_c0	rxn00119	R00158	2.7.4.22-RXN	ATP_UMP_phosphotransferase_c0	'cpd00067[c0] + cpd00002[c0] + cpd00091[c0] <=> cpd00008[c0] + cpd00014[c0] '
R_rxn00120_c0	rxn00120	R00159	NUCLEOSIDE-TRIPHOSPHATASE-RXN	UTP_phosphohydrolase_c0	'cpd00001[c0] + cpd00062[c0] -> cpd00009[c0] + cpd00067[c0] + cpd00014[c0] '
R_rxn00120_g0	rxn00120	R00159	NUCLEOSIDE-TRIPHOSPHATASE-RXN	UTP_phosphohydrolase_g0	'cpd00001[g0] + cpd00062[g0] -> cpd00009[g0] + cpd00067[g0] + cpd00014[g0] '
R_rxn00121_c0	rxn00121	R00160	FAD-PYROPHOSPHATASE-RXN	FAD_nucleotidohydrolase_c0	'cpd00001[c0] + cpd00015[c0] -> 2 cpd00067[c0] + cpd00018[c0] + cpd00050[c0] '
R_rxn00121_d0	rxn00121	R00160	FAD-PYROPHOSPHATASE-RXN	FAD_nucleotidohydrolase_d0	'cpd00001[d0] + cpd00015[d0] -> 2 cpd00067[d0] + cpd00018[d0] + cpd00050[d0] '
R_rxn00122_c0	rxn00122	R00161	FADSYN-RXN	ATP_FMN_adenylyltransferase_c0	'cpd00002[c0] + cpd00050[c0] <=> cpd00012[c0] + cpd00015[c0] '
R_rxn00122_d0	rxn00122	R00161	FADSYN-RXN	ATP_FMN_adenylyltransferase_d0	'cpd00002[d0] + cpd00050[d0] <=> cpd00012[d0] + cpd00015[d0] '
R_rxn00123_c0	rxn00123	R00173	3.1.3.74-RXN	pyridoxal_5_phosphate_phosphohydrolase_c0	'cpd00001[c0] + cpd00016[c0] <=> cpd00009[c0] + cpd00215[c0] '
R_rxn00124_c0	rxn00124	R00174	PYRIDOXKIN-RXN	ATP_pyridoxal_5_phosphotransferase_c0	'cpd00002[c0] + cpd00215[c0] -> cpd00067[c0] + cpd00008[c0] + cpd00016[c0] '
R_rxn00124_d0	rxn00124	R00174	PYRIDOXKIN-RXN	ATP_pyridoxal_5_phosphotransferase_d0	'cpd00002[d0] + cpd00215[d0] -> cpd00067[d0] + cpd00008[d0] + cpd00016[d0] '
R_rxn00126_c0	rxn00126	R00177	S-ADENMETSYN-RXN	ATP_L_methionine_S_adenosyltransferase_c0	'cpd00001[c0] + cpd00002[c0] + cpd00060[c0] -> cpd00009[c0] + cpd00012[c0] + cpd00067[c0] + cpd00017[c0] '
R_rxn00126_n0	rxn00126	R00177	S-ADENMETSYN-RXN	ATP_L_methionine_S_adenosyltransferase_n0	'cpd00002[n0] + cpd00001[n0] + cpd00060[n0] -> cpd00067[n0] + cpd00009[n0] + cpd00012[n0] + cpd00017[n0] '
R_rxn00128_c0	rxn00128	R00179	4.4.1.14-RXN	S_adenosyl_L_methionine_methylthioadenosine_lyase_1_aminocyclopropane_1_carboxylate_forming_c0	'cpd00017[c0] <=> cpd00067[c0] + cpd00147[c0] + cpd00909[c0] '
R_rxn00134_c0	rxn00134	R00185	ADENOSINE-KINASE-RXN	ATP_adenosine_5_phosphotransferase_c0	'cpd00002[c0] + cpd00182[c0] -> cpd00067[c0] + cpd00018[c0] + cpd00008[c0] '
R_rxn00138_c0	rxn00138	R00189	NAD-SYNTH-NH3-RXN	deamido_NAD_plus__ammonia_ligase_AMP_forming_c0	'cpd00002[c0] + cpd00013[c0] + cpd00638[c0] -> cpd00012[c0] + 2 cpd00067[c0] + cpd00003[c0] + cpd00018[c0] '
R_rxn00139_c0	rxn00139	R00190	ADENPRIBOSYLTRAN-RXN	AMP_diphosphate_phospho_D_ribosyltransferase_c0	'cpd00103[c0] + cpd00128[c0] -> cpd00012[c0] + cpd00067[c0] + cpd00018[c0] '
R_rxn00147_c0	rxn00147	R00199	PEPSYNTH-RXN	ATP_pyruvate_water_phosphotransferase_c0	'cpd00001[c0] + cpd00002[c0] + cpd00020[c0] -> cpd00009[c0] + 3 cpd00067[c0] + cpd00018[c0] + cpd00061[c0] '
R_rxn00148_c0	rxn00148	R00200	PEPDEPHOS-RXN	ATP_pyruvate_2_O_phosphotransferase_c0	'cpd00002[c0] + cpd00020[c0] <=> cpd00067[c0] + cpd00008[c0] + cpd00061[c0] '
R_rxn00148_d0	rxn00148	R00200	PEPDEPHOS-RXN	ATP_pyruvate_2_O_phosphotransferase_c0	'cpd00020[d0] + cpd00002[d0] <=> cpd00067[d0] + cpd00008[d0] + cpd00061[d0] '
R_rxn00151_d0	rxn00151	R00206	PYRUVATEORTHOPHOSPHATE-DIKINASE-RXN	ATP_pyruvate_phosphate_phosphotransferase_d0	'cpd00009[d0] + cpd00020[d0] + cpd00002[d0] -> cpd00012[d0] + 2 cpd00067[d0] + cpd00018[d0] + cpd00061[d0] '
R_rxn00159_m0	rxn00159	R00214	1.1.1.39-RXN	S_malate_NAD_plus__oxidoreductase_decarboxylating_m0	'cpd00003[m0] + cpd00130[m0] -> cpd00011[m0] + cpd00020[m0] + cpd00004[m0] '
R_rxn00161_c0	rxn00161	R00216	MALIC-NADP-RXN	S_Malate_NADP_plus__oxidoreductaseoxaloacetate_decarboxylating_c0	'cpd00006[c0] + cpd00130[c0] -> cpd00005[c0] + cpd00011[c0] + cpd00020[c0] '
R_rxn00161_d0	rxn00161	R00216	MALIC-NADP-RXN	S_Malate_NADP_plus__oxidoreductaseoxaloacetate_decarboxylating_c0	'cpd00006[d0] + cpd00130[d0] -> cpd00011[d0] + cpd00020[d0] + cpd00005[d0] '
R_rxn00166_c0	rxn00166	R00221	DSERDEAM-RXN	D_serine_ammonia_lyase_c0	'cpd00550[c0] -> cpd00013[c0] + cpd00020[c0] '
R_rxn00168_c0	rxn00168	R00224	RXN-6161	pyruvate_carboxy_lyase_acetaldehyde_forming_c0	'cpd00067[c0] + cpd00020[c0] -> cpd00011[c0] + cpd00071[c0] '
R_rxn00175_d0	rxn00175	R00235	ACETATE--COA-LIGASE-RXN	Acetate_CoA_ligase_AMP_forming_d0	'cpd00002[d0] + cpd00010[d0] + cpd00029[d0] -> cpd00012[d0] + cpd00067[d0] + cpd00018[d0] + cpd00022[d0] '
R_rxn00178_c0	rxn00178	R00238	ACETYL-COA-ACETYLTRANSFER-RXN	Acetyl_CoA_acetyl_CoA_C_acetyltransferase_c0	'2 cpd00022[c0] <=> cpd00010[c0] + cpd00279[c0] '
R_rxn00178_x0	rxn00178	R00238	ACETYL-COA-ACETYLTRANSFER-RXN	Acetyl_CoA_acetyl_CoA_C_acetyltransferase_c0	'2 cpd00022[x0] <=> cpd00010[x0] + cpd00279[x0] '
R_rxn00179_c0	rxn00179	R00239	GLUTKIN-RXN	ATP_L_glutamate_5_phosphotransferase_c0	'cpd00002[c0] + cpd00023[c0] <=> cpd00008[c0] + cpd02097[c0] '
R_rxn00179_d0	rxn00179	R00239	GLUTKIN-RXN	ATP_L_glutamate_5_phosphotransferase_c0	'cpd00023[d0] + cpd00002[d0] <=> cpd00008[d0] + cpd02097[d0] '
R_rxn00184_c0	rxn00184	R00248	GLUTAMATE-DEHYDROGENASE-NADP+-RXN	L_Glutamate_NADP_plus__oxidoreductase_deaminating_c0	'cpd00001[c0] + cpd00006[c0] + cpd00023[c0] <=> cpd00067[c0] + cpd00005[c0] + cpd00013[c0] + cpd00024[c0] '
R_rxn00187_c0	rxn00187	R00253	GLUTAMINESYN-RXN	L_Glutamate_ammonia_ligase_ADP_forming_c0	'cpd00002[c0] + cpd00013[c0] + cpd00023[c0] -> cpd00009[c0] + cpd00067[c0] + cpd00008[c0] + cpd00053[c0] '
R_rxn00187_d0	rxn00187	R00253	GLUTAMINESYN-RXN	L_Glutamate_ammonia_ligase_ADP_forming_c0	'cpd00023[d0] + cpd00002[d0] + cpd00013[d0] -> cpd00009[d0] + cpd00067[d0] + cpd00053[d0] + cpd00008[d0] '
R_rxn00187_m0	rxn00187	R00253	GLUTAMINESYN-RXN	L_Glutamate_ammonia_ligase_ADP_forming_d0	'cpd00002[m0] + cpd00013[m0] + cpd00023[m0] -> cpd00067[m0] + cpd00008[m0] + cpd00009[m0] + cpd00053[m0] '
R_rxn00189_c0	rxn00189	R00256	GLUTAMIN-RXN	L_Glutamine_amidohydrolase_c0	'cpd00001[c0] + cpd00053[c0] -> cpd00013[c0] + cpd00023[c0] '
R_rxn00191_c0	rxn00191	R00258	ALANINE-AMINOTRANSFERASE-RXN	L_Alanine_2_oxoglutarate_aminotransferase_c0	'cpd00024[c0] + cpd00035[c0] <=> cpd00020[c0] + cpd00023[c0] '
R_rxn00191_d0	rxn00191	R00258	ALANINE-AMINOTRANSFERASE-RXN	L_Alanine_2_oxoglutarate_aminotransferase_c0	'cpd00024[d0] + cpd00035[d0] <=> cpd00020[d0] + cpd00023[d0] '
R_rxn00191_m0	rxn00191	R00258	ALANINE-AMINOTRANSFERASE-RXN	L_Alanine_2_oxoglutarate_aminotransferase_d0	'cpd00024[m0] + cpd00035[m0] <=> cpd00020[m0] + cpd00023[m0] '
R_rxn00191_x0	rxn00191	R00258	ALANINE-AMINOTRANSFERASE-RXN	L_Alanine_2_oxoglutarate_aminotransferase_m0	'cpd00024[x0] + cpd00035[x0] <=> cpd00020[x0] + cpd00023[x0] '
R_rxn00192_d0	rxn00192	R00259	N-ACETYLTRANSFER-RXN	acetyl_CoA_L_glutamate_N_acetyltransferase_d0	'cpd00023[d0] + cpd00022[d0] -> cpd00067[d0] + cpd00010[d0] + cpd00477[d0] '
R_rxn00208_c0	rxn00208	R00277	PMPOXI-RXN	Pyridoxamine_5_phosphate_oxygen_oxidoreductase_deaminating_c0	'cpd00001[c0] + cpd00007[c0] + cpd00493[c0] -> cpd00025[c0] + cpd00013[c0] + cpd00016[c0] '
R_rxn00208_d0	rxn00208	R00277	PMPOXI-RXN	Pyridoxamine_5_phosphate_oxygen_oxidoreductase_deaminating_c0	'cpd00001[d0] + cpd00007[d0] + cpd00493[d0] -> cpd00016[d0] + cpd00013[d0] + cpd00025[d0] '
R_rxn00209_c0	rxn00209	R00278	PNPOXI-RXN	Pyridoxine_5_phosphate_oxygen_oxidoreductase_c0	'cpd00007[c0] + cpd00478[c0] -> cpd00025[c0] + cpd00016[c0] '
R_rxn00209_d0	rxn00209	R00278	PNPOXI-RXN	Pyridoxine_5_phosphate_oxygen_oxidoreductase_c0	'cpd00007[d0] + cpd00478[d0] -> cpd00016[d0] + cpd00025[d0] '
R_rxn00211_c0	rxn00211	R00286	UGD-RXN	UDP_glucose_NAD_plus__6_oxidoreductase_c0	'cpd00001[c0] + 2 cpd00003[c0] + cpd00026[c0] <=> 3 cpd00067[c0] + 2 cpd00004[c0] + cpd00144[c0] '
R_rxn00213_c0	rxn00213	R00289	GLUC1PURIDYLTRANS-RXN	UTP_alpha_D_glucose_1_phosphate_uridylyltransferase_c0	'cpd00062[c0] + cpd00089[c0] <=> cpd00012[c0] + cpd00026[c0] '
R_rxn00237_c0	rxn00237	R00330	GDPKIN-RXN	ATP_GDP_phosphotransferase_c0	'cpd00002[c0] + cpd00031[c0] <=> cpd00008[c0] + cpd00038[c0] '
R_rxn00237_d0	rxn00237	R00330	GDPKIN-RXN	ATP_GDP_phosphotransferase_c0	'cpd00002[d0] + cpd00031[d0] <=> cpd00008[d0] + cpd00038[d0] '
R_rxn00237_m0	rxn00237	R00330	GDPKIN-RXN	ATP_GDP_phosphotransferase_d0	'cpd00002[m0] + cpd00031[m0] <=> cpd00008[m0] + cpd00038[m0] '
R_rxn00237_n0	rxn00237	R00330	GDPKIN-RXN	ATP_GDP_phosphotransferase_m0	'cpd00002[n0] + cpd00031[n0] <=> cpd00008[n0] + cpd00038[n0] '
R_rxn00237_x0	rxn00237	R00330	GDPKIN-RXN	ATP_GDP_phosphotransferase_n0	'cpd00002[x0] + cpd00031[x0] <=> cpd00008[x0] + cpd00038[x0] '
R_rxn00239_c0	rxn00239	R00332	GUANYL-KIN-RXN	ATP_GMP_phosphotransferase_c0	'cpd00067[c0] + cpd00002[c0] + cpd00126[c0] <=> cpd00008[c0] + cpd00031[c0] '
R_rxn00247_c0	rxn00247	R00341	PEPCARBOXYKIN-RXN	ATP_oxaloacetate_carboxy_lyase_transphosphorylatingphosphoenolpyruvate_forming_c0	'cpd00002[c0] + cpd00032[c0] -> cpd00008[c0] + cpd00011[c0] + cpd00061[c0] '
R_rxn00247_n0	rxn00247	R00341	PEPCARBOXYKIN-RXN	ATP_oxaloacetate_carboxy_lyase_transphosphorylatingphosphoenolpyruvate_forming_c0	'cpd00002[n0] + cpd00032[n0] -> cpd00008[n0] + cpd00011[n0] + cpd00061[n0] '
R_rxn00248_c0	rxn00248	R00342	MAL-DEH-GLYOX-RXN	S_malate_NAD_plus__oxidoreductase_c0	'cpd00003[c0] + cpd00130[c0] <=> cpd00067[c0] + cpd00004[c0] + cpd00032[c0] '
R_rxn00248_d0	rxn00248	R00342	MAL-DEH-GLYOX-RXN	S_malate_NAD_plus__oxidoreductase_c0	'cpd00003[d0] + cpd00130[d0] <=> cpd00067[d0] + cpd00004[d0] + cpd00032[d0] '
R_rxn00248_m0	rxn00248	R00342	MAL-DEH-GLYOX-RXN	S_malate_NAD_plus__oxidoreductase_d0	'cpd00003[m0] + cpd00130[m0] <=> cpd00067[m0] + cpd00004[m0] + cpd00032[m0] '
R_rxn00248_x0	rxn00248	R00342	MAL-DEH-GLYOX-RXN	S_malate_NAD_plus__oxidoreductase_m0	'cpd00003[x0] + cpd00130[x0] <=> cpd00067[x0] + cpd00004[x0] + cpd00032[x0] '
R_rxn00257_c0	rxn00257	R00352	ATP-CITRATE-PRO-S--LYASE-RXN	acetyl_CoA_oxaloacetate_C_acetyltransferase_pro_S_carboxymethyl_forming__ADP_phosphorylating_c0	'cpd00002[c0] + cpd00010[c0] + cpd00137[c0] <=> cpd00009[c0] + cpd00008[c0] + cpd00022[c0] + cpd00032[c0] '
R_rxn00260_c0	rxn00260	R00355	ASPAMINOTRANS-RXN	L_Aspartate_2_oxoglutarate_aminotransferase_c0	'cpd00024[c0] + cpd00041[c0] <=> cpd00023[c0] + cpd00032[c0] '
R_rxn00260_d0	rxn00260	R00355	ASPAMINOTRANS-RXN	L_Aspartate_2_oxoglutarate_aminotransferase_c0	'cpd00024[d0] + cpd00041[d0] <=> cpd00023[d0] + cpd00032[d0] '
R_rxn00260_m0	rxn00260	R00355	ASPAMINOTRANS-RXN	L_Aspartate_2_oxoglutarate_aminotransferase_d0	'cpd00024[m0] + cpd00041[m0] <=> cpd00023[m0] + cpd00032[m0] '
R_rxn00260_x0	rxn00260	R00355	ASPAMINOTRANS-RXN	L_Aspartate_2_oxoglutarate_aminotransferase_m0	'cpd00024[x0] + cpd00041[x0] <=> cpd00023[x0] + cpd00032[x0] '
R_rxn00272_d0	rxn00272	R00369	ALANINE--GLYOXYLATE-AMINOTRANSFERASE-RXN	L_Alanine_glyoxylate_aminotransferase_d0	'cpd00035[d0] + cpd00040[d0] <=> cpd00020[d0] + cpd00033[d0] '
R_rxn00272_m0	rxn00272	R00369	ALANINE--GLYOXYLATE-AMINOTRANSFERASE-RXN	L_Alanine_glyoxylate_aminotransferase_d0	'cpd00035[m0] + cpd00040[m0] <=> cpd00020[m0] + cpd00033[m0] '
R_rxn00272_x0	rxn00272	R00369	ALANINE--GLYOXYLATE-AMINOTRANSFERASE-RXN	L_Alanine_glyoxylate_aminotransferase_m0	'cpd00035[x0] + cpd00040[x0] <=> cpd00020[x0] + cpd00033[x0] '
R_rxn00275_d0	rxn00275	R00372	GLYCINE-AMINOTRANSFERASE-RXN	Glycine_2_oxoglutarate_aminotransferase_d0	'cpd00024[d0] + cpd00033[d0] <=> cpd00023[d0] + cpd00040[d0] '
R_rxn00275_m0	rxn00275	R00372	GLYCINE-AMINOTRANSFERASE-RXN	Glycine_2_oxoglutarate_aminotransferase_d0	'cpd00024[m0] + cpd00033[m0] <=> cpd00023[m0] + cpd00040[m0] '
R_rxn00275_x0	rxn00275	R00372	GLYCINE-AMINOTRANSFERASE-RXN	Glycine_2_oxoglutarate_aminotransferase_m0	'cpd00024[x0] + cpd00033[x0] <=> cpd00023[x0] + cpd00040[x0] '
R_rxn00285_m0	rxn00285	R00405	SUCCCOASYN-RXN	Succinate_CoA_ligase_ADP_forming_m0	'cpd00002[m0] + cpd00010[m0] + cpd00036[m0] <=> cpd00008[m0] + cpd00009[m0] + cpd00078[m0] '
R_rxn00299_c0	rxn00299	R00424	GTP-CYCLOHYDRO-I-RXN	GTP_7_8_8_9_dihydrolase_c0	'cpd00001[c0] + cpd00038[c0] -> cpd00067[c0] + cpd00047[c0] + cpd02978[c0] '
R_rxn00300_d0	rxn00300	R00425	GTP-CYCLOHYDRO-II-RXN	GTP_7_8_8_9_dihydrolase_diphosphate_forming_d0	'3 cpd00001[d0] + cpd00038[d0] -> cpd00012[d0] + 3 cpd00067[d0] + cpd00047[d0] + cpd00957[d0] '
R_rxn00313_d0	rxn00313	R00451	DIAMINOPIMDECARB-RXN	meso_2_6_diaminoheptanedioate_carboxy_lyase_L_lysine_forming_d0	'cpd00067[d0] + cpd00516[d0] -> cpd00011[d0] + cpd00039[d0] '
R_rxn00330_c0	rxn00330	R00472	MALSYN-RXN	acetyl_CoA_glyoxylate_C_acetyltransferase_thioester_hydrolysing__carboxymethyl_forming_c0	'cpd00001[c0] + cpd00022[c0] + cpd00040[c0] -> cpd00067[c0] + cpd00010[c0] + cpd00130[c0] '
R_rxn00333_d0	rxn00333	R00475	RXN-969	Glycolate_oxygen_2_oxidoreductase_d0	'cpd00007[d0] + cpd00139[d0] -> cpd00025[d0] + cpd00040[d0] '
R_rxn00333_x0	rxn00333	R00475	RXN-969	Glycolate_oxygen_2_oxidoreductase_d0	'cpd00007[x0] + cpd00139[x0] -> cpd00025[x0] + cpd00040[x0] '
R_rxn00337_d0	rxn00337	R00480	ASPARTATEKIN-RXN	ATP_L_aspartate_4_phosphotransferase_d0	'cpd00002[d0] + cpd00041[d0] <=> cpd00008[d0] + cpd01977[d0] '
R_rxn00338_c0	rxn00338	R00481	L-ASPARTATE-OXID-RXN	L_aspartate_oxygen_oxidoreductase_c0	'cpd00007[c0] + cpd00041[c0] -> cpd00067[c0] + cpd00025[c0] + cpd03470[c0] '
R_rxn00338_d0	rxn00338	R00481	L-ASPARTATE-OXID-RXN	L_aspartate_oxygen_oxidoreductase_c0	'cpd00007[d0] + cpd00041[d0] -> cpd00067[d0] + cpd00025[d0] + cpd03470[d0] '
R_rxn00343_m0	rxn00343	R00486	3.5.5.4-RXN	3_Cyano_L_alanine_aminohydrolase_m0	'2 cpd00001[m0] + cpd01651[m0] -> cpd00013[m0] + cpd00041[m0] '
R_rxn00361_c0	rxn00361	R00509	ADENYLYLSULFKIN-RXN	ATP_adenylylsulfate_3_phosphotransferase_c0	'cpd00002[c0] + cpd00193[c0] -> cpd00067[c0] + cpd00008[c0] + cpd00044[c0] '
R_rxn00361_d0	rxn00361	R00509	ADENYLYLSULFKIN-RXN	ATP_adenylylsulfate_3_phosphotransferase_c0	'cpd00002[d0] + cpd00193[d0] -> cpd00067[d0] + cpd00008[d0] + cpd00044[d0] '
R_rxn00363_c0	rxn00363	R00511	5-NUCLEOTID-RXN	Cytidine_5_monophosphate_phosphohydrolase_c0	'cpd00001[c0] + cpd00046[c0] <=> cpd00009[c0] + cpd00367[c0] '
R_rxn00364_c0	rxn00364	R00512	CMPKI-RXN	ATP_CMP_phosphotransferase_c0	'cpd00067[c0] + cpd00002[c0] + cpd00046[c0] <=> cpd00008[c0] + cpd00096[c0] '
R_rxn00366_c0	rxn00366	R00514	NUCLEOSIDE-DIPHOSPHATASE-RXN	CDP_phosphohydrolase_c0	'cpd00001[c0] + cpd00096[c0] -> cpd00009[c0] + 2 cpd00067[c0] + cpd00046[c0] '
R_rxn00366_g0	rxn00366	R00514	NUCLEOSIDE-DIPHOSPHATASE-RXN	CDP_phosphohydrolase_c0	'cpd00001[g0] + cpd00096[g0] -> cpd00009[g0] + 2 cpd00067[g0] + cpd00046[g0] '
R_rxn00371_c0	rxn00371	R00519	1.2.1.2-RXN	Formate_NAD_plus__oxidoreductase_c0	'cpd00003[c0] + cpd00047[c0] -> cpd00004[c0] + cpd00011[c0] '
R_rxn00371_m0	rxn00371	R00519	1.2.1.2-RXN	Formate_NAD_plus__oxidoreductase_c0	'cpd00003[m0] + cpd00047[m0] -> cpd00011[m0] + cpd00004[m0] '
R_rxn00383_c0	rxn00383	R00533	SULFITE-OXIDASE-RXN	Sulfite_oxygen_oxidoreductase_c0	'cpd00001[c0] + cpd00007[c0] + cpd00081[c0] -> cpd00067[c0] + cpd00025[c0] + cpd00048[c0] '
R_rxn00383_x0	rxn00383	R00533	SULFITE-OXIDASE-RXN	Sulfite_oxygen_oxidoreductase_c0	'cpd00001[x0] + cpd00007[x0] + cpd00081[x0] -> cpd00025[x0] + cpd00067[x0] + cpd00048[x0] '
R_rxn00391_c0	rxn00391	R00548		riboflavin_5_phosphate_phosphohydrolase_acid_optimum_c0	'cpd00001[c0] + cpd00050[c0] <=> cpd00009[c0] + cpd00220[c0] '
R_rxn00391_d0	rxn00391	R00548		riboflavin_5_phosphate_phosphohydrolase_acid_optimum_c0	'cpd00001[d0] + cpd00050[d0] <=> cpd00009[d0] + cpd00220[d0] '
R_rxn00392_c0	rxn00392	R00549	RIBOFLAVINKIN-RXN	ATP_riboflavin_5_phosphotransferase_c0	'cpd00002[c0] + cpd00220[c0] -> cpd00067[c0] + cpd00008[c0] + cpd00050[c0] '
R_rxn00392_d0	rxn00392	R00549	RIBOFLAVINKIN-RXN	ATP_riboflavin_5_phosphotransferase_c0	'cpd00220[d0] + cpd00002[d0] -> cpd00067[d0] + cpd00008[d0] + cpd00050[d0] '
R_rxn00394_d0	rxn00394	R00551	ARGINASE-RXN	L_Arginine_amidinohydrolase_d0	'cpd00001[d0] + cpd00051[d0] -> cpd00064[d0] + cpd00073[d0] '
R_rxn00394_m0	rxn00394	R00551	ARGINASE-RXN	L_Arginine_amidinohydrolase_d0	'cpd00001[m0] + cpd00051[m0] -> cpd00064[m0] + cpd00073[m0] '
R_rxn00408_c0	rxn00408	R00569	NUCLEOSIDE-TRIPHOSPHATASE-RXN	CTP_phosphohydrolase_c0	'cpd00001[c0] + cpd00052[c0] -> cpd00009[c0] + cpd00067[c0] + cpd00096[c0] '
R_rxn00408_g0	rxn00408	R00569	NUCLEOSIDE-TRIPHOSPHATASE-RXN	CTP_phosphohydrolase_c0	'cpd00001[g0] + cpd00052[g0] -> cpd00009[g0] + cpd00067[g0] + cpd00096[g0] '
R_rxn00409_c0	rxn00409	R00570	CDPKIN-RXN	ATP_CDP_phosphotransferase_c0	'cpd00002[c0] + cpd00096[c0] <=> cpd00008[c0] + cpd00052[c0] '
R_rxn00409_d0	rxn00409	R00570	CDPKIN-RXN	ATP_CDP_phosphotransferase_c0	'cpd00002[d0] + cpd00096[d0] <=> cpd00008[d0] + cpd00052[d0] '
R_rxn00409_m0	rxn00409	R00570	CDPKIN-RXN	ATP_CDP_phosphotransferase_d0	'cpd00002[m0] + cpd00096[m0] <=> cpd00008[m0] + cpd00052[m0] '
R_rxn00409_n0	rxn00409	R00570	CDPKIN-RXN	ATP_CDP_phosphotransferase_m0	'cpd00002[n0] + cpd00096[n0] <=> cpd00008[n0] + cpd00052[n0] '
R_rxn00409_x0	rxn00409	R00570	CDPKIN-RXN	ATP_CDP_phosphotransferase_n0	'cpd00002[x0] + cpd00096[x0] <=> cpd00008[x0] + cpd00052[x0] '
R_rxn00412_c0	rxn00412	R00573	CTPSYN-RXN	UTP_L_glutamine_amido_ligase_ADP_forming_c0	'cpd00001[c0] + cpd00002[c0] + cpd00062[c0] + cpd00053[c0] -> cpd00009[c0] + 2 cpd00067[c0] + cpd00008[c0] + cpd00023[c0] + cpd00052[c0] '
R_rxn00414_d0	rxn00414		CARBPSYN-RXN		'cpd00001[d0] + cpd00053[d0] + 2 cpd00002[d0] + cpd00242[d0] -> cpd00009[d0] + 2 cpd00067[d0] + cpd00023[d0] + 2 cpd00008[d0] + cpd00146[d0] '
R_rxn00416_c0	rxn00416		ASNSYNB-RXN		'cpd00001[c0] + cpd00002[c0] + cpd00053[c0] + cpd00041[c0] -> cpd00012[c0] + 2 cpd00067[c0] + cpd00018[c0] + cpd00023[c0] + cpd00132[c0] '
R_rxn00420_d0	rxn00420	R00582	PSERPHOSPHA-RXN		'cpd00001[d0] + cpd00738[d0] <=> cpd00009[d0] + cpd00054[d0] '
R_rxn00423_c0	rxn00423	R00586	SERINE-O-ACETTRAN-RXN	acetyl_CoA_L_serine_O_acetyltransferase_d0	'cpd00022[c0] + cpd00054[c0] -> cpd00010[c0] + cpd00722[c0] '
R_rxn00423_d0	rxn00423	R00586	SERINE-O-ACETTRAN-RXN	acetyl_CoA_L_serine_O_acetyltransferase_m0	'cpd00022[d0] + cpd00054[d0] -> cpd00010[d0] + cpd00722[d0] '
R_rxn00423_m0	rxn00423	R00586	SERINE-O-ACETTRAN-RXN		'cpd00022[m0] + cpd00054[m0] -> cpd00010[m0] + cpd00722[m0] '
R_rxn00424_x0	rxn00424	R00588	SERINE--GLYOXYLATE-AMINOTRANSFERASE-RXN		'cpd00040[x0] + cpd00054[x0] <=> cpd00033[x0] + cpd00145[x0] '
R_rxn00425_c0	rxn00425	R00589	5.1.1.18-RXN		'cpd00054[c0] <=> cpd00550[c0] '
R_rxn00437_c0	rxn00437	R00616	THIAMIN-DIPHOSPHATE-KINASE-RXN		'cpd00002[c0] + cpd00056[c0] <=> cpd00008[c0] + cpd01937[c0] '
R_rxn00439_c0	rxn00439	R00618			'cpd00001[c0] + cpd01937[c0] -> cpd00009[c0] + cpd00067[c0] + cpd00056[c0] '
R_rxn00440_c0	rxn00440	R00619	THIAMIN-PYROPHOSPHOKINASE-RXN		'cpd00002[c0] + cpd00305[c0] -> cpd00067[c0] + cpd00018[c0] + cpd00056[c0] '
R_rxn00451_c0	rxn00451	R00649	METHIONINE-S-METHYLTRANSFERASE-RXN		'cpd00017[c0] + cpd00060[c0] <=> cpd00019[c0] + cpd02027[c0] '
R_rxn00452_c0	rxn00452	R00650	HOMOCYSTEINE-S-METHYLTRANSFERASE-RXN		'cpd00017[c0] + cpd00135[c0] -> cpd00067[c0] + cpd00060[c0] + cpd00019[c0] '
R_rxn00454_c0	rxn00454	R00652	R15-RXN		'cpd00060[c0] + cpd00040[c0] <=> cpd00033[c0] + cpd00869[c0] '
R_rxn00456_c0	rxn00456	R00654	METHIONINE-GAMMA-LYASE-RXN		'cpd00001[c0] + cpd00060[c0] -> cpd00013[c0] + cpd00094[c0] + cpd00324[c0] '
R_rxn00459_c0	rxn00459	R00658	2PGADEHYDRAT-RXN	2_phospho_D_glycerate_hydro_lyase_phosphoenolpyruvate_forming_d0	'cpd00482[c0] <=> cpd00001[c0] + cpd00061[c0] '
R_rxn00459_d0	rxn00459	R00658	2PGADEHYDRAT-RXN	2_phospho_D_glycerate_hydro_lyase_phosphoenolpyruvate_forming_n0	'cpd00482[d0] <=> cpd00001[d0] + cpd00061[d0] '
R_rxn00459_n0	rxn00459	R00658	2PGADEHYDRAT-RXN		'cpd00482[n0] <=> cpd00001[n0] + cpd00061[n0] '
R_rxn00493_c0	rxn00493	R00694	PHEAMINOTRANS-RXN	L_Phenylalanine_2_oxoglutarate_aminotransferase_c0	'cpd00024[c0] + cpd00066[c0] <=> cpd00023[c0] + cpd00143[c0] '
R_rxn00493_d0	rxn00493	R00694	PHEAMINOTRANS-RXN	L_Phenylalanine_2_oxoglutarate_aminotransferase_d0	'cpd00024[d0] + cpd00066[d0] <=> cpd00023[d0] + cpd00143[d0] '
R_rxn00493_m0	rxn00493	R00694	PHEAMINOTRANS-RXN	L_Phenylalanine_2_oxoglutarate_aminotransferase_m0	'cpd00024[m0] + cpd00066[m0] <=> cpd00023[m0] + cpd00143[m0] '
R_rxn00493_x0	rxn00493	R00694	PHEAMINOTRANS-RXN	L_Phenylalanine_2_oxoglutarate_aminotransferase_x0	'cpd00024[x0] + cpd00066[x0] <=> cpd00023[x0] + cpd00143[x0] '
R_rxn00495_c0	rxn00495	R00697	PHENYLALANINE-AMMONIA-LYASE-RXN	L_phenylalanine_ammonia_lyase_trans_cinnamate_forming_c0	'cpd00066[c0] -> cpd00013[c0] + cpd00333[c0] '
R_rxn00499_c0	rxn00499	R00703	L-LACTATE-DEHYDROGENASE-RXN	S_Lactate_NAD_plus__oxidoreductase_c0	'cpd00003[c0] + cpd00159[c0] <=> cpd00067[c0] + cpd00004[c0] + cpd00020[c0] '
R_rxn00506_c0	rxn00506	R00710	RXN66-3	Acetaldehyde_NAD_plus__oxidoreductase_c0	'cpd00001[c0] + cpd00003[c0] + cpd00071[c0] -> 2 cpd00067[c0] + cpd00004[c0] + cpd00029[c0] '
R_rxn00506_d0	rxn00506	R00710	RXN66-3	Acetaldehyde_NAD_plus__oxidoreductase_d0	'cpd00001[d0] + cpd00003[d0] + cpd00071[d0] -> 2 cpd00067[d0] + cpd00004[d0] + cpd00029[d0] '
R_rxn00506_m0	rxn00506	R00710	RXN66-3	Acetaldehyde_NAD_plus__oxidoreductase_m0	'cpd00003[m0] + cpd00001[m0] + cpd00071[m0] -> 2 cpd00067[m0] + cpd00004[m0] + cpd00029[m0] '
R_rxn00527_c0	rxn00527	R00734	2.6.1.57-RXN	L_tyrosine_2_oxoglutarate_aminotransferase_c0	'cpd00024[c0] + cpd00069[c0] <=> cpd00023[c0] + cpd00868[c0] '
R_rxn00527_d0	rxn00527	R00734	2.6.1.57-RXN	L_tyrosine_2_oxoglutarate_aminotransferase_d0	'cpd00024[d0] + cpd00069[d0] <=> cpd00023[d0] + cpd00868[d0] '
R_rxn00527_m0	rxn00527	R00734	2.6.1.57-RXN	L_tyrosine_2_oxoglutarate_aminotransferase_m0	'cpd00024[m0] + cpd00069[m0] <=> cpd00023[m0] + cpd00868[m0] '
R_rxn00527_x0	rxn00527	R00734	2.6.1.57-RXN	L_tyrosine_2_oxoglutarate_aminotransferase_x0	'cpd00024[x0] + cpd00069[x0] <=> cpd00023[x0] + cpd00868[x0] '
R_rxn00533_c0	rxn00533	R00742	ACETYL-COA-CARBOXYLTRANSFER-RXN	Acetyl_CoA_carbon_dioxide_ligase_ADP_forming_c0	'cpd00002[c0] + cpd00242[c0] + cpd00022[c0] <=> cpd00009[c0] + cpd00067[c0] + cpd00008[c0] + cpd00070[c0] '
R_rxn00533_d0	rxn00533	R00742	ACETYL-COA-CARBOXYLTRANSFER-RXN	Acetyl_CoA_carbon_dioxide_ligase_ADP_forming_d0	'cpd00002[d0] + cpd00242[d0] + cpd00022[d0] <=> cpd00009[d0] + cpd00067[d0] + cpd00008[d0] + cpd00070[d0] '
R_rxn00541_c0	rxn00541	R00751	THREONINE-ALDOLASE-RXN	L_threonine_acetaldehyde_lyase_glycine_forming_c0	'cpd00161[c0] <=> cpd00071[c0] + cpd00033[c0] '
R_rxn00543_c0	rxn00543	R00754	ALCOHOL-DEHYDROG-RXN	ethanol_NAD_plus__oxidoreductase_c0	'cpd00003[c0] + cpd00363[c0] <=> cpd00067[c0] + cpd00004[c0] + cpd00071[c0] '
R_rxn00571_c0	rxn00571		NITRATE-REDUCTASE-NADH-RXN		'cpd00067[c0] + cpd00004[c0] + cpd00209[c0] -> cpd00001[c0] + cpd00003[c0] + cpd00075[c0] '
R_rxn00578_c0	rxn00578	R06211	SUCROSE-PHOSPHATASE-RXN		'cpd00001[c0] + cpd01693[c0] <=> cpd00009[c0] + cpd00076[c0] '
R_rxn00611_c0	rxn00611	R00842	1.1.1.8-RXN	sn_Glycerol_3_phosphate_NAD_plus__2_oxidoreductase_d0	'cpd00003[c0] + cpd00080[c0] <=> cpd00067[c0] + cpd00004[c0] + cpd00095[c0] '
R_rxn00611_d0	rxn00611	R00842	1.1.1.8-RXN		'cpd00003[d0] + cpd00080[d0] <=> cpd00067[d0] + cpd00004[d0] + cpd00095[d0] '
R_rxn00649_c0	rxn00649	R00897	ACSERLY-RXN	O3_acetyl_L_serine_hydrogen_sulfide_2_amino_2_carboxyethyltransferase_d0	'cpd00722[c0] + cpd00239[c0] <=> cpd00029[c0] + cpd00084[c0] '
R_rxn00649_d0	rxn00649	R00897	ACSERLY-RXN	O3_acetyl_L_serine_hydrogen_sulfide_2_amino_2_carboxyethyltransferase_m0	'cpd00722[d0] + cpd00239[d0] <=> cpd00029[d0] + cpd00084[d0] '
R_rxn00649_m0	rxn00649	R00897	ACSERLY-RXN		'cpd00722[m0] + cpd00239[m0] <=> cpd00029[m0] + cpd00084[m0] '
R_rxn00654_c0	rxn00654	R00905	BETA-UREIDOPROPIONASE-RXN		'cpd00001[c0] + 2 cpd00067[c0] + cpd01720[c0] -> cpd00011[c0] + cpd00013[c0] + cpd00085[c0] '
R_rxn00686_c0	rxn00686	R00939	DIHYDROFOLATEREDUCT-RXN	5_6_7_8_tetrahydrofolate_NADP_plus__oxidoreductase_m0	'cpd00006[c0] + cpd00087[c0] <=> cpd00067[c0] + cpd00005[c0] + cpd00330[c0] '
R_rxn00686_m0	rxn00686	R00939	DIHYDROFOLATEREDUCT-RXN		'cpd00006[m0] + cpd00087[m0] <=> cpd00067[m0] + cpd00005[m0] + cpd00330[m0] '
R_rxn00689_c0	rxn00689	R00942	RXN-6102	Tetrahydrofolate_L_glutamate_gamma_ligase_ADP_forming_d0	'cpd00002[c0] + cpd00023[c0] + cpd00087[c0] -> cpd00009[c0] + cpd00067[c0] + cpd00008[c0] + cpd06227[c0] '
R_rxn00689_d0	rxn00689	R00942	RXN-6102	Tetrahydrofolate_L_glutamate_gamma_ligase_ADP_forming_m0	'cpd00023[d0] + cpd00002[d0] + cpd00087[d0] -> cpd00009[d0] + cpd00067[d0] + cpd00008[d0] + cpd06227[d0] '
R_rxn00689_m0	rxn00689	R00942	RXN-6102		'cpd00002[m0] + cpd00023[m0] + cpd00087[m0] -> cpd00067[m0] + cpd00008[m0] + cpd00009[m0] + cpd06227[m0] '
R_rxn00690_c0	rxn00690	R00943	FORMATETHFLIG-RXN		'cpd00002[c0] + cpd00047[c0] + cpd00087[c0] <=> cpd00009[c0] + cpd00008[c0] + cpd00201[c0] '
R_rxn00692_c0	rxn00692	R00945	GLYOHMETRANS-RXN	5_10_Methylenetetrahydrofolate_glycine_hydroxymethyltransferase_d0	'cpd00001[c0] + cpd00033[c0] + cpd00125[c0] <=> cpd00054[c0] + cpd00087[c0] '
R_rxn00692_d0	rxn00692	R00945	GLYOHMETRANS-RXN	5_10_Methylenetetrahydrofolate_glycine_hydroxymethyltransferase_m0	'cpd00001[d0] + cpd00033[d0] + cpd00125[d0] <=> cpd00054[d0] + cpd00087[d0] '
R_rxn00692_m0	rxn00692	R00945	GLYOHMETRANS-RXN		'cpd00033[m0] + cpd00001[m0] + cpd00125[m0] <=> cpd00054[m0] + cpd00087[m0] '
R_rxn00693_c0	rxn00693	R00946	HOMOCYSMETB12-RXN	5_Methyltetrahydrofolate_L_homocysteine_S_methyltransferase_d0	'cpd00135[c0] + cpd00345[c0] <=> cpd00060[c0] + cpd00087[c0] '
R_rxn00693_d0	rxn00693	R00946	HOMOCYSMETB12-RXN	5_Methyltetrahydrofolate_L_homocysteine_S_methyltransferase_x0	'cpd00135[d0] + cpd00345[d0] <=> cpd00087[d0] + cpd00060[d0] '
R_rxn00693_x0	rxn00693	R00946	HOMOCYSMETB12-RXN		'cpd00135[x0] + cpd00345[x0] <=> cpd00060[x0] + cpd00087[x0] '
R_rxn00708_c0	rxn00708	R00963	5-NUCLEOTID-RXN		'cpd00001[c0] + cpd00091[c0] <=> cpd00009[c0] + cpd00249[c0] '
R_rxn00710_c0	rxn00710	R00965	OROTPDECARB-RXN		'cpd00067[c0] + cpd00810[c0] -> cpd00011[c0] + cpd00091[c0] '
R_rxn00711_d0	rxn00711	R00966	URACIL-PRIBOSYLTRANS-RXN		'cpd00092[d0] + cpd00103[d0] -> cpd00012[d0] + cpd00067[d0] + cpd00091[d0] '
R_rxn00720_d0	rxn00720	R00978	1.3.1.2-RXN		'cpd00006[d0] + cpd00337[d0] <=> cpd00067[d0] + cpd00005[d0] + cpd00092[d0] '
R_rxn00737_d0	rxn00737	R00996	THREDEHYD-RXN		'cpd00161[d0] -> cpd00013[d0] + cpd00094[d0] '
R_rxn00747_c0	rxn00747	R01015	TRIOSEPISOMERIZATION-RXN	D_glyceraldehyde_3_phosphate_aldose_ketose_isomerase_d0	'cpd00102[c0] <=> cpd00095[c0] '
R_rxn00747_d0	rxn00747	R01015	TRIOSEPISOMERIZATION-RXN	D_glyceraldehyde_3_phosphate_aldose_ketose_isomerase_m0	'cpd00102[d0] <=> cpd00095[d0] '
R_rxn00747_m0	rxn00747	R01015	TRIOSEPISOMERIZATION-RXN		'cpd00102[m0] <=> cpd00095[m0] '
R_rxn00770_c0	rxn00770	R01049	PRPPSYN-RXN	ATP_D_ribose_5_phosphate_diphosphotransferase_d0	'cpd00002[c0] + cpd00101[c0] -> cpd00067[c0] + cpd00018[c0] + cpd00103[c0] '
R_rxn00770_d0	rxn00770	R01049	PRPPSYN-RXN		'cpd00002[d0] + cpd00101[d0] -> cpd00067[d0] + cpd00018[d0] + cpd00103[d0] '
R_rxn00777_c0	rxn00777	R01056	RIB5PISOM-RXN	D_ribose_5_phosphate_aldose_ketose_isomerase_d0	'cpd00101[c0] <=> cpd00171[c0] '
R_rxn00777_d0	rxn00777	R01056	RIB5PISOM-RXN	D_ribose_5_phosphate_aldose_ketose_isomerase_n0	'cpd00101[d0] <=> cpd00171[d0] '
R_rxn00777_n0	rxn00777	R01056	RIB5PISOM-RXN		'cpd00101[n0] <=> cpd00171[n0] '
R_rxn00779_c0	rxn00779	R01058	1.2.1.9-RXN		'cpd00001[c0] + cpd00006[c0] + cpd00102[c0] -> 2 cpd00067[c0] + cpd00005[c0] + cpd00169[c0] '
R_rxn00781_c0	rxn00781	R01061	GAPOXNPHOSPHN-RXN	D_glyceraldehyde_3_phosphate_NAD_plus__oxidoreductase_phosphorylating_d0	'cpd00009[c0] + cpd00003[c0] + cpd00102[c0] <=> cpd00067[c0] + cpd00004[c0] + cpd00203[c0] '
R_rxn00781_d0	rxn00781	R01061	GAPOXNPHOSPHN-RXN	D_glyceraldehyde_3_phosphate_NAD_plus__oxidoreductase_phosphorylating_m0	'cpd00009[d0] + cpd00003[d0] + cpd00102[d0] <=> cpd00067[d0] + cpd00004[d0] + cpd00203[d0] '
R_rxn00781_m0	rxn00781	R01061	GAPOXNPHOSPHN-RXN	D_glyceraldehyde_3_phosphate_NAD_plus__oxidoreductase_phosphorylating_n0	'cpd00003[m0] + cpd00009[m0] + cpd00102[m0] <=> cpd00067[m0] + cpd00004[m0] + cpd00203[m0] '
R_rxn00781_n0	rxn00781	R01061	GAPOXNPHOSPHN-RXN		'cpd00009[n0] + cpd00003[n0] + cpd00102[n0] <=> cpd00067[n0] + cpd00004[n0] + cpd00203[n0] '
R_rxn00782_d0	rxn00782	R01063	1.2.1.13-RXN		'cpd00009[d0] + cpd00006[d0] + cpd00102[d0] <=> cpd00067[d0] + cpd00005[d0] + cpd00203[d0] '
R_rxn00789_d0	rxn00789	R01071	ATPPHOSPHORIBOSYLTRANS-RXN		'cpd00002[d0] + cpd00103[d0] -> cpd00012[d0] + cpd00067[d0] + cpd01775[d0] '
R_rxn00790_d0	rxn00790	R01072	PRPPAMIDOTRANS-RXN		'cpd00001[d0] + cpd00053[d0] + cpd00103[d0] -> cpd00012[d0] + cpd00067[d0] + cpd00023[d0] + cpd01982[d0] '
R_rxn00791_d0	rxn00791	R01073	PRTRANS-RXN		'cpd00103[d0] + cpd00093[d0] -> cpd00012[d0] + cpd00067[d0] + cpd02642[d0] '
R_rxn00799_m0	rxn00799	R01082	FUMHYDR-RXN		'cpd00130[m0] <=> cpd00001[m0] + cpd00106[m0] '
R_rxn00800_d0	rxn00800	R01083	AMPSYN-RXN		'cpd02375[d0] <=> cpd00018[d0] + cpd00106[d0] '
R_rxn00802_d0	rxn00802	R01086	ARGSUCCINLYA-RXN		'cpd02152[d0] <=> cpd00051[d0] + cpd00106[d0] '
R_rxn00829_c0	rxn00829	R01121	DIPHOSPHOMEVALONTE-DECARBOXYLASE-RXN	ATP_R_5_diphosphomevalonate_carboxy_lyase_adding_ATP_isopentenyl_diphosphate_forming_x0	'cpd00002[c0] + cpd00841[c0] -> cpd00009[c0] + cpd00008[c0] + cpd00011[c0] + cpd00113[c0] '
R_rxn00829_x0	rxn00829	R01121	DIPHOSPHOMEVALONTE-DECARBOXYLASE-RXN		'cpd00002[x0] + cpd00841[x0] -> cpd00011[x0] + cpd00008[x0] + cpd00009[x0] + cpd00113[x0] '
R_rxn00830_c0	rxn00830	R01123	IPPISOM-RXN	Isopentenyl_diphosphate_delta3_delta2_isomerase_d0	'cpd00113[c0] <=> cpd00202[c0] '
R_rxn00830_d0	rxn00830	R01123	IPPISOM-RXN	Isopentenyl_diphosphate_delta3_delta2_isomerase_m0	'cpd00113[d0] <=> cpd00202[d0] '
R_rxn00830_m0	rxn00830	R01123	IPPISOM-RXN		'cpd00113[m0] <=> cpd00202[m0] '
R_rxn00832_d0	rxn00832	R01127	IMPCYCLOHYDROLASE-RXN		'cpd00001[d0] + cpd00114[d0] <=> cpd02884[d0] '
R_rxn00834_c0	rxn00834	R01130	IMP-DEHYDROG-RXN		'cpd00001[c0] + cpd00003[c0] + cpd00114[c0] <=> cpd00067[c0] + cpd00004[c0] + cpd00497[c0] '
R_rxn00838_d0	rxn00838	R01135	ADENYLOSUCCINATE-SYNTHASE-RXN		'cpd00038[d0] + cpd00041[d0] + cpd00114[d0] -> cpd00009[d0] + 2 cpd00067[d0] + cpd00031[d0] + cpd02375[d0] '
R_rxn00839_c0	rxn00839	R01137	DADPKIN-RXN	ATP_dADP_phosphotransferase_d0	'cpd00002[c0] + cpd00177[c0] <=> cpd00008[c0] + cpd00115[c0] '
R_rxn00839_d0	rxn00839	R01137	DADPKIN-RXN	ATP_dADP_phosphotransferase_m0	'cpd00002[d0] + cpd00177[d0] <=> cpd00008[d0] + cpd00115[d0] '
R_rxn00839_m0	rxn00839	R01137	DADPKIN-RXN	ATP_dADP_phosphotransferase_n0	'cpd00002[m0] + cpd00177[m0] <=> cpd00008[m0] + cpd00115[m0] '
R_rxn00839_n0	rxn00839	R01137	DADPKIN-RXN	ATP_dADP_phosphotransferase_x0	'cpd00002[n0] + cpd00177[n0] <=> cpd00008[n0] + cpd00115[n0] '
R_rxn00839_x0	rxn00839	R01137	DADPKIN-RXN		'cpd00002[x0] + cpd00177[x0] <=> cpd00008[x0] + cpd00115[x0] '
R_rxn00863_d0	rxn00863	R01163	HISTALDEHYD-RXN		'cpd00001[d0] + cpd00003[d0] + cpd01324[d0] <=> 2 cpd00067[d0] + cpd00004[d0] + cpd00119[d0] '
R_rxn00907_c0	rxn00907	R01220	METHYLENETHFDEHYDROG-NADP-RXN	5_10_methylenetetrahydrofolate_NADP_plus__oxidoreductase_d0	'cpd00006[c0] + cpd00125[c0] <=> cpd00005[c0] + cpd00347[c0] '
R_rxn00907_d0	rxn00907	R01220	METHYLENETHFDEHYDROG-NADP-RXN	5_10_methylenetetrahydrofolate_NADP_plus__oxidoreductase_m0	'cpd00006[d0] + cpd00125[d0] <=> cpd00005[d0] + cpd00347[d0] '
R_rxn00907_m0	rxn00907	R01220	METHYLENETHFDEHYDROG-NADP-RXN		'cpd00006[m0] + cpd00125[m0] <=> cpd00005[m0] + cpd00347[m0] '
R_rxn00908_m0	rxn00908	R01221	GCVMULTI-RXN		'cpd00003[m0] + cpd00033[m0] + cpd00087[m0] -> cpd00011[m0] + cpd00004[m0] + cpd00013[m0] + cpd00125[m0] '
R_rxn00912_c0	rxn00912	R01226	3-CH3-2-OXOBUTANOATE-OH-CH3-XFER-RXN	5_10_Methylenetetrahydrofolate_3_methyl_2_oxobutanoate_hydroxymethyltransferase_m0	'cpd00001[c0] + cpd00125[c0] + cpd00123[c0] <=> cpd00087[c0] + cpd00712[c0] '
R_rxn00912_m0	rxn00912	R01226	3-CH3-2-OXOBUTANOATE-OH-CH3-XFER-RXN		'cpd00001[m0] + cpd00125[m0] + cpd00123[m0] <=> cpd00087[m0] + cpd00712[m0] '
R_rxn00915_c0	rxn00915	R01229	GUANPRIBOSYLTRAN-RXN		'cpd00103[c0] + cpd00207[c0] -> cpd00012[c0] + cpd00067[c0] + cpd00126[c0] '
R_rxn00917_c0	rxn00917	R01231	GMP-SYN-GLUT-RXN		'cpd00001[c0] + cpd00002[c0] + cpd00053[c0] + cpd00497[c0] -> cpd00012[c0] + 3 cpd00067[c0] + cpd00018[c0] + cpd00023[c0] + cpd00126[c0] '
R_rxn00929_c0	rxn00929	R01248	PYRROLINECARBREDUCT-RXN	L_Proline_NAD_plus__5_oxidoreductase_d0	'cpd00003[c0] + cpd00129[c0] <=> 2 cpd00067[c0] + cpd00004[c0] + cpd02431[c0] '
R_rxn00929_d0	rxn00929	R01248	PYRROLINECARBREDUCT-RXN		'cpd00003[d0] + cpd00129[d0] <=> 2 cpd00067[d0] + cpd00004[d0] + cpd02431[d0] '
R_rxn00931_c0	rxn00931	R01251	PYRROLINECARBREDUCT-RXN	L_Proline_NADP_plus__5_oxidoreductase_d0	'cpd00006[c0] + cpd00129[c0] <=> 2 cpd00067[c0] + cpd00005[c0] + cpd02431[c0] '
R_rxn00931_d0	rxn00931	R01251	PYRROLINECARBREDUCT-RXN		'cpd00006[d0] + cpd00129[d0] <=> 2 cpd00067[d0] + cpd00005[d0] + cpd02431[d0] '
R_rxn00937_m0	rxn00937		3-CYANOALANINE-HYDRATASE-RXN		'cpd00132[m0] <=> cpd00001[m0] + cpd01651[m0] '
R_rxn00938_c0	rxn00938	R01268	NICOTINAMID-RXN		'cpd00001[c0] + cpd00133[c0] -> cpd00013[c0] + cpd00218[c0] '
R_rxn00940_c0	rxn00940	R01270	NMNNUCLEOSID-RXN		'cpd00001[c0] + cpd00355[c0] -> cpd00067[c0] + cpd00101[c0] + cpd00133[c0] '
R_rxn00943_x0	rxn00943	R01274	PALMITOYL-COA-HYDROLASE-RXN		'cpd00001[x0] + cpd00134[x0] -> cpd00067[x0] + cpd00010[x0] + cpd00214[x0] '
R_rxn00947_d0	rxn00947	R01280	RXN-7904	Palmitate_CoA_ligase_AMP_forming_x0	'cpd00002[d0] + cpd00010[d0] + cpd00214[d0] -> cpd00012[d0] + cpd00067[d0] + cpd00018[d0] + cpd00134[d0] '
R_rxn00947_r0	rxn00947	R01280	RXN-7904		'cpd00002[r0] + cpd00010[r0] + cpd00214[r0] -> cpd00012[r0] + cpd00018[r0] + cpd00067[r0] + cpd00134[r0] '
R_rxn00947_x0	rxn00947	R01280	RXN-7904		'cpd00002[x0] + cpd00010[x0] + cpd00214[x0] -> cpd00067[x0] + cpd00134[x0] + cpd00012[x0] + cpd00018[x0] '
R_rxn00965_c0	rxn00965	R01301	3.1.2.23-RXN		'cpd00001[c0] + cpd01892[c0] -> 2 cpd00067[c0] + cpd00010[c0] + cpd00136[c0] '
R_rxn00974_c0	rxn00974	R01325	ACONITATEDEHYDR-RXN	citrate_hydro_lyase_cis_aconitate_forming_m0	'cpd00137[c0] <=> cpd00001[c0] + cpd00331[c0] '
R_rxn00974_d0	rxn00974	R01325	ACONITATEDEHYDR-RXN		'cpd00137[d0] <=> cpd00001[d0] + cpd00331[d0] '
R_rxn00974_m0	rxn00974	R01325	ACONITATEDEHYDR-RXN		'cpd00137[m0] <=> cpd00001[m0] + cpd00331[m0] '
R_rxn00979_c0	rxn00979	R01333	GLYCOLALD-DEHYDROG-RXN		'cpd00001[c0] + cpd00003[c0] + cpd00229[c0] <=> 2 cpd00067[c0] + cpd00004[c0] + cpd00139[c0] '
R_rxn00980_d0	rxn00980	R01334	GPH-RXN	2_Phosphoglycolate_phosphohydrolase_n0	'cpd00001[d0] + cpd00727[d0] <=> cpd00009[d0] + cpd00139[d0] '
R_rxn00980_n0	rxn00980	R01334	GPH-RXN		'cpd00001[n0] + cpd00727[n0] <=> cpd00009[n0] + cpd00139[n0] '
R_rxn01005_c0	rxn01005	R01381	2.7.7.44-RXN		'cpd00062[c0] + cpd00880[c0] <=> cpd00012[c0] + cpd00144[c0] '
R_rxn01007_c0	rxn01007	R01384	UDP-GLUCURONATE-DECARBOXYLASE-RXN		'cpd00067[c0] + cpd00144[c0] -> cpd00011[c0] + cpd00163[c0] '
R_rxn01009_c0	rxn01009	R01386	RXN-7770		'cpd00067[c0] + cpd00144[c0] -> cpd00011[c0] + cpd01140[c0] '
R_rxn01011_d0	rxn01011	R01388	GLYCERATE-DEHYDROGENASE-RXN	D_Glycerate_NAD_plus__2_oxidoreductase_x0	'cpd00003[d0] + cpd00223[d0] <=> cpd00067[d0] + cpd00004[d0] + cpd00145[d0] '
R_rxn01011_x0	rxn01011	R01388	GLYCERATE-DEHYDROGENASE-RXN		'cpd00003[x0] + cpd00223[x0] <=> cpd00067[x0] + cpd00004[x0] + cpd00145[x0] '
R_rxn01018_d0	rxn01018	R01397	ASPCARBTRANS-RXN		'cpd00041[d0] + cpd00146[d0] <=> cpd00009[d0] + cpd00067[d0] + cpd00343[d0] '
R_rxn01019_d0	rxn01019	R01398	ORNCARBAMTRANSFER-RXN		'cpd00064[d0] + cpd00146[d0] <=> cpd00009[d0] + cpd00067[d0] + cpd00274[d0] '
R_rxn01021_c0	rxn01021	R01401	METHYLTHIOADENOSINE-NUCLEOSIDASE-RXN		'cpd00001[c0] + cpd00147[c0] <=> cpd00128[c0] + cpd01981[c0] '
R_rxn01100_c0	rxn01100	R01512	PHOSGLYPHOS-RXN	ATP_3_phospho_D_glycerate_1_phosphotransferase_c0	'cpd00002[c0] + cpd00169[c0] <=> cpd00008[c0] + cpd00203[c0] '
R_rxn01100_d0	rxn01100	R01512	PHOSGLYPHOS-RXN	ATP_3_phospho_D_glycerate_1_phosphotransferase_d0	'cpd00169[d0] + cpd00002[d0] <=> cpd00008[d0] + cpd00203[d0] '
R_rxn01101_d0	rxn01101	R01513	PGLYCDEHYDROG-RXN	3_Phospho_D_glycerate_NAD_plus__2_oxidoreductase_d0	'cpd00169[d0] + cpd00003[d0] <=> cpd00067[d0] + cpd00004[d0] + cpd02069[d0] '
R_rxn01102_d0	rxn01102	R01514	GLY3KIN-RXN	ATP_R_glycerate_3_phosphotransferase_d0	'cpd00002[d0] + cpd00223[d0] -> cpd00067[d0] + cpd00169[d0] + cpd00008[d0] '
R_rxn01106_c0	rxn01106	R01518	3PGAREARR-RXN	2_Phospho_D_glycerate_2_3_phosphomutase_c0	'cpd00482[c0] <=> cpd00169[c0] '
R_rxn01106_d0	rxn01106	R01518	3PGAREARR-RXN	2_Phospho_D_glycerate_2_3_phosphomutase_d0	'cpd00482[d0] <=> cpd00169[d0] '
R_rxn01111_d0	rxn01111	R01523	PHOSPHORIBULOKINASE-RXN	ATP_D_ribulose_5_phosphate_1_phosphotransferase_d0	'cpd00002[d0] + cpd00171[d0] -> cpd00067[d0] + cpd00871[d0] + cpd00008[d0] '
R_rxn01115_c0	rxn01115	R01528	6PGLUCONDEHYDROG-RXN	6_phospho_D_gluconate_NADP_plus__2_oxidoreductase_decarboxylating_c0	'cpd00006[c0] + cpd00284[c0] -> cpd00005[c0] + cpd00011[c0] + cpd00171[c0] '
R_rxn01115_d0	rxn01115	R01528	6PGLUCONDEHYDROG-RXN	6_phospho_D_gluconate_NADP_plus__2_oxidoreductase_decarboxylating_d0	'cpd00006[d0] + cpd00284[d0] -> cpd00011[d0] + cpd00005[d0] + cpd00171[d0] '
R_rxn01115_m0	rxn01115	R01528	6PGLUCONDEHYDROG-RXN	6_phospho_D_gluconate_NADP_plus__2_oxidoreductase_decarboxylating_m0	'cpd00006[m0] + cpd00284[m0] -> cpd00011[m0] + cpd00005[m0] + cpd00171[m0] '
R_rxn01116_d0	rxn01116	R01529	RIBULP3EPIM-RXN	D_Ribulose_5_phosphate_3_epimerase_d0	'cpd00171[d0] <=> cpd00198[d0] '
R_rxn01169_m0	rxn01169	R01600	GLUCOKIN-RXN	ATP_beta_D_glucose_6_phosphotransferase_m0	'cpd00002[m0] + cpd00190[m0] -> cpd00067[m0] + cpd00008[m0] + cpd00863[m0] '
R_rxn01179_c0	rxn01179	R01613	NARINGENIN-CHALCONE-SYNTHASE-RXN	Malonyl_CoA_4_Coumaroyl_CoA_malonyltransferasecyclizing_c0	'3 cpd00067[c0] + 3 cpd00070[c0] + cpd00192[c0] -> 4 cpd00010[c0] + 3 cpd00011[c0] + cpd03969[c0] '
R_rxn01179_n0	rxn01179	R01613	NARINGENIN-CHALCONE-SYNTHASE-RXN	Malonyl_CoA_4_Coumaroyl_CoA_malonyltransferasecyclizing_n0	'3 cpd00067[n0] + 3 cpd00070[n0] + cpd00192[n0] -> 3 cpd00011[n0] + 4 cpd00010[n0] + cpd03969[n0] '
R_rxn01179_r0	rxn01179	R01613	NARINGENIN-CHALCONE-SYNTHASE-RXN	Malonyl_CoA_4_Coumaroyl_CoA_malonyltransferasecyclizing_r0	'3 cpd00067[r0] + 3 cpd00070[r0] + cpd00192[r0] -> 4 cpd00010[r0] + 3 cpd00011[r0] + cpd03969[r0] '
R_rxn01181_c0	rxn01181	R01615	RXN-1101	4_Hydroxycinnamyl_aldehyde_NADP_plus__oxidoreductase_CoA_hydroxycinnamoylating_c0	'cpd00067[c0] + cpd00005[c0] + cpd00192[c0] <=> cpd00006[c0] + cpd00010[c0] + cpd03332[c0] '
R_rxn01182_c0	rxn01182	R01616	4-COUMARATE--COA-LIGASE-RXN	4_Coumarate_CoA_ligase_AMP_forming_c0	'cpd00002[c0] + cpd00010[c0] + cpd00604[c0] -> cpd00012[c0] + cpd00067[c0] + cpd00018[c0] + cpd00192[c0] '
R_rxn01200_d0	rxn01200	R01641	1TRANSKETO-RXN	Sedoheptulose_7_phosphate_D_glyceraldehyde_3_phosphate_glycolaldehyde_transferase_d0	'cpd00102[d0] + cpd00238[d0] <=> cpd00101[d0] + cpd00198[d0] '
R_rxn01208_d0	rxn01208	R01652	RXN-7800	R01652_d0	'cpd00067[d0] + cpd02605[d0] -> cpd00011[d0] + cpd00200[d0] '
R_rxn01211_c0	rxn01211	R01655	METHENYLTHFCYCLOHYDRO-RXN	5_10_Methenyltetrahydrofolate_5_hydrolase_decyclizing_c0	'cpd00001[c0] + cpd00347[c0] <=> cpd00067[c0] + cpd00201[c0] '
R_rxn01211_d0	rxn01211	R01655	METHENYLTHFCYCLOHYDRO-RXN	5_10_Methenyltetrahydrofolate_5_hydrolase_decyclizing_d0	'cpd00001[d0] + cpd00347[d0] <=> cpd00067[d0] + cpd00201[d0] '
R_rxn01211_m0	rxn01211	R01655	METHENYLTHFCYCLOHYDRO-RXN	5_10_Methenyltetrahydrofolate_5_hydrolase_decyclizing_m0	'cpd00001[m0] + cpd00347[m0] <=> cpd00067[m0] + cpd00201[m0] '
R_rxn01213_c0	rxn01213	R01658	GPPSYN-RXN	GPPSYN_RXN_c0	'cpd00113[c0] + cpd00202[c0] -> cpd00012[c0] + cpd00067[c0] + cpd00283[c0] '
R_rxn01213_m0	rxn01213	R01658	GPPSYN-RXN	GPPSYN_RXN_m0	'cpd00113[m0] + cpd00202[m0] -> cpd00067[m0] + cpd00012[m0] + cpd00283[m0] '
R_rxn01217_c0	rxn01217	R01663	DCMP-DEAMINASE-RXN	dCMP_aminohydrolase_c0	'cpd00001[c0] + cpd00067[c0] + cpd00206[c0] -> cpd00013[c0] + cpd00299[c0] '
R_rxn01249_c0	rxn01249	R01708	PYRIDOXINE-4-DEHYDROGENASE-RXN	Pyridoxine_NADP_plus__4_oxidoreductase_c0	'cpd00006[c0] + cpd00263[c0] <=> cpd00067[c0] + cpd00005[c0] + cpd00215[c0] '
R_rxn01249_d0	rxn01249	R01708	PYRIDOXINE-4-DEHYDROGENASE-RXN	Pyridoxine_NADP_plus__4_oxidoreductase_d0	'cpd00006[d0] + cpd00263[d0] <=> cpd00067[d0] + cpd00005[d0] + cpd00215[d0] '
R_rxn01253_c0	rxn01253	R01712		Pyridoxamine_pyruvate_aminotransferase_c0	'cpd00020[c0] + cpd00419[c0] <=> cpd00215[c0] + cpd00035[c0] '
R_rxn01255_d0	rxn01255	R01714	CHORISMATE-SYNTHASE-RXN	5_O_1_Carboxyvinyl_3_phosphoshikimate_phosphate_lyase_chorismate_forming_d0	'cpd00932[d0] -> cpd00009[d0] + cpd00216[d0] '
R_rxn01256_c0	rxn01256	R01715	CHORISMATEMUT-RXN	Chorismate_pyruvatemutase_c0	'cpd00216[c0] -> cpd00219[c0] '
R_rxn01256_d0	rxn01256	R01715	CHORISMATEMUT-RXN	Chorismate_pyruvatemutase_d0	'cpd00216[d0] -> cpd00219[d0] '
R_rxn01257_d0	rxn01257	R01716	PABASYN-RXN	chorismate_L_glutamine_aminotransferase_d0	'cpd00053[d0] + cpd00216[d0] <=> cpd00023[d0] + cpd08210[d0] '
R_rxn01258_d0	rxn01258	R01717	ISOCHORSYN-RXN	chorismate_hydroxymutase_d0	'cpd00216[d0] <=> cpd00658[d0] '
R_rxn01263_c0	rxn01263	R01722		UDP_glucose_nicotinate_N_glucosyltransferase_c0	'cpd00067[c0] + cpd00026[c0] + cpd00218[c0] <=> cpd00014[c0] + cpd01926[c0] '
R_rxn01265_c0	rxn01265	R01724	NICOTINATEPRIBOSYLTRANS-RXN	Nicotinate_D_ribonucleotide_diphosphate_phosphoribosyltransferase_c0	'cpd00103[c0] + cpd00218[c0] -> cpd00012[c0] + cpd00873[c0] '
R_rxn01275_c0	rxn01275	R01737	GLUCONOKIN-RXN	ATP_D_Gluconate_6_phosphotransferase_c0	'cpd00002[c0] + cpd00222[c0] -> cpd00067[c0] + cpd00008[c0] + cpd00284[c0] '
R_rxn01301_d0	rxn01301	R01773	HOMOSERDEHYDROG-RXN	L_Homoserine_NAD_plus__oxidoreductase_d0	'cpd00003[d0] + cpd00227[d0] <=> cpd00067[d0] + cpd00004[d0] + cpd00346[d0] '
R_rxn01302_d0	rxn01302	R01775	HOMOSERDEHYDROG-RXN	L_homoserine_NADP_plus__oxidoreductase_d0	'cpd00006[d0] + cpd00227[d0] <=> cpd00067[d0] + cpd00005[d0] + cpd00346[d0] '
R_rxn01332_d0	rxn01332	R01826	DAHPSYN-RXN	Phosphoenolpyruvate_D_erythrose_4_phosphate_C_1_carboxyvinyltransferase_phosphate_hydrolysing__2_carboxy_2_oxoethyl_forming_d0	'cpd00001[d0] + cpd00061[d0] + cpd00236[d0] -> cpd00009[d0] + cpd02857[d0] '
R_rxn01334_c0	rxn01334	R01829	SEDOBISALDOL-RXN	Sedoheptulose_1_7_bisphosphate_D_glyceraldehyde_3_phosphate_lyase_c0	'cpd00349[c0] <=> cpd00095[c0] + cpd00236[c0] '
R_rxn01334_d0	rxn01334	R01829	SEDOBISALDOL-RXN	Sedoheptulose_1_7_bisphosphate_D_glyceraldehyde_3_phosphate_lyase_c0	'cpd00349[d0] <=> cpd00095[d0] + cpd00236[d0] '
R_rxn01345_c0	rxn01345	R01845	SEDOHEPTULOSE-BISPHOSPHATASE-RXN	Sedoheptulose_1_7_bisphosphate_1_phosphohydrolase_c0	'cpd00001[c0] + cpd00349[c0] <=> cpd00009[c0] + cpd00238[c0] '
R_rxn01345_d0	rxn01345	R01845	SEDOHEPTULOSE-BISPHOSPHATASE-RXN	Sedoheptulose_1_7_bisphosphate_1_phosphohydrolase_c0	'cpd00001[d0] + cpd00349[d0] <=> cpd00009[d0] + cpd00238[d0] '
R_rxn01353_c0	rxn01353	R01857	DGDPKIN-RXN	ATP_dGDP_phosphotransferase_c0	'cpd00002[c0] + cpd00295[c0] <=> cpd00008[c0] + cpd00241[c0] '
R_rxn01353_d0	rxn01353	R01857	DGDPKIN-RXN	ATP_dGDP_phosphotransferase_c0	'cpd00002[d0] + cpd00295[d0] <=> cpd00008[d0] + cpd00241[d0] '
R_rxn01353_m0	rxn01353	R01857	DGDPKIN-RXN	ATP_dGDP_phosphotransferase_d0	'cpd00002[m0] + cpd00295[m0] <=> cpd00008[m0] + cpd00241[m0] '
R_rxn01353_n0	rxn01353	R01857	DGDPKIN-RXN	ATP_dGDP_phosphotransferase_m0	'cpd00002[n0] + cpd00295[n0] <=> cpd00008[n0] + cpd00241[n0] '
R_rxn01353_x0	rxn01353	R01857	DGDPKIN-RXN	ATP_dGDP_phosphotransferase_n0	'cpd00002[x0] + cpd00295[x0] <=> cpd00008[x0] + cpd00241[x0] '
R_rxn01362_c0	rxn01362	R01870	OROPRIBTRANS-RXN	Orotidine_5_phosphate_diphosphate_phospho_alpha_D_ribosyl_transferase_c0	'cpd00103[c0] + cpd00247[c0] -> cpd00012[c0] + cpd00067[c0] + cpd00810[c0] '
R_rxn01396_c0	rxn01396	R01909	PNKIN-RXN	ATP_pyridoxine_5_phosphotransferase_c0	'cpd00002[c0] + cpd00263[c0] -> cpd00067[c0] + cpd00008[c0] + cpd00478[c0] '
R_rxn01396_d0	rxn01396	R01909	PNKIN-RXN	ATP_pyridoxine_5_phosphotransferase_c0	'cpd00002[d0] + cpd00263[d0] -> cpd00067[d0] + cpd00008[d0] + cpd00478[d0] '
R_rxn01399_c0	rxn01399	R01912		UDP_glucose_pyridoxine_5_O_beta_D_glucosyltransferase_c0	'cpd00026[c0] + cpd00263[c0] <=> cpd00014[c0] + cpd02479[c0] '
R_rxn01426_c0	rxn01426	R01942	CAFFEOYL-COA-O-METHYLTRANSFERASE-RXN	S_Adenosyl_L_methionine_caffeoyl_CoA_3_O_methyltransferase_c0	'cpd00017[c0] + cpd00270[c0] <=> cpd00067[c0] + cpd00019[c0] + cpd00321[c0] '
R_rxn01427_c0	rxn01427	R01943	RXN-1126	Caffeate_CoA_ligase_AMP_forming_c0	'cpd00002[c0] + cpd00010[c0] + cpd00881[c0] -> cpd00012[c0] + cpd00067[c0] + cpd00018[c0] + cpd00270[c0] '
R_rxn01434_d0	rxn01434	R01954	ARGSUCCINSYN-RXN	L_Citrulline_L_aspartate_ligase_AMP_forming_d0	'cpd00002[d0] + cpd00041[d0] + cpd00274[d0] -> cpd00012[d0] + 2 cpd00067[d0] + cpd00018[d0] + cpd02152[d0] '
R_rxn01454_c0	rxn01454	R01978	HYDROXYMETHYLGLUTARYL-COA-SYNTHASE-RXN	acetyl_CoA_acetoacetyl_CoA_C_acetyltransferase_thioester_hydrolysing__carboxymethyl_forming_c0	'cpd00001[c0] + cpd00022[c0] + cpd00279[c0] -> cpd00067[c0] + cpd00010[c0] + cpd00292[c0] '
R_rxn01465_c0	rxn01465	R01993	DIHYDROOROT-RXN	S_dihydroorotate_amidohydrolase_c0	'cpd00001[c0] + cpd00282[c0] <=> cpd00067[c0] + cpd00343[c0] '
R_rxn01465_d0	rxn01465	R01993	DIHYDROOROT-RXN	S_dihydroorotate_amidohydrolase_c0	'cpd00001[d0] + cpd00282[d0] <=> cpd00067[d0] + cpd00343[d0] '
R_rxn01466_c0	rxn01466	R02003	FPPSYN-RXN	Geranyl_diphosphate_isopentenyl_diphosphate_geranyltrans_transferase_c0	'cpd00113[c0] + cpd00283[c0] -> cpd00012[c0] + cpd00067[c0] + cpd00350[c0] '
R_rxn01476_c0	rxn01476	R02035	6PGLUCONOLACT-RXN	6_Phospho_D_glucono_1_5_lactone_lactonohydrolase_c0	'cpd00001[c0] + cpd00911[c0] <=> cpd00067[c0] + cpd00284[c0] '
R_rxn01476_d0	rxn01476	R02035	6PGLUCONOLACT-RXN	6_Phospho_D_glucono_1_5_lactone_lactonohydrolase_c0	'cpd00001[d0] + cpd00911[d0] <=> cpd00067[d0] + cpd00284[d0] '
R_rxn01486_d0	rxn01486	R02061	FARNESYLTRANSTRANSFERASE-RXN	trans_trans_Farnesyl_diphosphate_isopentenyl_diphosphate_farnesyltranstransferase_d0	'cpd00113[d0] + cpd00350[d0] -> cpd00012[d0] + cpd00067[d0] + cpd00289[d0] '
R_rxn01486_m0	rxn01486	R02061	FARNESYLTRANSTRANSFERASE-RXN	trans_trans_Farnesyl_diphosphate_isopentenyl_diphosphate_farnesyltranstransferase_d0	'cpd00113[m0] + cpd00350[m0] -> cpd00067[m0] + cpd00012[m0] + cpd00289[m0] '
R_rxn01486_r0	rxn01486	R02061	FARNESYLTRANSTRANSFERASE-RXN	trans_trans_Farnesyl_diphosphate_isopentenyl_diphosphate_farnesyltranstransferase_d0	'cpd00113[r0] + cpd00350[r0] -> cpd00012[r0] + cpd00067[r0] + cpd00289[r0] '
R_rxn01494_c0	rxn01494	R08836	RXN-8460	3_4_Dihydroxy_L_phenylalanine_oxygen_4_5_oxidoreductase_recyclizing_c0	'cpd00007[c0] + cpd00291[c0] -> cpd00067[c0] + cpd02914[c0] '
R_rxn01501_c0	rxn01501	R02082	1.1.1.34-RXN	R_Mevalonate_NADP_plus__oxidoreductase_CoA_acylating_c0	'2 cpd00067[c0] + 2 cpd00005[c0] + cpd00292[c0] -> 2 cpd00006[c0] + cpd00010[c0] + cpd00332[c0] '
R_rxn01501_r0	rxn01501	R02082	1.1.1.34-RXN	R_Mevalonate_NADP_plus__oxidoreductase_CoA_acylating_c0	'2 cpd00067[r0] + 2 cpd00005[r0] + cpd00292[r0] -> cpd00010[r0] + 2 cpd00006[r0] + cpd00332[r0] '
R_rxn01511_c0	rxn01511	R02092	NUCLEOSIDE-DIPHOSPHATASE-RXN	dTDP_phosphohydrolase_c0	'cpd00001[c0] + cpd00297[c0] -> cpd00009[c0] + 2 cpd00067[c0] + cpd00298[c0] '
R_rxn01511_g0	rxn01511	R02092	NUCLEOSIDE-DIPHOSPHATASE-RXN	dTDP_phosphohydrolase_c0	'cpd00001[g0] + cpd00297[g0] -> cpd00009[g0] + 2 cpd00067[g0] + cpd00298[g0] '
R_rxn01512_c0	rxn01512	R02093	DTDPKIN-RXN	ATP_dTDP_phosphotransferase_c0	'cpd00002[c0] + cpd00297[c0] <=> cpd00008[c0] + cpd00357[c0] '
R_rxn01512_d0	rxn01512	R02093	DTDPKIN-RXN	ATP_dTDP_phosphotransferase_c0	'cpd00002[d0] + cpd00297[d0] <=> cpd00008[d0] + cpd00357[d0] '
R_rxn01512_m0	rxn01512	R02093	DTDPKIN-RXN	ATP_dTDP_phosphotransferase_c0	'cpd00002[m0] + cpd00297[m0] <=> cpd00008[m0] + cpd00357[m0] '
R_rxn01512_n0	rxn01512	R02093	DTDPKIN-RXN	ATP_dTDP_phosphotransferase_d0	'cpd00002[n0] + cpd00297[n0] <=> cpd00008[n0] + cpd00357[n0] '
R_rxn01512_x0	rxn01512	R02093	DTDPKIN-RXN	ATP_dTDP_phosphotransferase_m0	'cpd00002[x0] + cpd00297[x0] <=> cpd00008[x0] + cpd00357[x0] '
R_rxn01513_c0	rxn01513	R02094	DTMPKI-RXN	ATP_dTMP_phosphotransferase_c0	'cpd00067[c0] + cpd00002[c0] + cpd00298[c0] <=> cpd00008[c0] + cpd00297[c0] '
R_rxn01513_m0	rxn01513	R02094	DTMPKI-RXN	ATP_dTMP_phosphotransferase_c0	'cpd00067[m0] + cpd00002[m0] + cpd00298[m0] <=> cpd00008[m0] + cpd00297[m0] '
R_rxn01514_c0	rxn01514	R02095	NUCLEOSIDE-TRIPHOSPHATASE-RXN	dTTP_nucleotidohydrolase_c0	'cpd00001[c0] + cpd00357[c0] -> cpd00009[c0] + cpd00067[c0] + cpd00297[c0] '
R_rxn01514_g0	rxn01514	R02095	NUCLEOSIDE-TRIPHOSPHATASE-RXN	dTTP_nucleotidohydrolase_c0	'cpd00001[g0] + cpd00357[g0] -> cpd00009[g0] + cpd00067[g0] + cpd00297[g0] '
R_rxn01519_c0	rxn01519	R02100	3.6.1.19-RXN	dUTP_nucleotidohydrolase_c0	'cpd00001[c0] + cpd00358[c0] -> cpd00012[c0] + 2 cpd00067[c0] + cpd00299[c0] '
R_rxn01520_c0	rxn01520	R02101	THYMIDYLATESYN-RXN	5_10_Methylenetetrahydrofolate_dUMP_C_methyltransferase_c0	'cpd00125[c0] + cpd00299[c0] -> cpd00330[c0] + cpd00298[c0] '
R_rxn01539_c0	rxn01539	R02135	RXNQT-4191	thiamin_monophosphate_phosphohydrolase_c0	'cpd00009[c0] + cpd00305[c0] <=> cpd00001[c0] + cpd00793[c0] '
R_rxn01539_d0	rxn01539	R02135	RXNQT-4191	thiamin_monophosphate_phosphohydrolase_c0	'cpd00009[d0] + cpd00305[d0] <=> cpd00001[d0] + cpd00793[d0] '
R_rxn01570_c0	rxn01570	R02193	RXN-1106	Coniferyl_aldehyde_NADP_plus__oxidoreductase_CoA_feruloylating_c0	'cpd00006[c0] + cpd00010[c0] + cpd01733[c0] <=> cpd00067[c0] + cpd00005[c0] + cpd00321[c0] '
R_rxn01571_c0	rxn01571	R02194	6.2.1.34-RXN	Ferulate_CoA_ligase_AMP_forming_c0	'cpd00002[c0] + cpd00010[c0] + cpd01059[c0] -> cpd00012[c0] + cpd00067[c0] + cpd00018[c0] + cpd00321[c0] '
R_rxn01607_c0	rxn01607	R02245	MEVALONATE-KINASE-RXN	ATP_R_mevalonate_5_phosphotransferase_c0	'cpd00002[c0] + cpd00332[c0] -> cpd00067[c0] + cpd00008[c0] + cpd00812[c0] '
R_rxn01611_c0	rxn01611	R02253	TRANS-CINNAMATE-4-MONOOXYGENASE-RXN	trans_cinnamate_NADPH_oxygen_oxidoreductase_4_hydroxylating_c0	'cpd00067[c0] + cpd00007[c0] + cpd00005[c0] + cpd00333[c0] -> cpd00001[c0] + cpd00006[c0] + cpd00604[c0] '
R_rxn01611_r0	rxn01611	R02253	TRANS-CINNAMATE-4-MONOOXYGENASE-RXN	trans_cinnamate_NADPH_oxygen_oxidoreductase_4_hydroxylating_c0	'cpd00067[r0] + cpd00005[r0] + cpd00007[r0] + cpd00333[r0] -> cpd00006[r0] + cpd00001[r0] + cpd00604[r0] '
R_rxn01612_c0	rxn01612	R02254	TRANS-CINNAMATE-2-MONOOXYGENASE-RXN	trans_Cinnamate_NADPH_oxygen_oxidoreductase_2_hydroxylating_c0	'cpd00067[c0] + cpd00007[c0] + cpd00005[c0] + cpd00333[c0] -> cpd00001[c0] + cpd00006[c0] + cpd01224[c0] '
R_rxn01613_c0	rxn01613	R02255	RXN-2001	trans_Cinnamate_CoA_ligase_AMP_forming_c0	'cpd00002[c0] + cpd00010[c0] + cpd00333[c0] -> cpd00012[c0] + cpd00067[c0] + cpd00018[c0] + cpd00422[c0] '
R_rxn01626_c0	rxn01626	R02269	DIHYDROPYRIMIDINASE-RXN	5_6_Dihydrouracil_amidohydrolase_c0	'cpd00001[c0] + cpd00337[c0] -> cpd00067[c0] + cpd01720[c0] '
R_rxn01626_r0	rxn01626	R02269	DIHYDROPYRIMIDINASE-RXN	5_6_Dihydrouracil_amidohydrolase_c0	'cpd00001[r0] + cpd00337[r0] -> cpd00067[r0] + cpd01720[r0] '
R_rxn01636_d0	rxn01636	R02282	GLUTAMATE-N-ACETYLTRANSFERASE-RXN	N2_Acetyl_L_ornithine_L_glutamate_N_acetyltransferase_d0	'cpd00023[d0] + cpd00342[d0] <=> cpd00477[d0] + cpd00064[d0] '
R_rxn01637_d0	rxn01637	R02283	ACETYLORNTRANSAM-RXN	N2_Acetyl_L_ornithine_2_oxoglutarate_aminotransferase_d0	'cpd00024[d0] + cpd00342[d0] <=> cpd00023[d0] + cpd00918[d0] '
R_rxn01643_c0	rxn01643	R02291	ASPARTATE-SEMIALDEHYDE-DEHYDROGENASE-RXN	L_Aspartate_4_semialdehyde_NADP_plus__oxidoreductase_phosphorylating_c0	'cpd00009[c0] + cpd00006[c0] + cpd00346[c0] <=> cpd00067[c0] + cpd00005[c0] + cpd01977[c0] '
R_rxn01643_d0	rxn01643	R02291	ASPARTATE-SEMIALDEHYDE-DEHYDROGENASE-RXN	L_Aspartate_4_semialdehyde_NADP_plus__oxidoreductase_phosphorylating_c0	'cpd00009[d0] + cpd00006[d0] + cpd00346[d0] <=> cpd00067[d0] + cpd00005[d0] + cpd01977[d0] '
R_rxn01644_d0	rxn01644	R02292	DIHYDRODIPICSYN-RXN	L_Aspartate_4_semialdehyde_hydro_lyase_adding_pyruvate_and_cyclizing_d0	'cpd00020[d0] + cpd00346[d0] -> 2 cpd00001[d0] + cpd00067[d0] + cpd02120[d0] '
R_rxn01652_c0	rxn01652	R02300	RXN-6321	S_Aminomethyldihydrolipoylprotein_6S_tetrahydrofolate_aminomethyltransferase_ammonia_forming_c0	'cpd00001[c0] + cpd00347[c0] <=> cpd00067[c0] + cpd02197[c0] '
R_rxn01652_d0	rxn01652	R02300	RXN-6321	S_Aminomethyldihydrolipoylprotein_6S_tetrahydrofolate_aminomethyltransferase_ammonia_forming_c0	'cpd00001[d0] + cpd00347[d0] <=> cpd00067[d0] + cpd02197[d0] '
R_rxn01652_m0	rxn01652	R02300	RXN-6321	S_Aminomethyldihydrolipoylprotein_6S_tetrahydrofolate_aminomethyltransferase_ammonia_forming_c0	'cpd00001[m0] + cpd00347[m0] <=> cpd00067[m0] + cpd02197[m0] '
R_rxn01653_m0	rxn01653	R02301	5-FORMYL-THF-CYCLO-LIGASE-RXN	5_Formyltetrahydrofolate_cyclo_ligase_ADP_forming_m0	'cpd00002[m0] + cpd02197[m0] -> cpd00008[m0] + cpd00009[m0] + cpd00347[m0] '
R_rxn01670_c0	rxn01670	R02323	RXN-5841	Nicotinamide_ribonucleotide_phosphohydrolase_c0	'cpd00001[c0] + cpd00355[c0] <=> cpd00009[c0] + cpd02016[c0] '
R_rxn01671_c0	rxn01671	R02324		ATP_N_ribosylnicotinamide_5_phosphotransferase_c0	'cpd00002[c0] + cpd02016[c0] -> cpd00067[c0] + cpd00355[c0] + cpd00008[c0] '
R_rxn01673_c0	rxn01673	R02326	DCDPKIN-RXN	ATP_dCDP_phosphotransferase_c0	'cpd00002[c0] + cpd00533[c0] <=> cpd00008[c0] + cpd00356[c0] '
R_rxn01673_d0	rxn01673	R02326	DCDPKIN-RXN	ATP_dCDP_phosphotransferase_c0	'cpd00002[d0] + cpd00533[d0] <=> cpd00008[d0] + cpd00356[d0] '
R_rxn01673_m0	rxn01673	R02326	DCDPKIN-RXN	ATP_dCDP_phosphotransferase_c0	'cpd00002[m0] + cpd00533[m0] <=> cpd00008[m0] + cpd00356[m0] '
R_rxn01673_n0	rxn01673	R02326	DCDPKIN-RXN	ATP_dCDP_phosphotransferase_d0	'cpd00002[n0] + cpd00533[n0] <=> cpd00008[n0] + cpd00356[n0] '
R_rxn01673_x0	rxn01673	R02326	DCDPKIN-RXN	ATP_dCDP_phosphotransferase_m0	'cpd00002[x0] + cpd00533[x0] <=> cpd00008[x0] + cpd00356[x0] '
R_rxn01678_c0	rxn01678	R02331	DUDPKIN-RXN	ATP_dUDP_phosphotransferase_c0	'cpd00002[c0] + cpd00978[c0] <=> cpd00008[c0] + cpd00358[c0] '
R_rxn01678_d0	rxn01678	R02331	DUDPKIN-RXN	ATP_dUDP_phosphotransferase_c0	'cpd00002[d0] + cpd00978[d0] <=> cpd00008[d0] + cpd00358[d0] '
R_rxn01678_m0	rxn01678	R02331	DUDPKIN-RXN	ATP_dUDP_phosphotransferase_c0	'cpd00002[m0] + cpd00978[m0] <=> cpd00008[m0] + cpd00358[m0] '
R_rxn01678_n0	rxn01678	R02331	DUDPKIN-RXN	ATP_dUDP_phosphotransferase_d0	'cpd00002[n0] + cpd00978[n0] <=> cpd00008[n0] + cpd00358[n0] '
R_rxn01678_x0	rxn01678	R02331	DUDPKIN-RXN	ATP_dUDP_phosphotransferase_m0	'cpd00002[x0] + cpd00978[x0] <=> cpd00008[x0] + cpd00358[x0] '
R_rxn01712_c0	rxn01712	R02379	RXN-3422	S_Adenosyl_L_methionine_3_4_dihydroxy_trans_cinnamate_3_O_methyltransferase_c0	'cpd00017[c0] + cpd03337[c0] <=> cpd00067[c0] + cpd00019[c0] + cpd00373[c0] '
R_rxn01718_c0	rxn01718	R02385	TYRAMINE-N-FERULOYLTRANSFERASE-RXN	Feruloyl_CoA_tyramine_N_hydroxycinnamoyltransferase_c0	'cpd00321[c0] + cpd00374[c0] -> cpd00067[c0] + cpd00010[c0] + cpd01761[c0] '
R_rxn01739_d0	rxn01739	R02412	SHIKIMATE-KINASE-RXN	ATP_shikimate_3_phosphotransferase_d0	'cpd00002[d0] + cpd00383[d0] -> cpd00067[d0] + cpd00008[d0] + cpd02030[d0] '
R_rxn01740_d0	rxn01740	R02413	RXN-7968	Shikimate_NADP_plus__3_oxidoreductase_d0	'cpd00006[d0] + cpd00383[d0] <=> cpd00067[d0] + cpd00005[d0] + cpd01716[d0] '
R_rxn01743_c0	rxn01743	R02416	2.3.1.133-RXN	4_Coumaroyl_CoA_shikimate_O_hydroxycinnamoyltransferase_c0	'cpd00192[c0] + cpd00383[c0] -> cpd00010[c0] + cpd01890[c0] '
R_rxn01765_r0	rxn01765	R02442	RXN-7652	flavonoid_NADPH_oxygen_oxidoreductase_3_hydroxylating_r0	'cpd00067[r0] + cpd00005[r0] + cpd00007[r0] + cpd00398[r0] -> cpd00006[r0] + cpd00001[r0] + cpd03344[r0] '
R_rxn01790_c0	rxn01790	R02472	2-DEHYDROPANTOATE-REDUCT-RXN	R_Pantoate_NADP_plus__2_oxidoreductase_c0	'cpd00006[c0] + cpd00408[c0] <=> cpd00067[c0] + cpd00005[c0] + cpd00712[c0] '
R_rxn01791_c0	rxn01791	R02473	PANTOATE-BETA-ALANINE-LIG-RXN	R_Pantoate_beta_alanine_ligase_AMP_forming_c0	'cpd00002[c0] + cpd00085[c0] + cpd00408[c0] -> cpd00012[c0] + 2 cpd00067[c0] + cpd00018[c0] + cpd00644[c0] '
R_rxn01807_c0	rxn01807	R02493	PYRAMKIN-RXN	ATP_pyridoxal_5_phosphotransferase_c0	'cpd00002[c0] + cpd00419[c0] -> cpd00067[c0] + cpd00008[c0] + cpd00493[c0] '
R_rxn01807_d0	rxn01807	R02493	PYRAMKIN-RXN	ATP_pyridoxal_5_phosphotransferase_c0	'cpd00002[d0] + cpd00419[d0] -> cpd00067[d0] + cpd00008[d0] + cpd00493[d0] '
R_rxn01827_c0	rxn01827	R02521	4-HYDROXYPHENYLPYRUVATE-DIOXYGENASE-RXN	4_Hydroxyphenylpyruvate_oxygen_oxidoreductase_hydroxylating_decarboxylating_c0	'cpd00007[c0] + cpd00868[c0] -> cpd00011[c0] + cpd00426[c0] '
R_rxn01827_d0	rxn01827	R02521	4-HYDROXYPHENYLPYRUVATE-DIOXYGENASE-RXN	4_Hydroxyphenylpyruvate_oxygen_oxidoreductase_hydroxylating_decarboxylating_c0	'cpd00007[d0] + cpd00868[d0] -> cpd00011[d0] + cpd00426[d0] '
R_rxn01887_c0	rxn01887	R02593	RXN-11654	coniferyl_alcohol_NADP_plus__oxidoreductase_c0	'cpd00006[c0] + cpd00458[c0] <=> cpd00067[c0] + cpd00005[c0] + cpd01733[c0] '
R_rxn01887_w0	rxn01887	R02593	RXN-11654	coniferyl_alcohol_NADP_plus__oxidoreductase_c0	'cpd00006[w0] + cpd00458[w0] <=> cpd00067[w0] + cpd00005[w0] + cpd01733[w0] '
R_rxn01888_c0	rxn01888	R02594	2.4.1.111-RXN	UDPglucose_coniferyl_alcohol_4_beta_D_glucosyltransferase_c0	'cpd00026[c0] + cpd00458[c0] <=> cpd00014[c0] + cpd00565[c0] '
R_rxn01909_c0	rxn01909	R02634	RXN-3	UTP_1_Phospho_alpha_D_galacturonate_uridylyltransferase_c0	'cpd00012[c0] + cpd00472[c0] <=> cpd00062[c0] + cpd02497[c0] '
R_rxn01917_d0	rxn01917	R02649	ACETYLGLUTKIN-RXN	ATP_N_acetyl_L_glutamate_5_phosphotransferase_d0	'cpd00002[d0] + cpd00477[d0] <=> cpd00008[d0] + cpd02552[d0] '
R_rxn01974_d0	rxn01974	R02735	DIAMINOPIMEPIM-RXN	LL_2_6_Diaminoheptanedioate_2_epimerase_d0	'cpd00504[d0] <=> cpd00516[d0] '
R_rxn01975_c0	rxn01975	R02736	GLU6PDEHYDROG-RXN	beta_D_Glucose_6_phosphate_NADP_plus__1_oxoreductase_c0	'cpd00006[c0] + cpd00863[c0] <=> cpd00067[c0] + cpd00005[c0] + cpd00911[c0] '
R_rxn01975_d0	rxn01975	R02736	GLU6PDEHYDROG-RXN	beta_D_Glucose_6_phosphate_NADP_plus__1_oxoreductase_c0	'cpd00006[d0] + cpd00863[d0] <=> cpd00067[d0] + cpd00005[d0] + cpd00911[d0] '
R_rxn02155_c0	rxn02155	R03005	NICONUCADENYLYLTRAN-RXN	ATP_nicotinamide_nucleotide_adenylyltransferase_c0	'cpd00002[c0] + cpd00873[c0] <=> cpd00012[c0] + cpd00638[c0] '
R_rxn02159_d0	rxn02159	R03012	HISTOLDEHYD-RXN	L_Histidinol_NAD_plus__oxidoreductase_d0	'cpd00003[d0] + cpd00641[d0] <=> cpd00067[d0] + cpd00004[d0] + cpd01324[d0] '
R_rxn02175_c0	rxn02175	R03035	PANTEPADENYLYLTRAN-RXN	ATP_pantetheine_4_phosphate_adenylyltransferase_c0	'cpd00002[c0] + cpd00834[c0] <=> cpd00012[c0] + cpd00655[c0] '
R_rxn02201_c0	rxn02201	R03067	H2PTEROATESYNTH-RXN	2_amino_4_hydroxy_6_hydroxymethyl_7_8_dihydropteridine_diphosphate_4_aminobenzoate_2_amino_4_hydroxydihydropteridine_6_methenyltransferase_c0	'cpd00443[c0] + cpd02920[c0] -> cpd00012[c0] + cpd00067[c0] + cpd00683[c0] '
R_rxn02201_m0	rxn02201	R03067	H2PTEROATESYNTH-RXN	2_amino_4_hydroxy_6_hydroxymethyl_7_8_dihydropteridine_diphosphate_4_aminobenzoate_2_amino_4_hydroxydihydropteridine_6_methenyltransferase_c0	'cpd00443[m0] + cpd02920[m0] -> cpd00067[m0] + cpd00012[m0] + cpd00683[m0] '
R_rxn02212_d0	rxn02212	R03083	3-DEHYDROQUINATE-SYNTHASE-RXN	2_Dehydro_3_deoxy_D_arabino_heptonate_7_phosphate_phosphate_lyase_cyclyzing_d0	'cpd02857[d0] -> cpd00009[d0] + cpd00699[d0] '
R_rxn02213_d0	rxn02213	R03084	3-DEHYDROQUINATE-DEHYDRATASE-RXN	3_Dehydroquinate_hydro_lyase_d0	'cpd00699[d0] -> cpd00001[d0] + cpd01716[d0] '
R_rxn02251_d0	rxn02251	R03140	CBBLSSYN-RXN	D_Ribulose_1_5_bisphosphate_oxygenase_d0	'cpd00871[d0] + cpd00007[d0] -> 2 cpd00067[d0] + cpd00169[d0] + cpd00727[d0] '
R_rxn02251_x0	rxn02251	R03140	CBBLSSYN-RXN	D_Ribulose_1_5_bisphosphate_oxygenase_d0	'cpd00007[x0] + cpd00871[x0] -> 2 cpd00067[x0] + cpd00169[x0] + cpd00727[x0] '
R_rxn02277_m0	rxn02277	R03182	DETHIOBIOTIN-SYN-RXN	7_8_Diaminononanoate_carbon_dioxide_cyclo_ligase_m0	'cpd00011[m0] + cpd00002[m0] + cpd00764[m0] -> 3 cpd00067[m0] + cpd00008[m0] + cpd00009[m0] + cpd01311[m0] '
R_rxn02297_c0	rxn02297	R03210	7KAPSYN-RXN	6_Carboxyhexanoyl_CoA_L_alanine_C_carboxyhexanoyltransferase_decarboxylating_c0	'cpd00067[c0] + cpd00035[c0] + cpd00782[c0] -> cpd00010[c0] + cpd00011[c0] + cpd00800[c0] '
R_rxn02305_d0	rxn02305	R03223	THI-P-SYN-RXN	2_methyl_4_amino_5_hydroxymethylpyrimidine_diphosphate_4_methyl_5_2_phosphoethyl_thiazole_2_methyl_4_aminopyridine_5_methenyltransferase_d0	'cpd02654[d0] + cpd02894[d0] -> cpd00012[d0] + cpd00793[d0] '
R_rxn02312_m0	rxn02312	R03231	DAPASYN-RXN	S_Adenosyl_L_methionine_8_amino_7_oxononanoate_aminotransferase_m0	'cpd00017[m0] + cpd00800[m0] <=> cpd00764[m0] + cpd02701[m0] '
R_rxn02320_d0	rxn02320	R03243	HISTAMINOTRANS-RXN	5_Amino_2_oxopentanoate_2_oxoglutarate_aminotransferase_d0	'cpd00024[d0] + cpd00807[d0] <=> cpd00023[d0] + cpd00930[d0] '
R_rxn02322_c0	rxn02322	R03245	PHOSPHOMEVALONATE-KINASE-RXN	ATP_R_5_phosphomevalonate_phosphotransferase_c0	'cpd00067[c0] + cpd00002[c0] + cpd00812[c0] <=> cpd00008[c0] + cpd00841[c0] '
R_rxn02322_x0	rxn02322	R03245	PHOSPHOMEVALONATE-KINASE-RXN	ATP_R_5_phosphomevalonate_phosphotransferase_c0	'cpd00067[x0] + cpd00002[x0] + cpd00812[x0] <=> cpd00008[x0] + cpd00841[x0] '
R_rxn02341_c0	rxn02341	R03269	P-PANTOCYSDECARB-RXN	N_R_4_Phosphopantothenoyl_L_cysteine_carboxy_lyase_c0	'cpd00067[c0] + cpd02666[c0] -> cpd00011[c0] + cpd00834[c0] '
R_rxn02373_c0	rxn02373	R03313	GLUTSEMIALDEHYDROG-RXN	L_glutamate_5_semialdehyde_NADP_plus__5_oxidoreductase_phosphorylating_c0	'cpd00009[c0] + cpd00006[c0] + cpd00858[c0] <=> cpd00067[c0] + cpd00005[c0] + cpd02097[c0] '
R_rxn02373_d0	rxn02373	R03313	GLUTSEMIALDEHYDROG-RXN	L_glutamate_5_semialdehyde_NADP_plus__5_oxidoreductase_phosphorylating_c0	'cpd00009[d0] + cpd00006[d0] + cpd00858[d0] <=> cpd00067[d0] + cpd00005[d0] + cpd02097[d0] '
R_rxn02374_c0	rxn02374	R03314	SPONTPRO-RXN	R03314_c0	'cpd00858[c0] -> cpd00001[c0] + cpd00067[c0] + cpd02431[c0] '
R_rxn02374_d0	rxn02374	R03314	SPONTPRO-RXN	R03314_c0	'cpd00858[d0] -> cpd00001[d0] + cpd00067[d0] + cpd02431[d0] '
R_rxn02374_m0	rxn02374	R03314	SPONTPRO-RXN	R03314_c0	'cpd00858[m0] -> cpd00067[m0] + cpd00001[m0] + cpd02431[m0] '
R_rxn02374_v0	rxn02374	R03314	SPONTPRO-RXN	R03314_c0	'cpd00858[v0] -> cpd00001[v0] + cpd00067[v0] + cpd02431[v0] '
R_rxn02374_x0	rxn02374	R03314	SPONTPRO-RXN	R03314_d0	'cpd00858[x0] -> cpd00001[x0] + cpd00067[x0] + cpd02431[x0] '
R_rxn02380_c0	rxn02380	R03321	PGLUCISOM-RXN	beta_D_Glucose_6_phosphate_ketol_isomerase_c0	'cpd00863[c0] <=> cpd00072[c0] '
R_rxn02380_d0	rxn02380	R03321	PGLUCISOM-RXN	beta_D_Glucose_6_phosphate_ketol_isomerase_c0	'cpd00863[d0] <=> cpd00072[d0] '
R_rxn02401_c0	rxn02401	R03347	RXN-8443	ATP_beta_D_ribosylnicotinate_5_phosphotransferase_c0	'cpd00002[c0] + cpd03471[c0] -> cpd00067[c0] + cpd00008[c0] + cpd00873[c0] '
R_rxn02402_c0	rxn02402	R03348	QUINOPRIBOTRANS-RXN	Nicotinate_nucleotide_pyrophosphate_phosphoribosyltransferase_carboxylating_c0	'cpd00067[c0] + cpd00103[c0] + cpd02333[c0] -> cpd00012[c0] + cpd00011[c0] + cpd00873[c0] '
R_rxn02402_d0	rxn02402	R03348	QUINOPRIBOTRANS-RXN	Nicotinate_nucleotide_pyrophosphate_phosphoribosyltransferase_carboxylating_c0	'cpd00067[d0] + cpd00103[d0] + cpd02333[d0] -> cpd00012[d0] + cpd00011[d0] + cpd00873[d0] '
R_rxn02414_c0	rxn02414	R03366	CAFFEATE-O-METHYLTRANSFERASE-RXN	S_Adenosyl_L_methionine_3_4_dihydroxy_trans_cinnamate_3_O_methyltransferase_c0	'cpd00017[c0] + cpd00881[c0] <=> cpd00067[c0] + cpd00019[c0] + cpd01059[c0] '
R_rxn02465_d0	rxn02465	R03443	N-ACETYLGLUTPREDUCT-RXN	N_acetyl_L_glutamate_5_semialdehyde_NADP_plus__5_oxidoreductase_phosphrylating_d0	'cpd00009[d0] + cpd00006[d0] + cpd00918[d0] <=> cpd00067[d0] + cpd00005[d0] + cpd02552[d0] '
R_rxn02473_d0	rxn02473	R03457	IMIDPHOSDEHYD-RXN	D_erythro_1_Imidazol_4_ylglycerol_3_phosphate_hydro_lyase_d0	'cpd02843[d0] -> cpd00001[d0] + cpd00930[d0] '
R_rxn02474_d0	rxn02474	R03458	RIBOFLAVINSYNREDUC-RXN	5_amino_6_5_phosphoribitylaminouracil_NADP_plus__1_oxidoreductase_d0	'cpd00006[d0] + cpd02720[d0] <=> cpd00067[d0] + cpd00005[d0] + cpd00931[d0] '
R_rxn02475_d0	rxn02475	R03459	RIBOFLAVINSYNDEAM-RXN	2_5_Diamino_6_hydroxy_4_5_phosphoribosylamino_pyrimidine_2_aminohydrolase_d0	'cpd00001[d0] + cpd00067[d0] + cpd00957[d0] -> cpd00013[d0] + cpd00931[d0] '
R_rxn02476_d0	rxn02476	R03460	2.5.1.19-RXN	Phosphoenolpyruvate_3_phosphoshikimate_5_O_1_carboxyvinyl_transferase_d0	'cpd00061[d0] + cpd02030[d0] <=> cpd00009[d0] + cpd00932[d0] '
R_rxn02484_d0	rxn02484	R03471	OHMETPYRKIN-RXN	ATP_4_amino_5_hydroxymethyl_2_methylpyrimidine_5_phosphotransferase_d0	'cpd00002[d0] + cpd00939[d0] -> cpd00067[d0] + cpd00008[d0] + cpd02775[d0] '
R_rxn02503_c0	rxn02503	R03503	H2PTERIDINEPYROPHOSPHOKIN-RXN	ATP_2_amino_4_hydroxy_6_hydroxymethyl_7_8_dihydropteridine_6_pyrophosphotransferase_c0	'cpd00002[c0] + cpd00954[c0] -> cpd00067[c0] + cpd00018[c0] + cpd02920[c0] '
R_rxn02503_m0	rxn02503	R03503	H2PTERIDINEPYROPHOSPHOKIN-RXN	ATP_2_amino_4_hydroxy_6_hydroxymethyl_7_8_dihydropteridine_6_pyrophosphotransferase_c0	'cpd00002[m0] + cpd00954[m0] -> cpd00067[m0] + cpd00018[m0] + cpd02920[m0] '
R_rxn02504_c0	rxn02504	R03504	H2NEOPTERINALDOL-RXN	2_amino_4_hydroxy_6_D_erythro_1_2_3_trihydroxypropyl_7_8_dihydropteridine_glycolaldehyde_lyase_c0	'cpd02961[c0] <=> cpd00229[c0] + cpd00954[c0] '
R_rxn02507_d0	rxn02507	R03508	IGPSYN-RXN	1_2_Carboxyphenylamino_1_deoxy_D_ribulose_5_phosphate_carboxy_lyasecyclizing_d0	'cpd00067[d0] + cpd00956[d0] -> cpd00001[d0] + cpd00011[d0] + cpd02210[d0] '
R_rxn02516_m0	rxn02516	R03524	L-3-CYANOALANINE-SYNTHASE-RXN	L_cysteine_hydrogen_sulfide_lyase_adding_HCN_m0	'cpd00084[m0] + cpd00150[m0] <=> cpd00067[m0] + cpd01651[m0] + cpd00239[m0] '
R_rxn02554_c0	rxn02554	R07440	RXN-1121	R07440_c0	'cpd00067[c0] + cpd00007[c0] + cpd00005[c0] + cpd01059[c0] -> cpd00001[c0] + cpd00006[c0] + cpd03337[c0] '
R_rxn02554_r0	rxn02554	R07440	RXN-1121	R07440_c0	'cpd00067[r0] + cpd00005[r0] + cpd00007[r0] + cpd01059[r0] -> cpd00006[r0] + cpd00001[r0] + cpd03337[r0] '
R_rxn02575_c0	rxn02575	R03605	RXN-90	UDPglucose_coniferyl_alcohol_4_beta_D_glucosyltransferase_c0	'cpd00026[c0] + cpd01554[c0] <=> cpd00014[c0] + cpd01082[c0] '
R_rxn02758_c0	rxn02758	R03918	RXN-1125	Sinapyl_alcohol_NADP_plus__oxidoreductase_c0	'cpd00067[c0] + cpd00005[c0] + cpd03333[c0] <=> cpd00006[c0] + cpd01554[c0] '
R_rxn02758_w0	rxn02758	R03918	RXN-1125	Sinapyl_alcohol_NADP_plus__oxidoreductase_c0	'cpd00067[w0] + cpd00005[w0] + cpd03333[w0] <=> cpd00006[w0] + cpd01554[w0] '
R_rxn02789_d0	rxn02789	R03968	3-ISOPROPYLMALISOM-RXN	2_Isopropylmalate_hydro_lyase_d0	'cpd01646[d0] <=> cpd00001[d0] + cpd01710[d0] '
R_rxn02811_d0	rxn02811	R04001	RXN-8991	3_Isopropylmalate_hydro_lyase_d0	'cpd02693[d0] <=> cpd00001[d0] + cpd01710[d0] '
R_rxn02814_c0	rxn02814	R07437	RXN-1102	4_coumaryl_alcohol_NADP_plus__oxidoreductase_c0	'cpd00067[c0] + cpd00005[c0] + cpd03332[c0] <=> cpd00006[c0] + cpd01722[c0] '
R_rxn02814_w0	rxn02814	R07437	RXN-1102	4_coumaryl_alcohol_NADP_plus__oxidoreductase_c0	'cpd00067[w0] + cpd00005[w0] + cpd03332[w0] <=> cpd00006[w0] + cpd01722[w0] '
R_rxn02832_d0	rxn02832	R04031	O-SUCCINYLBENZOATE-COA-SYN-RXN	1R_6R_6_hydroxy_2_succinylcyclohexa_2_4_diene_1_carboxylate_hydrolyase_2_succinylbenzoate_forming_d0	'cpd03451[d0] -> cpd00001[d0] + cpd01772[d0] '
R_rxn02834_d0	rxn02834	R04035	HISTPRATPHYD-RXN	Phosphoribosyl_ATP_pyrophosphohydrolase_d0	'cpd00001[d0] + cpd01775[d0] -> cpd00012[d0] + 2 cpd00067[d0] + cpd01777[d0] '
R_rxn02835_d0	rxn02835	R04037	HISTCYCLOHYD-RXN	1_5_phospho_D_ribosyl_AMP_1_6_hydrolase_d0	'cpd00001[d0] + cpd01777[d0] <=> cpd02979[d0] '
R_rxn02894_c0	rxn02894	R04143	5-METHYLTHIORIBOSE-KINASE-RXN	ATP_S5_methyl_5_thio_D_ribose_1_phosphotransferase_c0	'cpd00002[c0] + cpd01981[c0] -> cpd00067[c0] + cpd00008[c0] + cpd02574[c0] '
R_rxn02895_d0	rxn02895	R04144	GLYRIBONUCSYN-RXN	5_Phospho_D_ribosylamine_glycine_ligase_ADP_forming_d0	'cpd00002[d0] + cpd00033[d0] + cpd01982[d0] -> cpd00009[d0] + cpd00067[d0] + cpd00008[d0] + cpd02394[d0] '
R_rxn02914_d0	rxn02914	R04173	PSERTRANSAM-RXN	3_Phosphoserine_2_oxoglutarate_aminotransferase_d0	'cpd00024[d0] + cpd00738[d0] <=> cpd00023[d0] + cpd02069[d0] '
R_rxn02928_d0	rxn02928	R04198	DIHYDROPICRED-RXN	2_3_4_5_Tetrahydrodipicolinate_NAD_plus__oxidoreductase_d0	'cpd00003[d0] + cpd02465[d0] <=> cpd00067[d0] + cpd00004[d0] + cpd02120[d0] '
R_rxn02929_d0	rxn02929	R04199	DIHYDROPICRED-RXN	2_3_4_5_Tetrahydrodipicolinate_NADP_plus__oxidoreductase_d0	'cpd00006[d0] + cpd02465[d0] <=> cpd00067[d0] + cpd00005[d0] + cpd02120[d0] '
R_rxn02937_d0	rxn02937	R04208	AIRS-RXN	2_Formamido_N1_5_phosphoribosylacetamidine_cyclo_ligase_ADP_forming_d0	'cpd00002[d0] + cpd02826[d0] -> cpd00009[d0] + cpd00067[d0] + cpd00008[d0] + cpd02140[d0] '
R_rxn02938_d0	rxn02938	R04209	AIRCARBOXY-RXN	1_5_phospho_D_ribosyl_5_amino_4_imidazolecarboxylate_carboxy_lyase_d0	'cpd00067[d0] + cpd02893[d0] <=> cpd00011[d0] + cpd02140[d0] '
R_rxn02988_c0	rxn02988	R04292	QUINOLINATE-SYNTHA-RXN	glycerone_phosphate_iminosuccinate_alkyltransferase_cyclizing_c0	'2 cpd00001[c0] + cpd00009[c0] + cpd02333[c0] <=> cpd03470[c0] + cpd00095[c0] '
R_rxn02988_d0	rxn02988	R04292	QUINOLINATE-SYNTHA-RXN	glycerone_phosphate_iminosuccinate_alkyltransferase_cyclizing_c0	'2 cpd00001[d0] + cpd00009[d0] + cpd02333[d0] <=> cpd03470[d0] + cpd00095[d0] '
R_rxn03004_d0	rxn03004	R04325	GART-RXN	10_Formyltetrahydrofolate_5_phosphoribosylglycinamide_formyltransferase_d0	'cpd00201[d0] + cpd02394[d0] -> cpd00067[d0] + cpd00087[d0] + cpd02678[d0] '
R_rxn03016_c0	rxn03016	R04342	1.14.13.36-RXN	trans_5_O_4_coumaroyl_D_quinate_NADPH_oxygen_oxidoreductase_3_hydorxylating_c0	'cpd00067[c0] + cpd00007[c0] + cpd00005[c0] + cpd02595[c0] -> cpd00001[c0] + cpd00006[c0] + cpd00634[c0] '
R_rxn03016_r0	rxn03016	R04342	1.14.13.36-RXN	trans_5_O_4_coumaroyl_D_quinate_NADPH_oxygen_oxidoreductase_3_hydorxylating_c0	'cpd00067[r0] + cpd00005[r0] + cpd00007[r0] + cpd02595[r0] -> cpd00006[r0] + cpd00001[r0] + cpd00634[r0] '
R_rxn03057_c0	rxn03057	R04420	5.3.1.23-RXN	5_Methylthio_5_deoxy_D_ribose_1_phosphate_ketol_isomerase_c0	'cpd02574[c0] <=> cpd02791[c0] '
R_rxn03062_d0	rxn03062	R04426	3-ISOPROPYLMALDEHYDROG-RXN	3_Isopropylmalate_NAD_plus__oxidoreductase_d0	'cpd00003[d0] + cpd02693[d0] <=> cpd00067[d0] + cpd00004[d0] + cpd02605[d0] '
R_rxn03075_c0	rxn03075	R04448	THIAZOLSYN3-RXN	ATP_4_methyl_5_2_hydroxyethyl_thiazole_2_phosphotransferase_c0	'cpd00002[c0] + cpd02636[c0] -> cpd00067[c0] + cpd00008[c0] + cpd02654[c0] '
R_rxn03080_d0	rxn03080	R04457	LUMAZINESYN-RXN	5_amino_6_D_ribitylaminouracil_butanedionetransferase_d0	'cpd02882[d0] + cpd11225[d0] <=> 2 cpd00001[d0] + cpd00009[d0] + cpd00067[d0] + cpd02656[d0] '
R_rxn03084_d0	rxn03084	R04463	FGAMSYN-RXN	5_Phosphoribosylformylglycinamide_L_glutamine_amido_ligase_ADP_forming_d0	'cpd00001[d0] + cpd00053[d0] + cpd00002[d0] + cpd02678[d0] -> cpd00009[d0] + cpd00067[d0] + cpd00023[d0] + cpd00008[d0] + cpd02826[d0] '
R_rxn03084_m0	rxn03084	R04463	FGAMSYN-RXN	5_Phosphoribosylformylglycinamide_L_glutamine_amido_ligase_ADP_forming_d0	'cpd00002[m0] + cpd00053[m0] + cpd00001[m0] + cpd02678[m0] -> cpd00067[m0] + cpd00008[m0] + cpd00009[m0] + cpd00023[m0] + cpd02826[m0] '
R_rxn03108_d0	rxn03108	R04509	PYRIMSYN3-RXN	ATP_4_amino_2_methyl_5_phosphomethylpyrimidine_phosphotransferase_d0	'cpd00067[d0] + cpd00002[d0] + cpd02775[d0] <=> cpd00008[d0] + cpd02894[d0] '
R_rxn03135_d0	rxn03135	R04558	GLUTAMIDOTRANS-RXN	R04558_d0	'cpd00053[d0] + cpd02991[d0] -> 2 cpd00067[d0] + cpd00023[d0] + cpd02843[d0] + cpd02851[d0] '
R_rxn03136_d0	rxn03136	R04559	AICARSYN-RXN	1_5_Phosphoribosyl_5_amino_4_N_succinocarboxamide_imidazole_AMP_lyase_d0	'cpd02921[d0] <=> cpd00067[d0] + cpd00106[d0] + cpd02851[d0] '
R_rxn03137_d0	rxn03137	R04560	AICARTRANSFORM-RXN	10_Formyltetrahydrofolate_5_phosphoribosyl_5_amino_4_imidazolecarboxamide_formyltransferase_d0	'cpd00201[d0] + cpd02851[d0] -> cpd00087[d0] + cpd02884[d0] '
R_rxn03147_d0	rxn03147	R04591	SAICARSYN-RXN	1_5_Phosphoribosyl_5_amino_4_carboxyimidazole_L_aspartate_ligase_ADP_forming_d0	'cpd00002[d0] + cpd00041[d0] + cpd02893[d0] -> cpd00009[d0] + cpd00067[d0] + cpd00008[d0] + cpd02921[d0] '
R_rxn03168_c0	rxn03168	R04621	DIHYDRONEOPTERIN-MONO-P-DEPHOS-RXN	R04621_c0	'cpd00009[c0] + cpd02961[c0] <=> cpd00001[c0] + cpd03521[c0] '
R_rxn03173_c0	rxn03173	R04638	H2NEOPTERINP3PYROPHOSPHOHYDRO-RXN	R04638_c0	'cpd00001[c0] + cpd02978[c0] -> cpd00012[c0] + 2 cpd00067[c0] + cpd03521[c0] '
R_rxn03175_d0	rxn03175	R04640	PRIBFAICARPISOM-RXN	N_5_Phospho_D_ribosylformimino_5_amino_1__5_phospho_D_ribosyl_4_imidazolecarboxamide_ketol_isomerase_d0	'cpd00067[d0] + cpd02979[d0] <=> cpd02991[d0] '
R_rxn03891_d0	rxn03891	R05612		R05612_d0	'cpd00113[d0] + cpd00906[d0] -> cpd00012[d0] + cpd00067[d0] + cpd02590[d0] '
R_rxn03891_m0	rxn03891	R05612		R05612_d0	'cpd00113[m0] + cpd00906[m0] -> cpd00067[m0] + cpd00012[m0] + cpd02590[m0] '
R_rxn03891_r0	rxn03891	R05612		R05612_d0	'cpd00113[r0] + cpd00906[r0] -> cpd00012[r0] + cpd00067[r0] + cpd02590[r0] '
R_rxn03892_d0	rxn03892	R05613		R05613_d0	'cpd00113[d0] + cpd02591[d0] -> cpd00012[d0] + cpd00067[d0] + cpd00906[d0] '
R_rxn03892_m0	rxn03892	R05613		R05613_d0	'cpd00113[m0] + cpd02591[m0] -> cpd00067[m0] + cpd00012[m0] + cpd00906[m0] '
R_rxn03892_r0	rxn03892	R05613		R05613_d0	'cpd00113[r0] + cpd02591[r0] -> cpd00012[r0] + cpd00067[r0] + cpd00906[r0] '
R_rxn03907_d0	rxn03907	R05633	2.7.7.60-RXN	CTP__2_C_Methyl_D_erythritol_4_phosphate_cytidylyltransferase_d0	'cpd00052[d0] + cpd08286[d0] <=> cpd00012[d0] + cpd08287[d0] '
R_rxn03908_d0	rxn03908	R05634	2.7.1.148-RXN	ATP_4_Cytidine_5_diphospho_2_C_methyl_D_erythritol_2_phosphotransferase_d0	'cpd00002[d0] + cpd08287[d0] -> cpd00067[d0] + cpd00008[d0] + cpd08288[d0] '
R_rxn03909_d0	rxn03909	R05636	DXS-RXN	1_Deoxy_D_xylulose_5_phosphate_pyruvate_lyase_carboxylating_d0	'cpd00067[d0] + cpd00020[d0] + cpd00102[d0] -> cpd00011[d0] + cpd08289[d0] '
R_rxn03910_d0	rxn03910	R05637	RXN0-302	2_Phospho_4_cytidine_5_diphospho_2_C_methyl_D_erythritol_CMP_lyase_cyclizing_d0	'cpd08288[d0] -> cpd00046[d0] + cpd08301[d0] '
R_rxn03958_d0	rxn03958	R05688	DXPREDISOM-RXN	1_Deoxy_D_xylulose_5_phosphate_isomeroreductase_d0	'cpd00006[d0] + cpd08286[d0] <=> cpd00067[d0] + cpd00005[d0] + cpd08289[d0] '
R_rxn03970_c0	rxn03970	R05700	RXN-1241	Coniferyl_aldehyde_NAD_oxidoreductase_c0	'cpd00001[c0] + cpd00003[c0] + cpd01733[c0] <=> 2 cpd00067[c0] + cpd00004[c0] + cpd01059[c0] '
R_rxn03971_c0	rxn03971	R05701	RXN-1241	Coniferyl_aldehyde_NADP_oxidoreductase_c0	'cpd00001[c0] + cpd00006[c0] + cpd01733[c0] <=> 2 cpd00067[c0] + cpd00005[c0] + cpd01059[c0] '
R_rxn03983_c0	rxn03983	R05717	1.8.4.9-RXN	AMP_sulfite_glutathione_disulfide_oxidoreductase_adenosine_5_phosphosulfate_forming_c0	'2 cpd00042[c0] + cpd00193[c0] -> cpd00067[c0] + cpd00018[c0] + cpd00111[c0] + cpd00081[c0] '
R_rxn03983_d0	rxn03983	R05717	1.8.4.9-RXN	AMP_sulfite_glutathione_disulfide_oxidoreductase_adenosine_5_phosphosulfate_forming_c0	'2 cpd00042[d0] + cpd00193[d0] -> cpd00067[d0] + cpd00018[d0] + cpd00111[d0] + cpd00081[d0] '
R_rxn04113_d0	rxn04113	R05884	ISPH2-RXN	isopentenyl_diphosphate_NADP_plus__oxidoreductase_d0	'cpd00067[d0] + cpd00005[d0] + cpd08615[d0] -> cpd00001[d0] + cpd00006[d0] + cpd00113[d0] '
R_rxn04426_c0	rxn04426	R06572	RXN-1142	R06572_c0	'cpd00067[c0] + cpd00007[c0] + cpd00005[c0] + cpd01733[c0] -> cpd00001[c0] + cpd00006[c0] + cpd08984[c0] '
R_rxn04426_r0	rxn04426	R06572	RXN-1142	R06572_c0	'cpd00067[r0] + cpd00005[r0] + cpd00007[r0] + cpd01733[r0] -> cpd00006[r0] + cpd00001[r0] + cpd08984[r0] '
R_rxn04430_c0	rxn04430	R06576	RXN-1143	S_adenosyl_L_methionine_3_4_dihydroxy_trans_cinnamate_3_O_methyltransferase_c0	'cpd00017[c0] + cpd08984[c0] <=> cpd00067[c0] + cpd00019[c0] + cpd03333[c0] '
R_rxn04954_c0	rxn04954	R07168	1.5.1.20-RXN	5_methyltetrahydrofolate_NAD_plus__oxidoreductase_c0	'cpd00003[c0] + cpd00345[c0] <=> cpd00067[c0] + cpd00004[c0] + cpd00125[c0] '
R_rxn04996_d0	rxn04996	R07219	RXN0-884	dimethyallyl_diphosphate_NADP_plus__oxidoreductase_d0	'cpd00067[d0] + cpd00005[d0] + cpd08615[d0] -> cpd00001[d0] + cpd00006[d0] + cpd00202[d0] '
R_rxn05023_d0	rxn05023	R07262	RXN-9311	1_4_dihydroxy_2_naphthoyl_CoA_hydrolase_d0	'cpd00001[d0] + cpd11217[d0] -> cpd00067[d0] + cpd00010[d0] + cpd02295[d0] '
R_rxn05023_x0	rxn05023	R07262	RXN-9311	1_4_dihydroxy_2_naphthoyl_CoA_hydrolase_d0	'cpd00001[x0] + cpd11217[x0] -> cpd00067[x0] + cpd00010[x0] + cpd02295[x0] '
R_rxn05024_d0	rxn05024	R07263	NAPHTHOATE-SYN-RXN	4_2_carboxyphenyl_4_oxobutanoyl_CoA_dehydratase_cyclizing_d0	'cpd00067[d0] + cpd02021[d0] -> cpd00001[d0] + cpd11217[d0] '
R_rxn05024_x0	rxn05024	R07263	NAPHTHOATE-SYN-RXN	4_2_carboxyphenyl_4_oxobutanoyl_CoA_dehydratase_cyclizing_d0	'cpd00067[x0] + cpd02021[x0] -> cpd00001[x0] + cpd11217[x0] '
R_rxn05034_m0	rxn05034	R07273	2.5.1.39-RXN	solanesyl_diphosphate_4_hydroxybenzoate_nonaprenyltransferase_m0	'cpd00136[m0] + cpd02172[m0] -> cpd00067[m0] + cpd00012[m0] + cpd02419[m0] '
R_rxn05039_d0	rxn05039	R07280	RIBOPHOSPHAT-RXN	R07280_d0	'cpd00001[d0] + cpd02720[d0] <=> cpd00009[d0] + cpd02882[d0] '
R_rxn05040_d0	rxn05040	R07281	DIOHBUTANONEPSYN-RXN	D_ribulose_5_phosphate_formate_lyase_L_3_4_dihydroxybutan_2_one_4_phosphate_forming_d0	'cpd00171[d0] -> cpd00067[d0] + cpd00047[d0] + cpd11225[d0] '
R_rxn05092_c0	rxn05092	R07364	R147-RXN	1_2_dihydroxy_5_methylthiopent_1_en_3_one_oxygen_oxidoreductase_formate_forming_c0	'cpd00007[c0] + cpd11255[c0] -> 2 cpd00067[c0] + cpd00047[c0] + cpd00869[c0] '
R_rxn05104_c0	rxn05104	R07392	R145-RXN	S_methyl_5_thio_D_ribulose_1_phosphate_hydro_lyase_c0	'cpd02791[c0] -> cpd00001[c0] + cpd11295[c0] '
R_rxn05104_d0	rxn05104	R07392	R145-RXN	S_methyl_5_thio_D_ribulose_1_phosphate_hydro_lyase_c0	'cpd02791[d0] -> cpd00001[d0] + cpd11295[d0] '
R_rxn05105_d0	rxn05105	R07393	R82-RXN	2_3_diketo_5_methylthiopentyl_1_phosphate_keto___enol_isomerase_d0	'cpd11296[d0] -> cpd11295[d0] '
R_rxn05106_d0	rxn05106	R07394	R83-RXN	2_hydroxy_5_methylthio_3_oxopent_1_enyl_phosphate_phosphohydrolase_d0	'cpd00001[d0] + cpd11296[d0] <=> cpd00009[d0] + cpd11255[d0] '
R_rxn05136_c0	rxn05136	R07432	RXN-2601	p_coumaroyl_CoA_quinate_hydroxycinnamoyltransferase_c0	'cpd00192[c0] + cpd00248[c0] -> cpd00010[c0] + cpd02595[c0] '
R_rxn05143_c0	rxn05143	R07442	RXN-8014	sinapoyl_aldehyde_NADP_oxidoreductase_c0	'cpd00001[c0] + cpd00006[c0] + cpd03333[c0] <=> 2 cpd00067[c0] + cpd00005[c0] + cpd00373[c0] '
R_rxn05206_c0	rxn05206		TRANS-RXN-185	TRANS_RXN_187ce_c0	'cpd00205[e0] <=> cpd00205[c0] '
R_rxn05218_d0	rxn05218			TRANS_RXNBWI_115362cemaizeexpGLY_d0	'cpd00033[d0] <=> cpd00033[c0] '
R_rxn05218_m0	rxn05218			TRANS_RXNBWI_115362cemaizeexpGLY_d0	'cpd00033[m0] <=> cpd00033[c0] '
R_rxn05218_x0	rxn05218			TRANS_RXNBWI_115362cemaizeexpGLY_d0	'cpd00033[x0] <=> cpd00033[c0] '
R_rxn05220_d0	rxn05220			TRANS_RXNBWI_115362cemaizeexpASN_d0	'cpd00132[d0] <=> cpd00132[c0] '
R_rxn05220_m0	rxn05220			TRANS_RXNBWI_115362cemaizeexpASN_d0	'cpd00132[m0] <=> cpd00132[c0] '
R_rxn05220_x0	rxn05220			TRANS_RXNBWI_115362cemaizeexpASN_d0	'cpd00132[x0] <=> cpd00132[c0] '
R_rxn05222_d0	rxn05222			RXN66_449ce_d0	'cpd00065[d0] <=> cpd00065[c0] '
R_rxn05222_m0	rxn05222			RXN66_449ce_d0	'cpd00065[m0] <=> cpd00065[c0] '
R_rxn05222_x0	rxn05222			RXN66_449ce_d0	'cpd00065[x0] <=> cpd00065[c0] '
R_rxn05224_d0	rxn05224			Riboflavin_permease_d0	'cpd00220[d0] <=> cpd00220[c0] '
R_rxn05224_m0	rxn05224			Riboflavin_permease_d0	'cpd00220[m0] <=> cpd00220[c0] '
R_rxn05238_c0	rxn05238			TRANS_RXNBWI_115353ce_c0	'cpd00048[e0] <=> cpd00048[c0] '
R_rxn05238_d0	rxn05238			TRANS_RXNBWI_115353ce_c0	'cpd00048[d0] <=> cpd00048[c0] '
R_rxn05238_v0	rxn05238			TRANS_RXNBWI_115353ce_c0	'cpd00048[v0] <=> cpd00048[c0] '
R_rxn05245_d0	rxn05245			TRANS_RXNBWI_115362cemaizeexpVAL_d0	'cpd00156[d0] <=> cpd00156[c0] '
R_rxn05245_m0	rxn05245			TRANS_RXNBWI_115362cemaizeexpVAL_d0	'cpd00156[m0] <=> cpd00156[c0] '
R_rxn05245_x0	rxn05245			TRANS_RXNBWI_115362cemaizeexpVAL_d0	'cpd00156[x0] <=> cpd00156[c0] '
R_rxn05287_d0	rxn05287	R07475	RXN-8813	geranylgeranyl_diphosphate_isopentenyl_diphosphate_transtransferase_d0	'cpd00113[d0] + cpd00289[d0] -> cpd00012[d0] + cpd00067[d0] + cpd02591[d0] '
R_rxn05287_m0	rxn05287	R07475	RXN-8813	geranylgeranyl_diphosphate_isopentenyl_diphosphate_transtransferase_d0	'cpd00113[m0] + cpd00289[m0] -> cpd00067[m0] + cpd00012[m0] + cpd02591[m0] '
R_rxn05287_r0	rxn05287	R07475	RXN-8813	geranylgeranyl_diphosphate_isopentenyl_diphosphate_transtransferase_d0	'cpd00113[r0] + cpd00289[r0] -> cpd00012[r0] + cpd00067[r0] + cpd02591[r0] '
R_rxn05319_c0	rxn05319			TRANS_RXNBWI_115401cemaizeexpOH_c0	'cpd00001[e0] <=> cpd00001[c0] '
R_rxn05319_d0	rxn05319			TRANS_RXNBWI_115401cemaizeexpOH_c0	'cpd00001[d0] <=> cpd00001[c0] '
R_rxn05319_m0	rxn05319			TRANS_RXNBWI_115401cemaizeexpOH_c0	'cpd00001[m0] <=> cpd00001[c0] '
R_rxn05319_v0	rxn05319			TRANS_RXNBWI_115401cemaizeexpOH_c0	'cpd00001[v0] <=> cpd00001[c0] '
R_rxn05319_x0	rxn05319			TRANS_RXNBWI_115401cemaizeexpOH_d0	'cpd00001[x0] <=> cpd00001[c0] '
R_rxn05324_d0	rxn05324	R04724	RXN-9661	Dodecanoyl_acyl_carrier_protein_malonyl_CoA_C_acyltransferasedecarboxylating__oxoacyl__and_enoyl_reducing_d0	'2 cpd00067[d0] + cpd00004[d0] + cpd11469[d0] -> cpd00003[d0] + cpd11468[d0] '
R_rxn05325_d0	rxn05325	R04958	RXN-9659	Octanoyl_acyl_carrier_protein_malonyl_CoA_C_acyltransferasedecarboxylating__oxoacyl__and_enoyl_reducing_d0	'cpd00067[d0] + cpd00004[d0] + cpd11471[d0] -> cpd00003[d0] + cpd11470[d0] '
R_rxn05326_d0	rxn05326	R04955	RXN-9658	Hexanoyl_acyl_carrier_protein_malonyl_CoA_C_acyltransferasedecarboxylating__oxoacyl__and_enoyl_reducing_d0	'cpd00067[d0] + cpd00004[d0] + cpd11473[d0] -> cpd00003[d0] + cpd11472[d0] '
R_rxn05330_d0	rxn05330	R04954	RXN-9520	3R_3_Hydroxybutanoyl_acyl_carrier_protein_hydro_lyase_d0	'cpd11479[d0] <=> cpd00001[d0] + cpd11473[d0] '
R_rxn05331_d0	rxn05331	R04965	RXN-9533	3R_3_Hydroxybutanoyl_acyl_carrier_protein_hydro_lyase_d0	'cpd11480[d0] <=> cpd00001[d0] + cpd11469[d0] '
R_rxn05335_d0	rxn05335	R04568	RXN-9537	3R_3_Hydroxypalmitoyl_acyl_carrier_protein_hydro_lyase_d0	'cpd11484[d0] <=> cpd00001[d0] + cpd11467[d0] '
R_rxn05337_d0	rxn05337	R04953	RXN-9518	3R_3_Hydroxyhexanoyl_acyl_carrier_protein_NADP_plus__oxidoreductase_d0	'cpd00006[d0] + cpd11479[d0] <=> cpd00005[d0] + cpd11486[d0] '
R_rxn05338_d0	rxn05338	R04534	RXN-9528	3R_3_Hydroxydecanoyl_acyl_carrier_protein_NADP_plus__oxidoreductase_d0	'cpd00067[d0] + cpd00005[d0] + cpd11487[d0] -> cpd00006[d0] + cpd11482[d0] '
R_rxn05340_d0	rxn05340	R04964	RXN-9532	3R_3_Hydroxydodecanoyl_acyl_carrier_protein_NADP_plus__oxidoreductase_d0	'cpd00006[d0] + cpd11480[d0] <=> cpd00005[d0] + cpd11489[d0] '
R_rxn05342_d0	rxn05342	R04566	RXN-9536	3R_3_Hydroxytetradecanoyl_acyl_carrier_protein_NADP_plus__oxidoreductase_d0	'cpd00006[d0] + cpd11484[d0] <=> cpd00005[d0] + cpd11491[d0] '
R_rxn05343_d0	rxn05343	R04960	RXN-9527	Octanoyl_acyl_carrier_protein_malonyl_acyl_carrier_protein_C_acyltransferase_decarboxylating_d0	'cpd11470[d0] + cpd11492[d0] -> cpd00011[d0] + cpd11487[d0] + cpd11493[d0] '
R_rxn05345_d0	rxn05345	R04726	RXN-9535	dodecanoyl_acyl_carrier_protein_malonyl_acyl_carrier_protein_C_acyltransferase_decarboxylating_d0	'cpd11468[d0] + cpd11492[d0] -> cpd00011[d0] + cpd11491[d0] + cpd11493[d0] '
R_rxn05346_d0	rxn05346	R04952	RXN-9516	butyryl_acyl_carrier_protein_malonyl_acyl_carrier_protein_C_acyltransferase_decarboxylating_d0	'cpd11492[d0] + cpd11464[d0] -> cpd00011[d0] + cpd11486[d0] + cpd11493[d0] '
R_rxn05348_d0	rxn05348	R04963	RXN-9531	Decanoyl_acyl_carrier_protein_malonyl_acyl_carrier_protein_C_acyltransferase_decarboxylating_d0	'cpd11492[d0] + cpd11474[d0] -> cpd00011[d0] + cpd11489[d0] + cpd11493[d0] '
R_rxn05350_d0	rxn05350	R04957	RXN-9523	hexanoyl_acyl_carrier_protein_malonyl_acyl_carrier_protein_C_acyltransferase_decarboxylating_d0	'cpd00067[d0] + cpd11472[d0] + cpd11492[d0] -> cpd00011[d0] + cpd11493[d0] + cpd11490[d0] '
R_rxn05465_d0	rxn05465	R01626	MALONYL-COA-ACP-TRANSACYL-RXN	Malonyl_CoA_acyl_carrier_protein_S_malonyltransferase_d0	'cpd00067[d0] + cpd00070[d0] + cpd11493[d0] <=> cpd00010[d0] + cpd11492[d0] '
R_rxn05467_c0	rxn05467			CO2_transporter_via_diffusion_c0	'cpd00011[e0] <=> cpd00011[c0] '
R_rxn05467_d0	rxn05467			CO2_transporter_via_diffusion_c0	'cpd00011[d0] <=> cpd00011[c0] '
R_rxn05467_m0	rxn05467			CO2_transporter_via_diffusion_c0	'cpd00011[m0] <=> cpd00011[c0] '
R_rxn05468_c0	rxn05468			TRANS_RXNAVI_26568ce_c0	'cpd00007[e0] <=> cpd00007[c0] '
R_rxn05468_d0	rxn05468			TRANS_RXNAVI_26568ce_c0	'cpd00007[d0] <=> cpd00007[c0] '
R_rxn05468_m0	rxn05468			TRANS_RXNAVI_26568ce_c0	'cpd00007[m0] <=> cpd00007[c0] '
R_rxn05468_x0	rxn05468			TRANS_RXNAVI_26568ce_c0	'cpd00007[x0] <=> cpd00007[c0] '
R_rxn05667_c0	rxn05667			TRANS_RXN4LZ_7041ce_c0	'cpd00073[e0] <=> cpd00073[c0] '
R_rxn05667_d0	rxn05667			TRANS_RXN4LZ_7041ce_c0	'cpd00073[d0] <=> cpd00073[c0] '
R_rxn05667_m0	rxn05667			TRANS_RXN4LZ_7041ce_c0	'cpd00073[m0] <=> cpd00073[c0] '
R_rxn05736_d0	rxn05736		RXN-7904	acyl_coenzyme_A_ligase_d0	'cpd00002[d0] + cpd00010[d0] + cpd03847[d0] -> cpd00012[d0] + cpd00067[d0] + cpd00018[d0] + cpd01695[d0] '
R_rxn05736_r0	rxn05736		RXN-7904	acyl_coenzyme_A_ligase_d0	'cpd00002[r0] + cpd00010[r0] + cpd03847[r0] -> cpd00012[r0] + cpd00018[r0] + cpd00067[r0] + cpd01695[r0] '
R_rxn05736_x0	rxn05736		RXN-7904	acyl_coenzyme_A_ligase_d0	'cpd00002[x0] + cpd00010[x0] + cpd03847[x0] -> cpd00067[x0] + cpd00012[x0] + cpd00018[x0] + cpd01695[x0] '
R_rxn06556_d0	rxn06556	R04014	3.1.2.21-RXN	Dodecanoyl_acyl_carrier_protein_hydrolase_d0	'cpd00001[d0] + cpd11468[d0] -> cpd00067[d0] + cpd11493[d0] + cpd01741[d0] '
R_rxn07441_d0	rxn07441	R07613	2.6.1.83-RXN	LL_2_6_diaminoheptanedioate_2_oxoglutarate_aminotransferase_d0	'cpd00024[d0] + cpd00504[d0] <=> cpd00001[d0] + cpd00067[d0] + cpd00023[d0] + cpd02465[d0] '
R_rxn07579_d0	rxn07579	R07765	RXN-9635	R07765_d0	'cpd00067[d0] + cpd00004[d0] + cpd14940[d0] -> cpd00003[d0] + cpd12458[d0] '
R_rxn08043_d0	rxn08043	R08648	ACETOOHBUTSYN-RXN	pyruvate_2_oxobutanoate_acetaldehydetransferase_decarboxylating_d0	'cpd00067[d0] + cpd00020[d0] + cpd00094[d0] -> cpd00011[d0] + cpd00498[d0] '
R_rxn08104_d0	rxn08104			L_alanine_transport_via_diffusion_extracellular_to_periplasm_d0	'cpd00035[d0] <=> cpd00035[c0] '
R_rxn08155_d0	rxn08155			L_arginine_transport_via_diffusion_extracellular_to_periplasm_d0	'cpd00051[d0] <=> cpd00051[c0] '
R_rxn08155_m0	rxn08155			L_arginine_transport_via_diffusion_extracellular_to_periplasm_d0	'cpd00051[m0] <=> cpd00051[c0] '
R_rxn08155_x0	rxn08155			L_arginine_transport_via_diffusion_extracellular_to_periplasm_d0	'cpd00051[x0] <=> cpd00051[c0] '
R_rxn08170_d0	rxn08170			L_aspartate_transport_via_diffusion_extracellular_to_periplasm_d0	'cpd00041[d0] <=> cpd00041[c0] '
R_rxn08170_m0	rxn08170			L_aspartate_transport_via_diffusion_extracellular_to_periplasm_d0	'cpd00041[m0] <=> cpd00041[c0] '
R_rxn08170_x0	rxn08170			L_aspartate_transport_via_diffusion_extracellular_to_periplasm_d0	'cpd00041[x0] <=> cpd00041[c0] '
R_rxn08173_j0	rxn08173		ATPSYN-RXN	F1_ATPase_j0	'cpd00008[m0] + cpd00009[m0] + 4 cpd00067[j0] -> 3 cpd00067[m0] + cpd00002[m0] + cpd00001[m0] '
R_rxn08233_c0	rxn08233			Chlorideproton_antiport_c0	'cpd00067[e0] + 2 cpd00099[c0] <=> cpd00067[c0] + 2 cpd00099[e0] '
R_rxn08236_d0	rxn08236			CMP_transport_via_diffusion_extracellular_to_periplasm_d0	'cpd00046[d0] <=> cpd00046[c0] '
R_rxn08236_m0	rxn08236			CMP_transport_via_diffusion_extracellular_to_periplasm_d0	'cpd00046[m0] <=> cpd00046[c0] '
R_rxn08236_v0	rxn08236			CMP_transport_via_diffusion_extracellular_to_periplasm_d0	'cpd00046[v0] <=> cpd00046[c0] '
R_rxn08284_d0	rxn08284			L_cysteine_transport_via_diffusion_extracellular_to_periplasm_d0	'cpd00084[d0] <=> cpd00084[c0] '
R_rxn08284_m0	rxn08284			L_cysteine_transport_via_diffusion_extracellular_to_periplasm_d0	'cpd00084[m0] <=> cpd00084[c0] '
R_rxn08335_m0	rxn08335		DIHYDROOROTATE-DEHYDROGENASE-RXN	S_dihydroorotate_quinone_oxidoreductase_m0	'cpd00282[m0] + cpd15560[m0] -> cpd00247[m0] + cpd15561[m0] '
R_rxn08352_d0	rxn08352	R08210	RXN0-884	R08210_d0	'cpd00067[d0] + cpd00004[d0] + cpd08615[d0] -> cpd00001[d0] + cpd00003[d0] + cpd00202[d0] '
R_rxn08392_d0	rxn08392		RXN-9663	trans_hexadecenoyl_acp_reductase_d0	'cpd00067[d0] + cpd00004[d0] + cpd11477[d0] <=> cpd00003[d0] + cpd15277[d0] '
R_rxn08436_d0	rxn08436		RXN-9549	RXN_9549c_d0	'cpd00001[d0] + cpd15277[d0] <=> cpd00214[d0] + cpd11493[d0] '
R_rxn08440_x0	rxn08440		RXN-9627	lauroyl_CoA_hydrolase_x0	'cpd00001[x0] + cpd01260[x0] -> cpd00067[x0] + cpd00010[x0] + cpd01741[x0] '
R_rxn08444_x0	rxn08444	R08174	RXN-9624	Stearoyl_CoA_hydrolase_x0	'cpd00001[x0] + cpd00327[x0] -> cpd00067[x0] + cpd00010[x0] + cpd01080[x0] '
R_rxn08525_d0	rxn08525			formate_transport_via_diffusion_extracellular_to_periplasm_d0	'cpd00047[d0] <=> cpd00047[c0] '
R_rxn08525_m0	rxn08525			formate_transport_via_diffusion_extracellular_to_periplasm_d0	'cpd00047[m0] <=> cpd00047[c0] '
R_rxn08525_v0	rxn08525			formate_transport_via_diffusion_extracellular_to_periplasm_d0	'cpd00047[v0] <=> cpd00047[c0] '
R_rxn08525_x0	rxn08525			formate_transport_via_diffusion_extracellular_to_periplasm_d0	'cpd00047[x0] <=> cpd00047[c0] '
R_rxn08556_m0	rxn08556		GLYC3PDEHYDROG-RXN	sn_glycerol_3_phosphate_ubiquinone_8_oxidoreductase_m0	'cpd15560[m0] + cpd00080[m0] -> cpd00095[m0] + cpd15561[m0] '
R_rxn08633_d0	rxn08633		TRANS-RXN-232	L_glutamate_transport_via_diffusion_extracellular_to_periplasm_d0	'cpd00023[d0] <=> cpd00023[c0] '
R_rxn08633_m0	rxn08633		TRANS-RXN-232	L_glutamate_transport_via_diffusion_extracellular_to_periplasm_d0	'cpd00023[m0] <=> cpd00023[c0] '
R_rxn08633_x0	rxn08633		TRANS-RXN-232	L_glutamate_transport_via_diffusion_extracellular_to_periplasm_d0	'cpd00023[x0] <=> cpd00023[c0] '
R_rxn08680_d0	rxn08680			GTP_transport_via_diffusion_extracellular_to_periplasm_d0	'cpd00038[d0] <=> cpd00038[c0] '
R_rxn08680_m0	rxn08680			GTP_transport_via_diffusion_extracellular_to_periplasm_d0	'cpd00038[m0] <=> cpd00038[c0] '
R_rxn08680_v0	rxn08680			GTP_transport_via_diffusion_extracellular_to_periplasm_d0	'cpd00038[v0] <=> cpd00038[c0] '
R_rxn08689_d0	rxn08689			h2s_transport_periplasm_d0	'cpd00239[d0] <=> cpd00239[c0] '
R_rxn08689_m0	rxn08689			h2s_transport_periplasm_d0	'cpd00239[m0] <=> cpd00239[c0] '
R_rxn08703_c0	rxn08703		MMUM-RXN	S_methylmethionine_homocysteine_transmethylase_c0	'cpd00135[c0] + cpd02027[c0] -> cpd00067[c0] + 2 cpd00060[c0] '
R_rxn08704_d0	rxn08704			Hexadecanoate_transport_via_facilitated_irreversible_diffusion_extracellular_to_periplasm_d0	'cpd00214[d0] <=> cpd00214[c0] '
R_rxn08721_d0	rxn08721			L_histidine_transport_via_diffusion_extracellular_to_periplasm_d0	'cpd00119[d0] <=> cpd00119[c0] '
R_rxn08721_m0	rxn08721			L_histidine_transport_via_diffusion_extracellular_to_periplasm_d0	'cpd00119[m0] <=> cpd00119[c0] '
R_rxn08721_x0	rxn08721			L_histidine_transport_via_diffusion_extracellular_to_periplasm_d0	'cpd00119[x0] <=> cpd00119[c0] '
R_rxn08730_c0	rxn08730			proton_transport_via_diffusion_extracellular_to_periplasm_c0	'cpd00067[e0] <=> cpd00067[c0] '
R_rxn08730_d0	rxn08730			proton_transport_via_diffusion_extracellular_to_periplasm_c0	'cpd00067[d0] <=> cpd00067[c0] '
R_rxn08730_m0	rxn08730			proton_transport_via_diffusion_extracellular_to_periplasm_c0	'cpd00067[m0] <=> cpd00067[c0] '
R_rxn08730_v0	rxn08730			proton_transport_via_diffusion_extracellular_to_periplasm_c0	'cpd00067[v0] <=> cpd00067[c0] '
R_rxn08747_d0	rxn08747			L_isoleucine_transport_via_diffusion_extracellular_to_periplasm_d0	'cpd00322[d0] <=> cpd00322[c0] '
R_rxn08747_m0	rxn08747			L_isoleucine_transport_via_diffusion_extracellular_to_periplasm_d0	'cpd00322[m0] <=> cpd00322[c0] '
R_rxn08747_x0	rxn08747			L_isoleucine_transport_via_diffusion_extracellular_to_periplasm_d0	'cpd00322[x0] <=> cpd00322[c0] '
R_rxn08749_d0	rxn08749			IMP_transport_via_diffusion_extracellular_to_periplasm_d0	'cpd00114[d0] <=> cpd00114[c0] '
R_rxn08756_d0	rxn08756	R08209	ISPH2-RXN	isopentenyl_diphosphate_NAD_plus__oxidoreductase_d0	'cpd00067[d0] + cpd00004[d0] + cpd08615[d0] -> cpd00001[d0] + cpd00003[d0] + cpd00113[d0] '
R_rxn08766_d0	rxn08766	R10707	2.3.1.180-RXN	FabH_d0	'cpd00022[d0] + cpd11492[d0] -> cpd00011[d0] + cpd00010[d0] + cpd11488[d0] '
R_rxn08786_d0	rxn08786			L_leucine_transport_via_diffusion_extracellular_to_periplasm_d0	'cpd00107[d0] <=> cpd00107[c0] '
R_rxn08786_m0	rxn08786			L_leucine_transport_via_diffusion_extracellular_to_periplasm_d0	'cpd00107[m0] <=> cpd00107[c0] '
R_rxn08786_x0	rxn08786			L_leucine_transport_via_diffusion_extracellular_to_periplasm_d0	'cpd00107[x0] <=> cpd00107[c0] '
R_rxn08856_d0	rxn08856			L_lysine_transport_via_diffusion_extracellular_to_periplasm_d0	'cpd00039[d0] <=> cpd00039[c0] '
R_rxn08856_m0	rxn08856			L_lysine_transport_via_diffusion_extracellular_to_periplasm_d0	'cpd00039[m0] <=> cpd00039[c0] '
R_rxn08856_x0	rxn08856			L_lysine_transport_via_diffusion_extracellular_to_periplasm_d0	'cpd00039[x0] <=> cpd00039[c0] '
R_rxn08920_d0	rxn08920			L_methionine_transport_via_diffusion_extracellular_to_periplasm_d0	'cpd00060[d0] <=> cpd00060[c0] '
R_rxn08920_m0	rxn08920			L_methionine_transport_via_diffusion_extracellular_to_periplasm_d0	'cpd00060[m0] <=> cpd00060[c0] '
R_rxn08920_x0	rxn08920			L_methionine_transport_via_diffusion_extracellular_to_periplasm_d0	'cpd00060[x0] <=> cpd00060[c0] '
R_rxn08999_c0	rxn08999			nitrite_transport_via_diffusion_extracellular_to_periplasm_c0	'cpd00075[e0] <=> cpd00075[c0] '
R_rxn08999_d0	rxn08999			nitrite_transport_via_diffusion_extracellular_to_periplasm_c0	'cpd00075[d0] <=> cpd00075[c0] '
R_rxn08999_m0	rxn08999			nitrite_transport_via_diffusion_extracellular_to_periplasm_c0	'cpd00075[m0] <=> cpd00075[c0] '
R_rxn09005_c0	rxn09005			nitrate_transport_via_diffusion_extracellular_to_periplasm_c0	'cpd00209[e0] <=> cpd00209[c0] '
R_rxn09005_d0	rxn09005			nitrate_transport_via_diffusion_extracellular_to_periplasm_c0	'cpd00209[d0] <=> cpd00209[c0] '
R_rxn09005_m0	rxn09005			nitrate_transport_via_diffusion_extracellular_to_periplasm_c0	'cpd00209[m0] <=> cpd00209[c0] '
R_rxn09034_d0	rxn09034			Octadecanoate_transport_via_facilitated_irreversible_diffusion_extracellular_to_periplasm_d0	'cpd01080[d0] <=> cpd01080[c0] '
R_rxn09048_d0	rxn09048		TRANS-RXN-229	ornithine_transport_via_diffusion_extracellular_to_periplasm_d0	'cpd00064[c0] <=> cpd00064[d0] '
R_rxn09048_m0	rxn09048		TRANS-RXN-229	ornithine_transport_via_diffusion_extracellular_to_periplasm_d0	'cpd00064[c0] <=> cpd00064[m0] '
R_rxn09048_x0	rxn09048		TRANS-RXN-229	ornithine_transport_via_diffusion_extracellular_to_periplasm_d0	'cpd00064[c0] <=> cpd00064[x0] '
R_rxn09050_m0	rxn09050			Orotate_transport_via_diffusion_extracellular_to_periplasm_m0	'cpd00247[m0] <=> cpd00247[c0] '
R_rxn09118_d0	rxn09118			L_phenylalanine_transport_via_diffusion_extracellular_to_periplasm_d0	'cpd00066[d0] <=> cpd00066[c0] '
R_rxn09118_m0	rxn09118			L_phenylalanine_transport_via_diffusion_extracellular_to_periplasm_d0	'cpd00066[m0] <=> cpd00066[c0] '
R_rxn09118_x0	rxn09118			L_phenylalanine_transport_via_diffusion_extracellular_to_periplasm_d0	'cpd00066[x0] <=> cpd00066[c0] '
R_rxn09121_c0	rxn09121			phosphate_transport_via_diffusion_extracellular_to_periplasm_c0	'cpd00009[e0] <=> cpd00009[c0] '
R_rxn09121_d0	rxn09121			phosphate_transport_via_diffusion_extracellular_to_periplasm_c0	'cpd00009[d0] <=> cpd00009[c0] '
R_rxn09121_m0	rxn09121			phosphate_transport_via_diffusion_extracellular_to_periplasm_c0	'cpd00009[m0] <=> cpd00009[c0] '
R_rxn09177_c0	rxn09177	R04231	P-PANTOCYSLIG-RXN	R_4_Phosphopantothenate_L_cysteine_ligase_c0	'cpd00052[c0] + cpd00084[c0] + cpd02201[c0] -> cpd00012[c0] + 2 cpd00067[c0] + cpd00046[c0] + cpd02666[c0] '
R_rxn09193_d0	rxn09193			L_proline_transport_via_diffusion_extracellular_to_periplasm_d0	'cpd00129[d0] <=> cpd00129[c0] '
R_rxn09193_m0	rxn09193			L_proline_transport_via_diffusion_extracellular_to_periplasm_d0	'cpd00129[m0] <=> cpd00129[c0] '
R_rxn09193_x0	rxn09193			L_proline_transport_via_diffusion_extracellular_to_periplasm_d0	'cpd00129[x0] <=> cpd00129[c0] '
R_rxn09248_d0	rxn09248			L_serine_transport_via_diffusion_extracellular_to_periplasm_d0	'cpd00054[d0] <=> cpd00054[c0] '
R_rxn09248_m0	rxn09248			L_serine_transport_via_diffusion_extracellular_to_periplasm_d0	'cpd00054[m0] <=> cpd00054[c0] '
R_rxn09248_x0	rxn09248			L_serine_transport_via_diffusion_extracellular_to_periplasm_d0	'cpd00054[x0] <=> cpd00054[c0] '
R_rxn09272_m0	rxn09272		SUCCINATE-DEHYDROGENASE-UBIQUINONE-RXN	fumarate_reductase_complex_ie_FRD__involved_in_anaerobic_respiration__repressed_in_aerobic_respiration_m0	'cpd00036[m0] + cpd15560[m0] -> cpd00106[m0] + cpd15561[m0] '
R_rxn09275_c0	rxn09275			sucrose_transport_transport_via_diffusion_extracellular_to_periplasm_c0	'cpd00076[e0] <=> cpd00076[c0] '
R_rxn09275_d0	rxn09275			sucrose_transport_transport_via_diffusion_extracellular_to_periplasm_c0	'cpd00076[d0] <=> cpd00076[c0] '
R_rxn09275_v0	rxn09275			sucrose_transport_transport_via_diffusion_extracellular_to_periplasm_c0	'cpd00076[v0] <=> cpd00076[c0] '
R_rxn09300_d0	rxn09300			Thiamine_transport_via_diffusion_extracellular_to_periplasm_d0	'cpd00305[d0] <=> cpd00305[c0] '
R_rxn09307_d0	rxn09307			L_threonine_transport_via_diffusion_extracellular_to_periplasm_d0	'cpd00161[d0] <=> cpd00161[c0] '
R_rxn09307_m0	rxn09307			L_threonine_transport_via_diffusion_extracellular_to_periplasm_d0	'cpd00161[m0] <=> cpd00161[c0] '
R_rxn09307_x0	rxn09307			L_threonine_transport_via_diffusion_extracellular_to_periplasm_d0	'cpd00161[x0] <=> cpd00161[c0] '
R_rxn09339_d0	rxn09339			L_tyrosine_transport_via_diffusion_extracellular_to_periplasm_d0	'cpd00069[d0] <=> cpd00069[c0] '
R_rxn09339_m0	rxn09339			L_tyrosine_transport_via_diffusion_extracellular_to_periplasm_d0	'cpd00069[m0] <=> cpd00069[c0] '
R_rxn09339_x0	rxn09339			L_tyrosine_transport_via_diffusion_extracellular_to_periplasm_d0	'cpd00069[x0] <=> cpd00069[c0] '
R_rxn09366_d0	rxn09366			uracil_transport_via_diffusion_extracellular_to_periplasm_d0	'cpd00092[d0] <=> cpd00092[c0] '
R_rxn09444_d0	rxn09444		R223-RXN	octanoyl_CoA_ligase_d0	'cpd00002[d0] + cpd00010[d0] + cpd03846[d0] -> cpd00012[d0] + cpd00067[d0] + cpd00018[d0] + cpd01335[d0] '
R_rxn09444_r0	rxn09444		R223-RXN	octanoyl_CoA_ligase_d0	'cpd00002[r0] + cpd00010[r0] + cpd03846[r0] -> cpd00012[r0] + cpd00018[r0] + cpd00067[r0] + cpd01335[r0] '
R_rxn09444_x0	rxn09444		R223-RXN	octanoyl_CoA_ligase_d0	'cpd00002[x0] + cpd00010[x0] + cpd03846[x0] -> cpd00067[x0] + cpd00012[x0] + cpd00018[x0] + cpd01335[x0] '
R_rxn09449_d0	rxn09449		RXN-7904	acyl_coenzyme_A_ligase_d0	'cpd00002[d0] + cpd00010[d0] + cpd01080[d0] -> cpd00012[d0] + cpd00067[d0] + cpd00018[d0] + cpd00327[d0] '
R_rxn09449_r0	rxn09449		RXN-7904	acyl_coenzyme_A_ligase_d0	'cpd00002[r0] + cpd00010[r0] + cpd01080[r0] -> cpd00012[r0] + cpd00018[r0] + cpd00067[r0] + cpd00327[r0] '
R_rxn09449_x0	rxn09449		RXN-7904	acyl_coenzyme_A_ligase_d0	'cpd00002[x0] + cpd00010[x0] + cpd01080[x0] -> cpd00067[x0] + cpd00012[x0] + cpd00018[x0] + cpd00327[x0] '
R_rxn09453_d0	rxn09453		RXN-13614	RXN_13614c_d0	'cpd00002[d0] + cpd00010[d0] + cpd01107[d0] -> cpd00012[d0] + cpd00067[d0] + cpd00018[d0] + cpd03128[d0] '
R_rxn09453_r0	rxn09453		RXN-13614	RXN_13614c_d0	'cpd00002[r0] + cpd00010[r0] + cpd01107[r0] -> cpd00012[r0] + cpd00018[r0] + cpd00067[r0] + cpd03128[r0] '
R_rxn09453_x0	rxn09453		RXN-13614	RXN_13614c_d0	'cpd00002[x0] + cpd00010[x0] + cpd01107[x0] -> cpd00067[x0] + cpd00012[x0] + cpd00018[x0] + cpd03128[x0] '
R_rxn09686_d0	rxn09686			TRANS_RXNAVI_26378cebrachyexpTTP_d0	'cpd00357[d0] <=> cpd00357[c0] '
R_rxn09686_m0	rxn09686			TRANS_RXNAVI_26378cebrachyexpTTP_d0	'cpd00357[m0] <=> cpd00357[c0] '
R_rxn09686_v0	rxn09686			TRANS_RXNAVI_26378cebrachyexpTTP_d0	'cpd00357[v0] <=> cpd00357[c0] '
R_rxn09711_d0	rxn09711			Transport_of_tetrahydrofolate__mitochondrial_d0	'cpd00087[d0] <=> cpd00087[c0] '
R_rxn09711_m0	rxn09711			Transport_of_tetrahydrofolate__mitochondrial_d0	'cpd00087[m0] <=> cpd00087[c0] '
R_rxn09711_v0	rxn09711			Transport_of_tetrahydrofolate__mitochondrial_d0	'cpd00087[v0] <=> cpd00087[c0] '
R_rxn09717_m0	rxn09717			Transport_of_pyruvate__mitochondrial_m0	'cpd00020[m0] + cpd00067[m0] <=> cpd00067[c0] + cpd00020[c0] '
R_rxn09736_c0	rxn09736		RXN-9615	TRANS_RXN4LZ_7057cm_c0	'cpd00013[e0] <=> cpd00013[c0] '
R_rxn09736_d0	rxn09736		RXN-9615	TRANS_RXN4LZ_7057cm_c0	'cpd00013[d0] <=> cpd00013[c0] '
R_rxn09736_m0	rxn09736		RXN-9615	TRANS_RXN4LZ_7057cm_c0	'cpd00013[m0] <=> cpd00013[c0] '
R_rxn09777_m0	rxn09777			Tricarboxylate_transport_protein_d0	'cpd00137[m0] + cpd00260[c0] <=> cpd00137[c0] + cpd00260[m0] '
R_rxn09777_x0	rxn09777			Tricarboxylate_transport_protein_d0	'cpd00260[c0] + cpd00137[x0] <=> cpd00137[c0] + cpd00260[x0] '
R_rxn09784_d0	rxn09784			TRANS_RXNBWI_115551cm_d0	'cpd00017[d0] <=> cpd00017[c0] '
R_rxn09784_m0	rxn09784			TRANS_RXNBWI_115551cm_d0	'cpd00017[m0] <=> cpd00017[c0] '
R_rxn09785_d0	rxn09785			Transport_of_S_adenosyl_L_homocysteine__mitochondrial_d0	'cpd00019[d0] <=> cpd00019[c0] '
R_rxn09785_m0	rxn09785			Transport_of_S_adenosyl_L_homocysteine__mitochondrial_d0	'cpd00019[m0] <=> cpd00019[c0] '
R_rxn09792_m0	rxn09792			4_Hydroxybenzoate_mitochondrial_transport_m0	'cpd00136[m0] <=> cpd00136[c0] '
R_rxn09794_d0	rxn09794			4_Aminobenzoate_mitochondrial_transport_via_diffusion_d0	'cpd00443[d0] <=> cpd00443[c0] '
R_rxn09794_m0	rxn09794			4_Aminobenzoate_mitochondrial_transport_via_diffusion_d0	'cpd00443[m0] <=> cpd00443[c0] '
R_rxn09817_d0	rxn09817			S_Dihydrooroate_nuclear_transport_d0	'cpd00282[d0] <=> cpd00282[c0] '
R_rxn09817_m0	rxn09817			S_Dihydrooroate_nuclear_transport_d0	'cpd00282[m0] <=> cpd00282[c0] '
R_rxn09839_d0	rxn09839			glyoxylate_transport__peroxisomal_d0	'cpd00040[d0] <=> cpd00040[c0] '
R_rxn09839_m0	rxn09839			glyoxylate_transport__peroxisomal_d0	'cpd00040[m0] <=> cpd00040[c0] '
R_rxn09839_x0	rxn09839			glyoxylate_transport__peroxisomal_d0	'cpd00040[x0] <=> cpd00040[c0] '
R_rxn10480_c0	rxn10480			CO_transporter_via_diffusion_c0	'cpd00204[e0] <=> cpd00204[c0] '
R_rxn10480_d0	rxn10480			CO_transporter_via_diffusion_c0	'cpd00204[d0] <=> cpd00204[c0] '
R_rxn10480_m0	rxn10480			CO_transporter_via_diffusion_c0	'cpd00204[m0] <=> cpd00204[c0] '
R_rxn10480_v0	rxn10480			CO_transporter_via_diffusion_c0	'cpd00204[v0] <=> cpd00204[c0] '
R_rxn10480_x0	rxn10480			CO_transporter_via_diffusion_c0	'cpd00204[x0] <=> cpd00204[c0] '
R_rxn10826_d0	rxn10826			TRANS_RXNBWI_115401cemaizeexpHCO3_d0	'cpd00242[d0] <=> cpd00242[c0] '
R_rxn10826_m0	rxn10826			TRANS_RXNBWI_115401cemaizeexpHCO3_d0	'cpd00242[m0] <=> cpd00242[c0] '
R_rxn10826_v0	rxn10826			TRANS_RXNBWI_115401cemaizeexpHCO3_d0	'cpd00242[v0] <=> cpd00242[c0] '
R_rxn10826_x0	rxn10826			TRANS_RXNBWI_115401cemaizeexpHCO3_d0	'cpd00242[x0] <=> cpd00242[c0] '
R_rxn10832_d0	rxn10832			CoA_transporter_d0	'cpd00010[d0] <=> cpd00010[c0] '
R_rxn10832_m0	rxn10832			CoA_transporter_d0	'cpd00010[m0] <=> cpd00010[c0] '
R_rxn10867_d0	rxn10867			Nicotinamide_transport_d0	'cpd00133[d0] <=> cpd00133[c0] '
R_rxn10867_m0	rxn10867			Nicotinamide_transport_d0	'cpd00133[m0] <=> cpd00133[c0] '
R_rxn10923_d0	rxn10923			TRANS_RXNBWI_115377ce_d0	'cpd00024[d0] <=> cpd00024[c0] '
R_rxn10923_m0	rxn10923			TRANS_RXNBWI_115377ce_d0	'cpd00024[m0] <=> cpd00024[c0] '
R_rxn10923_x0	rxn10923			TRANS_RXNBWI_115377ce_d0	'cpd00024[x0] <=> cpd00024[c0] '
R_rxn10929_d0	rxn10929			TRANS_RXNAVI_26408cebrachyexpPYRUVATE_d0	'cpd00020[d0] <=> cpd00020[c0] '
R_rxn10929_m0	rxn10929			TRANS_RXNAVI_26408cebrachyexpPYRUVATE_d0	'cpd00020[m0] <=> cpd00020[c0] '
R_rxn10929_x0	rxn10929			TRANS_RXNAVI_26408cebrachyexpPYRUVATE_d0	'cpd00020[x0] <=> cpd00020[c0] '
R_rxn10952_d0	rxn10952			TRANS_RXNAVI_26408cebrachyexpSUC_d0	'cpd00036[d0] <=> cpd00036[c0] '
R_rxn10952_m0	rxn10952			TRANS_RXNAVI_26408cebrachyexpSUC_d0	'cpd00036[m0] <=> cpd00036[c0] '
R_rxn10952_x0	rxn10952			TRANS_RXNAVI_26408cebrachyexpSUC_d0	'cpd00036[x0] <=> cpd00036[c0] '
R_rxn10967_d0	rxn10967		TRANS-RXN-224	TRANS_RXNAVI_26408cebrachyexpMAL_d0	'cpd00130[d0] <=> cpd00130[c0] '
R_rxn10967_m0	rxn10967		TRANS-RXN-224	TRANS_RXNAVI_26408cebrachyexpMAL_d0	'cpd00130[m0] <=> cpd00130[c0] '
R_rxn10967_x0	rxn10967		TRANS-RXN-224	TRANS_RXNAVI_26408cebrachyexpMAL_d0	'cpd00130[x0] <=> cpd00130[c0] '
R_rxn11013_d0	rxn11013			TRANS_RXNAVI_26408cebrachyexpFUM_d0	'cpd00106[d0] <=> cpd00106[c0] '
R_rxn11013_m0	rxn11013			TRANS_RXNAVI_26408cebrachyexpFUM_d0	'cpd00106[m0] <=> cpd00106[c0] '
R_rxn11013_x0	rxn11013			TRANS_RXNAVI_26408cebrachyexpFUM_d0	'cpd00106[x0] <=> cpd00106[c0] '
R_rxn11040_c0	rxn11040	R10221	6PGLUCONDEHYDROG-RXN	RXN_3341c_c0	'cpd00003[c0] + cpd00284[c0] -> cpd00004[c0] + cpd00011[c0] + cpd00171[c0] '
R_rxn11040_d0	rxn11040	R10221	6PGLUCONDEHYDROG-RXN	RXN_3341c_c0	'cpd00003[d0] + cpd00284[d0] -> cpd00011[d0] + cpd00004[d0] + cpd00171[d0] '
R_rxn11040_m0	rxn11040	R10221	6PGLUCONDEHYDROG-RXN	RXN_3341c_c0	'cpd00003[m0] + cpd00284[m0] -> cpd00011[m0] + cpd00004[m0] + cpd00171[m0] '
R_rxn11700_d0	rxn11700	R08163	RXN-9548	rxn11700_d0	'cpd00001[d0] + cpd12458[d0] -> cpd00067[d0] + cpd11493[d0] + cpd01080[d0] '
R_rxn11702_d0	rxn11702	R08165	2.5.1.64-RXN	2_succinyl_5_enolpyruvyl_6_hydroxy_3_cyclohexene_1_carboxylate_synthase_d0	'cpd00067[d0] + cpd00024[d0] + cpd00658[d0] -> cpd00011[d0] + cpd16335[d0] '
R_rxn11703_d0	rxn11703	R08166	RXN-9310	2_succinyl_6_hydroxy_2_4_cyclohexadiene_1_carboxylate_synthase_d0	'cpd16335[d0] -> cpd00020[d0] + cpd03451[d0] '
R_rxn12282_d0	rxn12282		RXN-9644	RXN_9644c_d0	'cpd00002[d0] + cpd00010[d0] + cpd00536[d0] -> cpd00012[d0] + cpd00067[d0] + cpd00018[d0] + cpd16638[d0] '
R_rxn12282_r0	rxn12282		RXN-9644	RXN_9644c_d0	'cpd00002[r0] + cpd00010[r0] + cpd00536[r0] -> cpd00012[r0] + cpd00018[r0] + cpd00067[r0] + cpd16638[r0] '
R_rxn12282_x0	rxn12282		RXN-9644	RXN_9644c_d0	'cpd00002[x0] + cpd00010[x0] + cpd00536[x0] -> cpd00067[x0] + cpd00012[x0] + cpd00018[x0] + cpd16638[x0] '
R_rxn12329_x0	rxn12329		RXN-9666	RXN_9666c_x0	'cpd00001[x0] + cpd16638[x0] -> cpd00067[x0] + cpd00010[x0] + cpd00536[x0] '
R_rxn12426_d0	rxn12426			R_d0	'cpd00139[d0] <=> cpd00139[c0] '
R_rxn12426_m0	rxn12426			R_d0	'cpd00139[m0] <=> cpd00139[c0] '
R_rxn12426_x0	rxn12426			R_d0	'cpd00139[x0] <=> cpd00139[c0] '
R_rxn12510_c0	rxn12510	R03018	PANTOTHENATE-KIN-RXN	ATP_pantothenate_4_phosphotransferase_c0	'cpd00002[c0] + cpd00644[c0] -> cpd00067[c0] + cpd00008[c0] + cpd02201[c0] '
R_rxn13149_c0	rxn13149			Hypothetical_enzyme_c0	'2 cpd00001[c0] + 2 cpd00067[c0] + 3 cpd00070[c0] -> 2 cpd00007[c0] + 2 cpd00010[c0] + 2 cpd00011[c0] + cpd00782[c0] '
R_rxn13213_d0	rxn13213			acetyl_CoA_transport__nuclear_d0	'cpd00022[d0] <=> cpd00022[c0] '
R_rxn13213_m0	rxn13213			acetyl_CoA_transport__nuclear_d0	'cpd00022[m0] <=> cpd00022[c0] '
R_rxn13290_d0	rxn13290			farnesyl_diphosphate_transport_mitochondrial_d0	'cpd00350[d0] <=> cpd00350[c0] '
R_rxn13360_d0	rxn13360			NADP_transporter_d0	'cpd00006[d0] <=> cpd00006[c0] '
R_rxn13360_m0	rxn13360			NADP_transporter_d0	'cpd00006[m0] <=> cpd00006[c0] '
R_rxn13361_d0	rxn13361			NAD_plus__transport_Peroxisomal_membrane_d0	'cpd00003[d0] <=> cpd00003[c0] '
R_rxn13361_m0	rxn13361			NAD_plus__transport_Peroxisomal_membrane_d0	'cpd00003[m0] <=> cpd00003[c0] '
R_rxn13365_d0	rxn13365		RXN-13407	Oxaloacetate_transport_d0	'cpd00032[d0] <=> cpd00032[c0] '
R_rxn13365_m0	rxn13365		RXN-13407	Oxaloacetate_transport_d0	'cpd00032[m0] <=> cpd00032[c0] '
R_rxn13365_x0	rxn13365		RXN-13407	Oxaloacetate_transport_d0	'cpd00032[x0] <=> cpd00032[c0] '
R_rxn13689_j0	rxn13689			cytochrome_c_reductase_ubiquinol8__4_protons_translocated_j0	'2 cpd00067[m0] + cpd15561[m0] + 2 cpd00109[m0] <=> 4 cpd00067[j0] + cpd15560[m0] + 2 cpd00110[m0] '
R_rxn13726_j0	rxn13726		NADH-DEHYDROG-A-RXN	NADH_DEHYDROG_A_RXNcecornexpCPD_9956_j0	'5 cpd00067[m0] + cpd00004[m0] + cpd15560[m0] -> cpd00003[m0] + 4 cpd00067[j0] + cpd15561[m0] '
R_rxn13822_d0	rxn13822			deoxyadenosine_transport_d0	'cpd03091[d0] <=> cpd03091[c0] '
R_rxn13822_m0	rxn13822			deoxyadenosine_transport_d0	'cpd03091[m0] <=> cpd03091[c0] '
R_rxn14012_d0	rxn14012	R08747		E_nonaprenyl_diphosphate_isopentenyl_diphosphate_nonaprenyltranstransferase_d0	'cpd00113[d0] + cpd02172[d0] -> cpd00012[d0] + cpd00067[d0] + cpd02746[d0] '
R_rxn14012_m0	rxn14012	R08747		E_nonaprenyl_diphosphate_isopentenyl_diphosphate_nonaprenyltranstransferase_d0	'cpd00113[m0] + cpd02172[m0] -> cpd00067[m0] + cpd00012[m0] + cpd02746[m0] '
R_rxn14012_r0	rxn14012	R08747		E_nonaprenyl_diphosphate_isopentenyl_diphosphate_nonaprenyltranstransferase_d0	'cpd00113[r0] + cpd02172[r0] -> cpd00012[r0] + cpd00067[r0] + cpd02746[r0] '
R_rxn14058_d0	rxn14058	R00557		L_Arginine_NADPH_oxygen_oxidoreductase_nitric_oxide_forming_d0	'cpd00067[d0] + 3 cpd00005[d0] + 4 cpd00007[d0] + 2 cpd00051[d0] -> 4 cpd00001[d0] + 3 cpd00006[d0] + 2 cpd00274[d0] + 2 cpd00418[d0] '
R_rxn14058_m0	rxn14058	R00557		L_Arginine_NADPH_oxygen_oxidoreductase_nitric_oxide_forming_d0	'cpd00067[m0] + 3 cpd00005[m0] + 2 cpd00051[m0] + 4 cpd00007[m0] -> 3 cpd00006[m0] + 4 cpd00001[m0] + 2 cpd00274[m0] + 2 cpd00418[m0] '
R_rxn14085_d0	rxn14085	R08782	RXN-2761	all_trans_nonaprenyl_diphosphate_homogentisate_nonaprenyltransferase_decarboxylating_d0	'cpd00426[d0] + cpd02172[d0] -> cpd00012[d0] + cpd00011[d0] + cpd17691[d0] '
R_rxn14094_d0	rxn14094	R08755	RXN-7659	tetrahydrogeranylgeranyl_diphosphate_NADP_plus__oxidoreductase_d0	'cpd00067[d0] + cpd00005[d0] + cpd17569[d0] -> cpd00006[d0] + cpd17570[d0] '
R_rxn14142_d0	rxn14142	R08754	RXN-7658	dihydrogeranylgeranyl_diphosphate_NADP_plus__oxidoreductase_d0	'cpd00067[d0] + cpd00005[d0] + cpd00289[d0] -> cpd00006[d0] + cpd17569[d0] '
R_rxn14261_d0	rxn14261	R08756	RXN-7660	phytyl_diphosphate_NADP_plus__oxidoreductase_d0	'cpd00067[d0] + cpd00005[d0] + cpd17570[d0] -> cpd00006[d0] + cpd03214[d0] '
R_rxn15021_d0	rxn15021	R00226	ACETOLACTSYN-RXN	pyruvate_pyruvate_acetaldehydetransferase_decarboxylating_d0	'cpd00067[d0] + 2 cpd00020[d0] -> cpd00011[d0] + cpd19047[d0] '
R_rxn15022_c0	rxn15022	R00267	ISOCITDEH-RXN	Isocitrate_NADP_plus__oxidoreductase_decarboxylating_c0	'cpd00006[c0] + cpd00353[c0] -> cpd00005[c0] + cpd00011[c0] + cpd00024[c0] '
R_rxn15022_d0	rxn15022	R00267	ISOCITDEH-RXN	Isocitrate_NADP_plus__oxidoreductase_decarboxylating_c0	'cpd00006[d0] + cpd00353[d0] -> cpd00011[d0] + cpd00024[d0] + cpd00005[d0] '
R_rxn15022_m0	rxn15022	R00267	ISOCITDEH-RXN	Isocitrate_NADP_plus__oxidoreductase_decarboxylating_c0	'cpd00006[m0] + cpd00353[m0] -> cpd00011[m0] + cpd00005[m0] + cpd00024[m0] '
R_rxn15022_x0	rxn15022	R00267	ISOCITDEH-RXN	Isocitrate_NADP_plus__oxidoreductase_decarboxylating_c0	'cpd00006[x0] + cpd00353[x0] -> cpd00011[x0] + cpd00005[x0] + cpd00024[x0] '
R_rxn15045_c0	rxn15045	R00479	ISOCIT-CLEAV-RXN	isocitrate_glyoxylate_lyase_succinate_forming_c0	'cpd00353[c0] <=> cpd00040[c0] + cpd00036[c0] '
R_rxn15045_x0	rxn15045	R00479	ISOCIT-CLEAV-RXN	isocitrate_glyoxylate_lyase_succinate_forming_c0	'cpd00353[x0] <=> cpd00040[x0] + cpd00036[x0] '
R_rxn15056_m0	rxn15056	R00709	ISOCITRATE-DEHYDROGENASE-NAD+-RXN	Isocitrate_NAD_plus__oxidoreductase_decarboxylating_m0	'cpd00003[m0] + cpd00353[m0] -> cpd00011[m0] + cpd00004[m0] + cpd00024[m0] '
R_rxn15062_c0	rxn15062	R06073	SUCROSE-PHOSPHATE-SYNTHASE-RXN	UDP_glucose_D_fructose_6_phosphate_2_alpha_D_glucosyltransferase_c0	'cpd00026[c0] + cpd19035[c0] <=> cpd00014[c0] + cpd01693[c0] '
R_rxn15069_c0	rxn15069	R06088	RXN-1461	sucrose_alpha_glucohydrolase_c0	'cpd00001[c0] + cpd00076[c0] -> cpd19001[c0] + cpd30321[c0] '
R_rxn15069_d0	rxn15069	R06088	RXN-1461	sucrose_alpha_glucohydrolase_c0	'cpd00001[d0] + cpd00076[d0] -> cpd19001[d0] + cpd30321[d0] '
R_rxn15069_m0	rxn15069	R06088	RXN-1461	sucrose_alpha_glucohydrolase_c0	'cpd00001[m0] + cpd00076[m0] -> cpd19001[m0] + cpd30321[m0] '
R_rxn15069_n0	rxn15069	R06088	RXN-1461	sucrose_alpha_glucohydrolase_c0	'cpd00001[n0] + cpd00076[n0] -> cpd19001[n0] + cpd30321[n0] '
R_rxn15116_c0	rxn15116	R01070	F16ALDOLASE-RXN	beta_D_fructose_1_6_bisphosphate_D_glyceraldehyde_3_phosphate_lyase_glycerone_phosphate_forming_c0	'cpd19036[c0] <=> cpd00095[c0] + cpd00102[c0] '
R_rxn15116_d0	rxn15116	R01070	F16ALDOLASE-RXN	beta_D_fructose_1_6_bisphosphate_D_glyceraldehyde_3_phosphate_lyase_glycerone_phosphate_forming_c0	'cpd19036[d0] <=> cpd00095[d0] + cpd00102[d0] '
R_rxn15118_c0	rxn15118	R01080	URIDINE-NUCLEOSIDASE-RXN	Uridine_ribohydrolase_c0	'cpd00001[c0] + cpd00249[c0] <=> cpd00092[c0] + cpd16443[c0] '
R_rxn15121_m0	rxn15121	R01092	GALACTOKIN-RXN	ATP_D_galactose_1_phosphotransferase_m0	'cpd00002[m0] + cpd00724[m0] -> cpd00067[m0] + cpd00008[m0] + cpd00348[m0] '
R_rxn15151_c0	rxn15151	R01184	MYO-INOSITOL-OXYGENASE-RXN	myo_Inositol_oxygen_oxidoreductase_c0	'cpd00007[c0] + cpd00121[c0] -> cpd00001[c0] + cpd00067[c0] + cpd05264[c0] '
R_rxn15151_n0	rxn15151	R01184	MYO-INOSITOL-OXYGENASE-RXN	myo_Inositol_oxygen_oxidoreductase_c0	'cpd00007[n0] + cpd00121[n0] -> cpd00067[n0] + cpd00001[n0] + cpd05264[n0] '
R_rxn15166_d0	rxn15166	R01286	CYSTATHIONINE-BETA-LYASE-RXN	L_cystathionine_L_homocysteine_lyase_deaminating_pyruvate_forming_d0	'cpd00001[d0] + cpd19019[d0] -> cpd00020[d0] + cpd00013[d0] + cpd00135[d0] '
R_rxn15209_c0	rxn15209	R01476	GLUCURONOKINASE-RXN	ATP_D_glucuronate_1_phosphotransferase_c0	'cpd00002[c0] + cpd05264[c0] -> cpd00067[c0] + cpd00008[c0] + cpd00880[c0] '
R_rxn15249_m0	rxn15249	R01786	RXN-1685	ATP_alpha_D_glucose_6_phosphotransferase_m0	'cpd00002[m0] + cpd19001[m0] -> cpd00067[m0] + cpd00008[m0] + cpd19006[m0] '
R_rxn15250_c0	rxn15250	R01788		alpha_D_Glucose_6_phosphate_phosphohydrolase_c0	'cpd00001[c0] + cpd19006[c0] <=> cpd00009[c0] + cpd19001[c0] '
R_rxn15250_d0	rxn15250	R01788		alpha_D_Glucose_6_phosphate_phosphohydrolase_c0	'cpd00001[d0] + cpd19006[d0] <=> cpd00009[d0] + cpd19001[d0] '
R_rxn15271_d0	rxn15271	R01830	2TRANSKETO-RXN	beta_D_Fructose_6_phosphate_D_glyceraldehyde_3_phosphate_glycolaldehyde_transferase_d0	'cpd00102[d0] + cpd19035[d0] <=> cpd00198[d0] + cpd00236[d0] '
R_rxn15280_c0	rxn15280	R01900	ACONITATEHYDR-RXN	isocitrate_hydro_lyase_cis_aconitate_forming_c0	'cpd00353[c0] <=> cpd00001[c0] + cpd00331[c0] '
R_rxn15280_d0	rxn15280	R01900	ACONITATEHYDR-RXN	isocitrate_hydro_lyase_cis_aconitate_forming_c0	'cpd00353[d0] <=> cpd00001[d0] + cpd00331[d0] '
R_rxn15280_m0	rxn15280	R01900	ACONITATEHYDR-RXN	isocitrate_hydro_lyase_cis_aconitate_forming_c0	'cpd00353[m0] <=> cpd00001[m0] + cpd00331[m0] '
R_rxn15298_c0	rxn15298	R02073	2.7.1.90-RXN	diphosphate_beta_D_fructose_6_phosphate_1_phosphotransferase_c0	'cpd00012[c0] + cpd19035[c0] <=> cpd00009[c0] + cpd00067[c0] + cpd19036[c0] '
R_rxn15298_d0	rxn15298	R02073	2.7.1.90-RXN	diphosphate_beta_D_fructose_6_phosphate_1_phosphotransferase_c0	'cpd00012[d0] + cpd19035[d0] <=> cpd00009[d0] + cpd00067[d0] + cpd19036[d0] '
R_rxn15348_c0	rxn15348	R02595	CONIFERIN-BETA-GLUCOSIDASE-RXN	Coniferin_beta_D_glucosidase_c0	'cpd00001[c0] + cpd00565[c0] -> cpd00458[c0] + cpd00190[c0] '
R_rxn15364_c0	rxn15364	R02740	RXN-6182	alpha_D_Glucose_6_phosphate_ketol_isomerase_c0	'cpd19006[c0] <=> cpd19035[c0] '
R_rxn15364_d0	rxn15364	R02740	RXN-6182	alpha_D_Glucose_6_phosphate_ketol_isomerase_c0	'cpd19006[d0] <=> cpd19035[d0] '
R_rxn15435_c0	rxn15435	R03920	FRUCTOKINASE-RXN	ATP_D_fructose_6_phosphotransferase_c0	'cpd00002[c0] + cpd30321[c0] -> cpd00067[c0] + cpd00008[c0] + cpd19035[c0] '
R_rxn15435_d0	rxn15435	R03920	FRUCTOKINASE-RXN	ATP_D_fructose_6_phosphotransferase_c0	'cpd00002[d0] + cpd30321[d0] -> cpd00067[d0] + cpd00008[d0] + cpd19035[d0] '
R_rxn15435_m0	rxn15435	R03920	FRUCTOKINASE-RXN	ATP_D_fructose_6_phosphotransferase_c0	'cpd00002[m0] + cpd30321[m0] -> cpd00067[m0] + cpd00008[m0] + cpd19035[m0] '
R_rxn15493_c0	rxn15493	R04779	6PFRUCTPHOS-RXN	ATP_D_fructose_6_phosphate_1_phosphotransferase_c0	'cpd00002[c0] + cpd19035[c0] -> cpd00067[c0] + cpd00008[c0] + cpd19036[c0] '
R_rxn15493_d0	rxn15493	R04779	6PFRUCTPHOS-RXN	ATP_D_fructose_6_phosphate_1_phosphotransferase_c0	'cpd00002[d0] + cpd19035[d0] -> cpd00067[d0] + cpd00008[d0] + cpd19036[d0] '
R_rxn15494_c0	rxn15494	R04780	F16BDEPHOS-RXN	beta_D_Fructose_1_6_bisphosphate_1_phosphohydrolase_c0	'cpd00001[c0] + cpd19036[c0] <=> cpd00009[c0] + cpd19035[c0] '
R_rxn15494_d0	rxn15494	R04780	F16BDEPHOS-RXN	beta_D_Fructose_1_6_bisphosphate_1_phosphohydrolase_c0	'cpd00001[d0] + cpd19036[d0] <=> cpd00009[d0] + cpd19035[d0] '
R_rxn15780_c0	rxn15780	R08767	RXN3O-1120	R08767_c0	'cpd00001[c0] + cpd00003[c0] + cpd00010[c0] + cpd00192[c0] <=> cpd00004[c0] + cpd00022[c0] + cpd01892[c0] '
R_rxn16289_c0	rxn16289	R09451	RXN-1061	Hexadecanoic_acid_fatty_acid_omega_hydroxylase_c0	'cpd00067[c0] + cpd00007[c0] + cpd00005[c0] + cpd00214[c0] -> cpd00001[c0] + cpd00006[c0] + cpd19486[c0] '
R_rxn16289_r0	rxn16289	R09451	RXN-1061	Hexadecanoic_acid_fatty_acid_omega_hydroxylase_c0	'cpd00067[r0] + cpd00214[r0] + cpd00005[r0] + cpd00007[r0] -> cpd00006[r0] + cpd00001[r0] + cpd19486[r0] '
R_rxn16291_c0	rxn16291	R09453	RXN-9805	cis_9_10_epoxystearate_NADPH_oxygen_oxidoreductase_18_hydroxylating_c0	'cpd00067[c0] + cpd00007[c0] + cpd00005[c0] + cpd20674[c0] -> cpd00001[c0] + cpd00006[c0] + cpd20873[c0] '
R_rxn16291_r0	rxn16291	R09453	RXN-9805	cis_9_10_epoxystearate_NADPH_oxygen_oxidoreductase_18_hydroxylating_c0	'cpd00067[r0] + cpd00005[r0] + cpd00007[r0] + cpd20674[r0] -> cpd00006[r0] + cpd00001[r0] + cpd20873[r0] '
R_rxn16300_c0	rxn16300	R09461	RXN-9807	9_10_dihydroxystearate_NADPH_oxygen_oxidoreductase_18_hydroxylating_c0	'cpd00067[c0] + cpd00007[c0] + cpd00005[c0] + cpd05229[c0] -> cpd00001[c0] + cpd00006[c0] + cpd20874[c0] '
R_rxn16300_r0	rxn16300	R09461	RXN-9807	9_10_dihydroxystearate_NADPH_oxygen_oxidoreductase_18_hydroxylating_c0	'cpd00067[r0] + cpd00005[r0] + cpd00007[r0] + cpd05229[r0] -> cpd00006[r0] + cpd00001[r0] + cpd20874[r0] '
R_rxn17196_c0	rxn17196		1.18.1.2-RXN	TPNH_ferredoxin_reductase_c0	'cpd00067[c0] + cpd00006[c0] + 2 cpd28082[c0] -> cpd00005[c0] + 2 cpd27757[c0] '
R_rxn17196_d0	rxn17196		1.18.1.2-RXN	TPNH_ferredoxin_reductase_c0	'cpd00067[d0] + cpd00006[d0] + 2 cpd28082[d0] -> cpd00005[d0] + 2 cpd27757[d0] '
R_rxn17206_d0	rxn17206		1.2.4.4-RXN	2_keto_isovalerate_dehydrogenase_lipoamide_d0	'cpd00011[d0] + cpd22416[d0] -> cpd00067[d0] + cpd00123[d0] + cpd22419[d0] '
R_rxn17206_m0	rxn17206		1.2.4.4-RXN	2_keto_isovalerate_dehydrogenase_lipoamide_d0	'cpd00011[m0] + cpd22416[m0] -> cpd00067[m0] + cpd00123[m0] + cpd22419[m0] '
R_rxn17428_m0	rxn17428		2.1.1.64-RXN	3_Demethylubiquinone_9_3_O_methyltransferase_m0	'cpd00017[m0] + cpd24737[m0] <=> cpd00067[m0] + cpd00019[m0] + cpd25914[m0] '
R_rxn17464_m0	rxn17464		2.3.1.168-RXN	dihydrolipoyl_transacylase_m0	'cpd00010[m0] + cpd22416[m0] -> cpd00481[m0] + cpd22418[m0] '
R_rxn17469_d0	rxn17469		2.3.1.179-RXN	FabF_d0	'cpd00011[d0] + cpd11493[d0] + cpd22077[d0] -> cpd11492[d0] + cpd27830[d0] '
R_rxn17731_c0	rxn17731		2.8.1.6-RXN	biotin_synthase_c0	'2 cpd00017[c0] + cpd00084[c0] + cpd01311[c0] -> 2 cpd00060[c0] + cpd00035[c0] + 2 cpd03091[c0] + cpd00104[c0] '
R_rxn17731_m0	rxn17731		2.8.1.6-RXN	biotin_synthase_c0	'cpd00084[m0] + cpd01311[m0] + 2 cpd00017[m0] -> cpd00035[m0] + 2 cpd00060[m0] + 2 cpd03091[m0] + cpd00104[m0] '
R_rxn17745_m0	rxn17745	R08549	2OXOGLUTARATEDEH-RXN	2_oxoglutarate_dehydrogenase_complex_m0	'cpd00003[m0] + cpd00024[m0] + cpd00010[m0] <=> cpd00011[m0] + cpd00004[m0] + cpd00078[m0] '
R_rxn17746_m0	rxn17746		2OXOGLUTDECARB-RXN	alpha_ketoglutarate_dehydrogenase_m0	'cpd00011[m0] + cpd27763[m0] -> 2 cpd00067[m0] + cpd00024[m0] + cpd27765[m0] '
R_rxn17803_d0	rxn17803		3.1.2.14-RXN	oleoyl_acyl_carrier_protein_hydrolase_d0	'cpd00001[d0] + cpd00067[d0] + cpd27716[d0] <=> cpd11493[d0] + cpd00536[d0] '
R_rxn18935_d0	rxn18935		3-HYDROXYDECANOYL-ACP-DEHYDR-RXN	beta_hydroxybutyryl_acyl_carrier_protein_dehydrase_d0	'cpd22445[d0] -> cpd00001[d0] + cpd26755[d0] '
R_rxn18936_d0	rxn18936		3-HYDROXYDECANOYL-ACP-DEHYDR-RXN	3R_3_hydroxyoctanoyl_acyl_carrier_protein_hydro_lyase_oct_2_enoyl_acyl_carrier_protein_forming_d0	'cpd22021[d0] <=> cpd00001[d0] + cpd11471[d0] '
R_rxn18937_d0	rxn18937		4.2.1.61-RXN	3R_3_hydroxypalmitoyl_acyl_carrier_protein_hydro_lyase_hexadec_2_enoyl_acyl_carrier_protein_forming_d0	'cpd28023[d0] <=> cpd00001[d0] + cpd00067[d0] + cpd11477[d0] '
R_rxn19027_d0	rxn19027		ACETOLACTREDUCTOISOM-RXN	acetohydroxy_acid_reductoisomerase_d0	'cpd00006[d0] + cpd26869[d0] <=> cpd00067[d0] + cpd00005[d0] + cpd19047[d0] '
R_rxn19071_c0	rxn19071	R05553	ADCLY-RXN	aminodeoxychorismate_lyase_c0	'cpd08210[c0] -> cpd00067[c0] + cpd00020[c0] + cpd00443[c0] '
R_rxn19071_d0	rxn19071	R05553	ADCLY-RXN	aminodeoxychorismate_lyase_c0	'cpd08210[d0] -> cpd00067[d0] + cpd00020[d0] + cpd00443[d0] '
R_rxn19077_c0	rxn19077		ADPREDUCT-RXN	ADPREDUCT_RXNc_c0	'2 cpd00067[c0] + cpd00008[c0] + cpd28060[c0] -> cpd00001[c0] + cpd00177[c0] + cpd27735[c0] '
R_rxn19240_c0	rxn19240	R02199	BRANCHED-CHAINAMINOTRANSFERILEU-RXN	Isoleucine_transaminase_c0	'cpd00024[c0] + cpd00322[c0] <=> cpd00023[c0] + cpd00508[c0] '
R_rxn19240_m0	rxn19240	R02199	BRANCHED-CHAINAMINOTRANSFERILEU-RXN	Isoleucine_transaminase_c0	'cpd00024[m0] + cpd00322[m0] <=> cpd00023[m0] + cpd00508[m0] '
R_rxn19241_c0	rxn19241	R01090	BRANCHED-CHAINAMINOTRANSFERLEU-RXN	branched_chain_amino_acid_transaminase_c0	'cpd00024[c0] + cpd00107[c0] <=> cpd00023[c0] + cpd00200[c0] '
R_rxn19241_d0	rxn19241	R01090	BRANCHED-CHAINAMINOTRANSFERLEU-RXN	branched_chain_amino_acid_transaminase_c0	'cpd00024[d0] + cpd00107[d0] <=> cpd00023[d0] + cpd00200[d0] '
R_rxn19241_m0	rxn19241	R01090	BRANCHED-CHAINAMINOTRANSFERLEU-RXN	branched_chain_amino_acid_transaminase_c0	'cpd00024[m0] + cpd00107[m0] <=> cpd00023[m0] + cpd00200[m0] '
R_rxn19242_c0	rxn19242	R01214	BRANCHED-CHAINAMINOTRANSFERVAL-RXN	Valine_transaminase_c0	'cpd00024[c0] + cpd00156[c0] <=> cpd00023[c0] + cpd00123[c0] '
R_rxn19242_d0	rxn19242	R01214	BRANCHED-CHAINAMINOTRANSFERVAL-RXN	Valine_transaminase_c0	'cpd00024[d0] + cpd00156[d0] <=> cpd00023[d0] + cpd00123[d0] '
R_rxn19242_m0	rxn19242	R01214	BRANCHED-CHAINAMINOTRANSFERVAL-RXN	Valine_transaminase_c0	'cpd00024[m0] + cpd00156[m0] <=> cpd00023[m0] + cpd00123[m0] '
R_rxn19246_d0	rxn19246		RXN-13290	15_tetracosenoate_CoA_ligase_d0	'cpd00002[d0] + cpd00010[d0] + cpd05238[d0] -> cpd00012[d0] + cpd00018[d0] + cpd16346[d0] '
R_rxn19246_r0	rxn19246		RXN-13290	15_tetracosenoate_CoA_ligase_d0	'cpd00002[r0] + cpd00010[r0] + cpd05238[r0] -> cpd00012[r0] + cpd00018[r0] + cpd16346[r0] '
R_rxn19246_x0	rxn19246		RXN-13290	15_tetracosenoate_CoA_ligase_d0	'cpd00002[x0] + cpd00010[x0] + cpd05238[x0] -> cpd00012[x0] + cpd00018[x0] + cpd16346[x0] '
R_rxn19253_d0	rxn19253	R00691	CARBOXYCYCLOHEXADIENYL-DEHYDRATASE-RXN	L_arogenate_hydro_lyase_decarboxylating_d0	'cpd00067[d0] + cpd00616[d0] -> cpd00001[d0] + cpd00011[d0] + cpd00066[d0] '
R_rxn19277_c0	rxn19277		CDPREDUCT-RXN	CDPREDUCT_RXNc_c0	'2 cpd00067[c0] + cpd00096[c0] + cpd28060[c0] -> cpd00001[c0] + cpd00533[c0] + cpd27735[c0] '
R_rxn19316_m0	rxn19316	R00351	CITSYN-RXN	citrate_condensing_enzyme_m0	'cpd00032[m0] + cpd00001[m0] + cpd00022[m0] -> cpd00067[m0] + cpd00010[m0] + cpd00137[m0] '
R_rxn19316_x0	rxn19316	R00351	CITSYN-RXN	citrate_condensing_enzyme_m0	'cpd00001[x0] + cpd00022[x0] + cpd00032[x0] -> cpd00067[x0] + cpd00010[x0] + cpd00137[x0] '
R_rxn19343_d0	rxn19343		CYSPH-RXN	CYSPH_RXNc_c0	'cpd00084[d0] + cpd00809[d0] <=> cpd00009[d0] + cpd19019[d0] '
R_rxn19488_m0	rxn19488	R02237	DIHYDROFOLATESYNTH-RXN	7_8_dihydrofolate_synthetase_m0	'cpd00002[m0] + cpd00023[m0] + cpd00683[m0] -> cpd00067[m0] + cpd00008[m0] + cpd00009[m0] + cpd00330[m0] '
R_rxn19544_c0	rxn19544		DIHYDROXYISOVALDEHYDRAT-RXN	alpha_beta_dihydroxyisovalerate_dehydratase_c0	'cpd26869[c0] -> cpd00001[c0] + cpd00123[c0] '
R_rxn19544_d0	rxn19544		DIHYDROXYISOVALDEHYDRAT-RXN	alpha_beta_dihydroxyisovalerate_dehydratase_c0	'cpd26869[d0] -> cpd00001[d0] + cpd00123[d0] '
R_rxn19686_d0	rxn19686		RXN-9655	beta_hydroxydecanoyl_thioester_dehydrase_d0	'cpd11482[d0] <=> cpd00001[d0] + cpd28273[d0] '
R_rxn19701_d0	rxn19701		FERREDOXIN--NITRITE-REDUCTASE-RXN	ferredoxin_nitrite_reductase_d0	'8 cpd00067[d0] + cpd00075[d0] + 6 cpd28082[d0] -> 2 cpd00001[d0] + cpd00013[d0] + 6 cpd27757[d0] '
R_rxn19771_c0	rxn19771		GDPREDUCT-RXN	GDPREDUCT_RXNc_c0	'2 cpd00067[c0] + cpd00031[c0] + cpd28060[c0] -> cpd00001[c0] + cpd00295[c0] + cpd27735[c0] '
R_rxn19828_d0	rxn19828		GLUTAMATE-SYNTHASE-FERREDOXIN-RXN	ferredoxin_dependent_glutamate_synthase_d0	'2 cpd00023[d0] + 2 cpd27757[d0] <=> 2 cpd00067[d0] + cpd00024[d0] + cpd00053[d0] + 2 cpd28082[d0] '
R_rxn19828_m0	rxn19828		GLUTAMATE-SYNTHASE-FERREDOXIN-RXN	ferredoxin_dependent_glutamate_synthase_d0	'2 cpd00023[m0] + 2 cpd27757[m0] <=> 2 cpd00067[m0] + cpd00053[m0] + cpd00024[m0] + 2 cpd28082[m0] '
R_rxn19900_c0	rxn19900		HOMOCYSMET-RXN	tetrahydropteroyltriglutamate_methyltransferase_c0	'cpd00135[c0] + cpd02738[c0] <=> cpd00060[c0] + cpd23695[c0] '
R_rxn19900_d0	rxn19900		HOMOCYSMET-RXN	tetrahydropteroyltriglutamate_methyltransferase_c0	'cpd00135[d0] + cpd02738[d0] <=> cpd00060[d0] + cpd23695[d0] '
R_rxn19900_x0	rxn19900		HOMOCYSMET-RXN	tetrahydropteroyltriglutamate_methyltransferase_c0	'cpd00135[x0] + cpd02738[x0] <=> cpd00060[x0] + cpd23695[x0] '
R_rxn20176_m0	rxn20176		MANNKIN-RXN	mannokinase_m0	'cpd00002[m0] + cpd27437[m0] -> cpd00067[m0] + cpd00008[m0] + cpd00235[m0] '
R_rxn20496_m0	rxn20496	R00667	ORNITHINE-GLU-AMINOTRANSFORASE-RXN	Ornithine__oxo_glutarate_aminotransferase_m0	'cpd00024[m0] + cpd00064[m0] <=> cpd00023[m0] + cpd00858[m0] '
R_rxn20508_c0	rxn20508		PEPCARBOX-RXN	phosphate_oxaloacetate_carboxy_lyase_phosphorylating_c0	'cpd00009[c0] + cpd00032[c0] <=> cpd00242[c0] + cpd00061[c0] '
R_rxn20583_c0	rxn20583	R00959		phosphoglucose_mutase_c0	'cpd00089[c0] <=> cpd19006[c0] '
R_rxn20583_d0	rxn20583	R00959		phosphoglucose_mutase_c0	'cpd00089[d0] <=> cpd19006[d0] '
R_rxn20595_c0	rxn20595		PLASTOQUINOL--PLASTOCYANIN-REDUCTASE-RXN	plastoquinol_plastocyanin_reductase_c0	'2 cpd27746[c0] + cpd27796[c0] -> 2 cpd00067[c0] + cpd27797[c0] + 2 cpd27884[c0] '
R_rxn20595_d0	rxn20595		PLASTOQUINOL--PLASTOCYANIN-REDUCTASE-RXN	plastoquinol_plastocyanin_reductase_c0	'2 cpd27746[d0] + cpd27796[d0] -> 2 cpd00067[d0] + cpd27797[d0] + 2 cpd27884[d0] '
R_rxn20617_c0	rxn20617		PROLINE-MULTI	PROLINE_MULTIc_c0	'cpd00067[c0] + cpd00002[c0] + cpd00005[c0] + cpd00023[c0] <=> cpd00009[c0] + cpd00006[c0] + cpd00008[c0] + cpd00858[c0] '
R_rxn20617_d0	rxn20617		PROLINE-MULTI	PROLINE_MULTIc_c0	'cpd00067[d0] + cpd00023[d0] + cpd00002[d0] + cpd00005[d0] <=> cpd00009[d0] + cpd00006[d0] + cpd00008[d0] + cpd00858[d0] '
R_rxn20643_d0	rxn20643	R03472	PYRIMSYN1-RXN	thiC_gene_name_d0	'cpd02140[d0] + cpd00017[d0] <=> 2 cpd00067[d0] + cpd00047[d0] + cpd00060[d0] + cpd02775[d0] + cpd00204[d0] + cpd03091[d0] '
R_rxn20649_m0	rxn20649	R00707	PYRROLINECARBDEHYDROG-RXN	1_pyrroline_5_carboxylate_dehydrogenase_m0	'cpd00003[m0] + 2 cpd00001[m0] + cpd02431[m0] <=> cpd00067[m0] + cpd00004[m0] + cpd00023[m0] '
R_rxn21324_c0	rxn21324		RXN-1103	RXN_1103c_c0	'cpd00067[c0] + cpd00007[c0] + cpd00005[c0] + cpd00604[c0] -> cpd00001[c0] + cpd00006[c0] + cpd00881[c0] '
R_rxn21324_r0	rxn21324		RXN-1103	RXN_1103c_c0	'cpd00067[r0] + cpd00005[r0] + cpd00007[r0] + cpd00604[r0] -> cpd00006[r0] + cpd00001[r0] + cpd00881[r0] '
R_rxn21635_c0	rxn21635	R10089	RXN-11322	pyridoxal_5_phosphate_synthase_glutamine_hydrolyzing_c0	'cpd00053[c0] + cpd00102[c0] + cpd00101[c0] -> 3 cpd00001[c0] + cpd00009[c0] + cpd00067[c0] + cpd00016[c0] + cpd00023[c0] '
R_rxn21635_n0	rxn21635	R10089	RXN-11322	pyridoxal_5_phosphate_synthase_glutamine_hydrolyzing_c0	'cpd00101[n0] + cpd00102[n0] + cpd00053[n0] -> cpd00067[n0] + 3 cpd00001[n0] + cpd00009[n0] + cpd00016[n0] + cpd00023[n0] '
R_rxn22111_m0	rxn22111		RXN-9242	RXN_9242c_m0	'cpd00017[m0] + cpd25885[m0] -> cpd00067[m0] + cpd00019[m0] + cpd25887[m0] '
R_rxn22116_m0	rxn22116		RXN-11757	3_nonaprenyl_4_5_dihydroxybenzoate_methyltransferase_m0	'cpd00017[m0] + cpd25895[m0] <=> cpd00067[m0] + cpd00019[m0] + cpd25897[m0] '
R_rxn22957_d0	rxn22957		RXN-12508	2_alpha_hydroxyethyl_TPP_dihydrolipoyllysine_residue_acetyltransferase_lipoyllysine_acetyltransferase_d0	'cpd03049[d0] + cpd28013[d0] -> cpd00056[d0] + cpd28011[d0] '
R_rxn22957_m0	rxn22957		RXN-12508	2_alpha_hydroxyethyl_TPP_dihydrolipoyllysine_residue_acetyltransferase_lipoyllysine_acetyltransferase_d0	'cpd03049[m0] + cpd28013[m0] -> cpd00056[m0] + cpd28011[m0] '
R_rxn23772_c0	rxn23772		RXN-2121	RXN_2121c_c0	'cpd00006[c0] + cpd20869[c0] <=> cpd00067[c0] + cpd00005[c0] + cpd20870[c0] '
R_rxn23773_c0	rxn23773		RXN-2122	RXN_2122c_c0	'cpd00001[c0] + cpd00006[c0] + cpd20870[c0] <=> 2 cpd00067[c0] + cpd00005[c0] + cpd20871[c0] '
R_rxn23801_c0	rxn23801		RXN-2581	RXN_2581c_c0	'cpd00067[c0] + cpd00007[c0] + cpd00005[c0] + cpd01890[c0] -> cpd00001[c0] + cpd00006[c0] + cpd22504[c0] '
R_rxn23801_r0	rxn23801		RXN-2581	RXN_2581c_c0	'cpd00067[r0] + cpd00005[r0] + cpd00007[r0] + cpd01890[r0] -> cpd00006[r0] + cpd00001[r0] + cpd22504[r0] '
R_rxn23805_d0	rxn23805	R10709	RXN-2762	RXN_2762c_d0	'cpd00017[d0] + cpd17691[d0] -> cpd00067[d0] + cpd00019[d0] + cpd16503[d0] '
R_rxn24109_d0	rxn24109	R00733	RXN-5682	arogenic_dehydrogenase_ambiguous_d0	'cpd00006[d0] + cpd00616[d0] -> cpd00011[d0] + cpd00005[d0] + cpd00069[d0] '
R_rxn24131_c0	rxn24131		RXN-6142	UDP_glucose_4_aminobenzoate_acylglucosyltransferase_c0	'cpd00067[c0] + cpd00026[c0] + cpd00443[c0] <=> cpd00014[c0] + cpd24597[c0] '
R_rxn24210_c0	rxn24210		RXN-6884	RXN_6884c_c0	'4 cpd00067[c0] + cpd00007[c0] + cpd28068[c0] -> 2 cpd00001[c0] + cpd27743[c0] '
R_rxn24210_m0	rxn24210		RXN-6884	RXN_6884c_c0	'4 cpd00067[m0] + cpd00007[m0] + cpd28068[m0] -> 2 cpd00001[m0] + cpd27743[m0] '
R_rxn24286_c0	rxn24286		RXN-7401	RXN_7401c_c0	'cpd00062[c0] + cpd02428[c0] <=> cpd00012[c0] + cpd28294[c0] '
R_rxn24310_d0	rxn24310		RXN-7568	RXN_7568c_d0	'2 cpd00067[d0] + cpd02295[d0] + cpd03214[d0] -> cpd00012[d0] + cpd00011[d0] + cpd23602[d0] '
R_rxn24312_d0	rxn24312		RXN-7569	RXN_7569c_d0	'cpd00017[d0] + cpd23602[d0] -> 3 cpd00067[d0] + cpd00019[d0] + cpd12844[d0] '
R_rxn24330_d0	rxn24330		RXN-7614	RXN_7614c_d0	'cpd00002[d0] + cpd00010[d0] + cpd01772[d0] <=> cpd00009[d0] + cpd00008[d0] + cpd02021[d0] '
R_rxn24330_x0	rxn24330		RXN-7614	RXN_7614c_d0	'cpd00002[x0] + cpd00010[x0] + cpd01772[x0] <=> cpd00008[x0] + cpd00009[x0] + cpd02021[x0] '
R_rxn24348_c0	rxn24348		RXN-7652	RXN_7652c_c0	'cpd00067[c0] + cpd00007[c0] + cpd00005[c0] + cpd27666[c0] -> cpd00001[c0] + cpd00006[c0] + cpd03344[c0] '
R_rxn24358_d0	rxn24358		RXN-7664	RXN_7664c_d0	'cpd00067[d0] + cpd00005[d0] + cpd24685[d0] -> cpd00006[d0] + cpd24684[d0] '
R_rxn24360_d0	rxn24360		RXN-7665	RXN_7665c_d0	'cpd00067[d0] + cpd00005[d0] + cpd24684[d0] -> cpd00006[d0] + cpd24686[d0] '
R_rxn24362_d0	rxn24362		RXN-7666	RXN_7666c_d0	'cpd00067[d0] + cpd00005[d0] + cpd24686[d0] <=> cpd00006[d0] + cpd03148[d0] '
R_rxn24404_c0	rxn24404		RXN-7703	RXN_7703c_c0	'cpd00001[c0] + cpd00005[c0] <=> cpd00009[c0] + cpd00004[c0] '
R_rxn24411_m0	rxn24411		1.8.1.4-RXN	RXN_7716c_m0	'cpd00003[m0] + cpd27764[m0] <=> cpd00067[m0] + cpd00004[m0] + cpd27765[m0] '
R_rxn24412_m0	rxn24412		1.8.1.4-RXN	RXN_7719c_m0	'cpd00003[m0] + cpd22418[m0] <=> cpd00067[m0] + cpd00004[m0] + cpd22419[m0] '
R_rxn24508_d0	rxn24508		RXN-7903	RXN_7903c_d0	'cpd00007[d0] + cpd12458[d0] + cpd28082[d0] <=> 2 cpd00001[d0] + cpd27757[d0] + cpd27716[d0] '
R_rxn24928_c0	rxn24928		RXN-8442	RXN_8442c_c0	'cpd00067[c0] + cpd00218[c0] + cpd26827[c0] <=> cpd00009[c0] + cpd03471[c0] '
R_rxn25371_c0	rxn25371		RXN-91	RXN_91cmetaexpCPD_12575_c0	'cpd00026[c0] + cpd01733[c0] <=> cpd00014[c0] + cpd25048[c0] '
R_rxn25441_c0	rxn25441		RXN-92	RXN_92cmetaexpCPD_12575_c0	'cpd00026[c0] + cpd03333[c0] <=> cpd00014[c0] + cpd24956[c0] '
R_rxn25468_m0	rxn25468		RXN-9241	RXN_9241c_m0	'2 cpd00067[m0] + cpd00007[m0] + cpd25882[m0] -> cpd00001[m0] + cpd25885[m0] '
R_rxn25469_m0	rxn25469		RXN-9243	RXN_9243c_m0	'cpd00067[m0] + cpd00004[m0] + cpd00007[m0] + cpd25887[m0] <=> cpd00003[m0] + cpd00001[m0] + cpd24737[m0] '
R_rxn25475_m0	rxn25475		RXN-9278	RXN_9278c_m0	'cpd00067[m0] + cpd00005[m0] + cpd02419[m0] + cpd00007[m0] -> cpd00006[m0] + cpd00001[m0] + cpd25895[m0] '
R_rxn25480_m0	rxn25480		RXN-9284	RXN_9284c_m0	'cpd00067[m0] + cpd25897[m0] -> cpd00011[m0] + cpd25882[m0] '
R_rxn25630_c0	rxn25630		RXN-95	RXN_95cmetaexpCPD_12575_c0	'cpd00026[c0] + cpd07334[c0] <=> cpd00014[c0] + cpd25087[c0] '
R_rxn25637_d0	rxn25637		RXN-9514	acetoacetyl_acyl_carrier_protein_reductase_d0	'cpd00067[d0] + cpd00005[d0] + cpd11488[d0] <=> cpd00006[d0] + cpd22445[d0] '
R_rxn25641_d0	rxn25641		RXN-9524	3_oxo_octanoyl_acyl_carrier_protein_reductase_d0	'cpd00006[d0] + cpd22021[d0] <=> cpd00067[d0] + cpd00005[d0] + cpd11490[d0] '
R_rxn25647_d0	rxn25647		RXN-9539	3_oxo_palmitoyl_acyl_carrier_protein_synthase_d0	'cpd11492[d0] + cpd27551[d0] <=> cpd00011[d0] + cpd11493[d0] + cpd11485[d0] '
R_rxn25649_d0	rxn25649		RXN-9540	3_oxo_palmitoyl_acyl_carrier_protein_reductase_d0	'cpd00006[d0] + cpd28023[d0] <=> cpd00067[d0] + cpd00005[d0] + cpd11485[d0] '
R_rxn25661_d0	rxn25661		3-OXOACYL-ACP-REDUCT-RXN	3_oxo_cis_vaccenoyl_acyl_carrier_protein_reductase_d0	'cpd00006[d0] + cpd28024[d0] <=> cpd00067[d0] + cpd00005[d0] + cpd22077[d0] '
R_rxn25662_d0	rxn25662		3-HYDROXYDECANOYL-ACP-DEHYDR-RXN	3_hydroxy_cis_vaccenoyl_acyl_carrier_protein_dehydratase_d0	'cpd28024[d0] -> cpd00001[d0] + cpd28473[d0] '
R_rxn25716_d0	rxn25716		RXN-9632	3_oxo_stearoyl_acyl_carrier_protein_synthase_d0	'2 cpd00067[d0] + cpd00070[d0] + cpd15277[d0] <=> cpd00011[d0] + cpd00010[d0] + cpd14938[d0] '
R_rxn25718_d0	rxn25718		3-OXOACYL-ACP-REDUCT-RXN	3_oxo_stearoyl_acyl_carrier_protein_reductase_d0	'cpd00006[d0] + cpd28030[d0] <=> cpd00067[d0] + cpd00005[d0] + cpd14938[d0] '
R_rxn25719_d0	rxn25719		3-HYDROXYDECANOYL-ACP-DEHYDR-RXN	3_hydroxystearoyl_acyl_carrier_protein_dehydratase_d0	'cpd28030[d0] <=> cpd00001[d0] + cpd14940[d0] '
R_rxn25743_d0	rxn25743		RXN-9657	crotonyl_acp_reductase_d0	'cpd00067[d0] + cpd00004[d0] + cpd26755[d0] <=> cpd00003[d0] + cpd11464[d0] '
R_rxn25747_d0	rxn25747		RXN-9660	trans_delta2_decenoyl_acp_reductase_d0	'cpd00003[d0] + cpd11474[d0] <=> cpd00067[d0] + cpd00004[d0] + cpd28273[d0] '
R_rxn25750_d0	rxn25750		RXN-9662	trans_tetradec_2_enoyl_acp_reductase_d0	'cpd00003[d0] + cpd27551[d0] <=> 2 cpd00067[d0] + cpd00004[d0] + cpd11467[d0] '
R_rxn25762_d0	rxn25762		RXN-9673	RXN_9673c_d0	'cpd00002[d0] + cpd00010[d0] + cpd01122[d0] -> cpd00012[d0] + cpd00018[d0] + cpd01398[d0] '
R_rxn25762_r0	rxn25762		RXN-9673	RXN_9673c_d0	'cpd00002[r0] + cpd00010[r0] + cpd01122[r0] -> cpd00012[r0] + cpd00018[r0] + cpd01398[r0] '
R_rxn25762_x0	rxn25762		RXN-9673	RXN_9673c_d0	'cpd00002[x0] + cpd00010[x0] + cpd01122[x0] -> cpd00012[x0] + cpd00018[x0] + cpd01398[x0] '
R_rxn25847_c0	rxn25847		RXN-9802	RXN_9802c_c0	'cpd00006[c0] + cpd19486[c0] <=> cpd00067[c0] + cpd00005[c0] + cpd20867[c0] '
R_rxn25848_c0	rxn25848		RXN-9803	RXN_9803c_c0	'cpd00001[c0] + cpd00006[c0] + cpd20867[c0] <=> 2 cpd00067[c0] + cpd00005[c0] + cpd20868[c0] '
R_rxn25977_d0	rxn25977		1.8.1.4-RXN	RXN0_1132c_d0	'cpd00003[d0] + cpd28012[d0] <=> cpd00067[d0] + cpd00004[d0] + cpd28013[d0] '
R_rxn25977_m0	rxn25977		1.8.1.4-RXN	RXN0_1132c_d0	'cpd00003[m0] + cpd28012[m0] <=> cpd00067[m0] + cpd00004[m0] + cpd28013[m0] '
R_rxn25977_n0	rxn25977		1.8.1.4-RXN	RXN0_1132c_d0	'cpd00003[n0] + cpd28012[n0] <=> cpd00067[n0] + cpd00004[n0] + cpd28013[n0] '
R_rxn25978_d0	rxn25978		RXN0-1133	dihydrolipoyl_acetyltransferase_d0	'cpd00010[d0] + cpd28011[d0] -> cpd00022[d0] + cpd28012[d0] '
R_rxn25978_m0	rxn25978		RXN0-1133	dihydrolipoyl_acetyltransferase_d0	'cpd00010[m0] + cpd28011[m0] -> cpd00022[m0] + cpd28012[m0] '
R_rxn25982_m0	rxn25982		RXN0-1147	dihydrolipoyllysine_residue_succinyltransferase_m0	'cpd00010[m0] + cpd27763[m0] -> cpd00067[m0] + cpd00078[m0] + cpd27764[m0] '
R_rxn26013_d0	rxn26013	R00674	RXN0-2382	L_serine_hydro_lyase_adding_indole__L_tryptophan_forming_d0	'cpd00054[d0] + cpd00359[d0] <=> cpd00001[d0] + cpd00065[d0] '
R_rxn26037_c0	rxn26037		RXN-12474	IscS_c0	'cpd00084[c0] + cpd27355[c0] <=> cpd00035[c0] + cpd27847[c0] '
R_rxn26037_d0	rxn26037		RXN-12474	IscS_c0	'cpd00084[d0] + cpd27355[d0] <=> cpd00035[d0] + cpd27847[d0] '
R_rxn26037_m0	rxn26037		RXN-12474	IscS_c0	'cpd00084[m0] + cpd27355[m0] <=> cpd00035[m0] + cpd27847[m0] '
R_rxn26477_d0	rxn26477		RXN0-882	E_4_hydroxy_3_methylbut_2_enyl_diphosphate_synthase_d0	'2 cpd00067[d0] + cpd08301[d0] + 2 cpd28082[d0] -> cpd00001[d0] + cpd08615[d0] + 2 cpd27757[d0] '
R_rxn26754_d0	rxn26754		RXN490-3650		'cpd27757[d0] + cpd27884[d0] + cpd11632[d0] -> cpd28082[d0] + cpd27746[d0] '
R_rxn27029_d0	rxn27029		RXNQT-4300	RXNQT_4300c_d0	'cpd00003[d0] + cpd00033[d0] + cpd00084[d0] -> 3 cpd00001[d0] + cpd00035[d0] + cpd00133[d0] + cpd26630[d0] '
R_rxn27030_d0	rxn27030		RXNQT-4301	RXNQT_4301c_d0	'cpd00001[d0] + cpd26630[d0] -> cpd00067[d0] + cpd00011[d0] + cpd00018[d0] + cpd02654[d0] '
R_rxn27259_c0	rxn27259	R00529	SULFATE-ADENYLYLTRANS-RXN	sulfate_adenylyltransferase_c0	'cpd00002[c0] + cpd00048[c0] -> cpd00012[c0] + cpd00193[c0] '
R_rxn27259_d0	rxn27259	R00529	SULFATE-ADENYLYLTRANS-RXN	sulfate_adenylyltransferase_c0	'cpd00002[d0] + cpd00048[d0] -> cpd00012[d0] + cpd00193[d0] '
R_rxn27259_n0	rxn27259	R00529	SULFATE-ADENYLYLTRANS-RXN	sulfate_adenylyltransferase_c0	'cpd00002[n0] + cpd00048[n0] -> cpd00012[n0] + cpd00193[n0] '
R_rxn27266_c0	rxn27266		SULFITE-REDUCTASE-FERREDOXIN-RXN	sulfite_reductase_ferredoxin_c0	'3 cpd00001[c0] + cpd00239[c0] + 6 cpd27757[c0] <=> 6 cpd00067[c0] + cpd00081[c0] + 6 cpd28082[c0] '
R_rxn27266_d0	rxn27266		SULFITE-REDUCTASE-FERREDOXIN-RXN	sulfite_reductase_ferredoxin_c0	'3 cpd00001[d0] + cpd00239[d0] + 6 cpd27757[d0] <=> 6 cpd00067[d0] + cpd00081[d0] + 6 cpd28082[d0] '
R_rxn27318_c0	rxn27318		THIOREDOXIN-REDUCT-NADPH-RXN	NADPH_thioredoxin_reductase_c0	'cpd00005[c0] + cpd27735[c0] -> cpd00067[c0] + cpd00006[c0] + cpd28060[c0] '
R_rxn27318_d0	rxn27318		THIOREDOXIN-REDUCT-NADPH-RXN	NADPH_thioredoxin_reductase_c0	'cpd00005[d0] + cpd27735[d0] -> cpd00067[d0] + cpd00006[d0] + cpd28060[d0] '
R_rxn27318_m0	rxn27318		THIOREDOXIN-REDUCT-NADPH-RXN	NADPH_thioredoxin_reductase_c0	'cpd00005[m0] + cpd27735[m0] -> cpd00067[m0] + cpd00006[m0] + cpd28060[m0] '
R_rxn27360_d0	rxn27360			transport_of_PEP_d0	'cpd00061[d0] <=> cpd00061[c0] '
R_rxn27360_m0	rxn27360			transport_of_PEP_d0	'cpd00061[m0] <=> cpd00061[c0] '
R_rxn27360_x0	rxn27360			transport_of_PEP_d0	'cpd00061[x0] <=> cpd00061[c0] '
R_rxn27415_c0	rxn27415		RIBONUCLEOSIDE-DIP-REDUCTI-RXN	UDPREDUCT_RXNc_c0	'2 cpd00067[c0] + cpd00014[c0] + cpd28060[c0] -> cpd00001[c0] + cpd00978[c0] + cpd27735[c0] '
R_rxn27497_d0	rxn27497	R01213	2-ISOPROPYLMALATESYN-RXN	3_carboxy_3_hydroxy_4_methylpentanoate_3_methyl_2_oxobutanoate_lyase_CoA_acetylating_d0	'cpd00001[d0] + cpd00022[d0] + cpd00123[d0] -> cpd00067[d0] + cpd00010[d0] + cpd01646[d0] '
R_rxn27709_d0	rxn27709	R00986	ANTHRANSYN-RXN	anthranilate_synthetase_d0	'cpd00053[d0] + cpd00216[d0] -> cpd00067[d0] + cpd00020[d0] + cpd00023[d0] + cpd00093[d0] '
R_rxn27927_d0	rxn27927	R03013	HISTIDPHOS-RXN	L_histidinol_phosphate_phosphatase_d0	'cpd00001[d0] + cpd00807[d0] <=> cpd00009[d0] + cpd00641[d0] '
R_rxn28082_d0	rxn28082	R03509	PRAISOM-RXN	PRA_isomerase_d0	'cpd02642[d0] <=> cpd00956[d0] '
R_rxn28083_d0	rxn28083	R07276	PREPHENATE-TRANSAMINE-RXN	glutamate_prephenate_aminotransferase_d0	'cpd00023[d0] + cpd00219[d0] <=> cpd00024[d0] + cpd00616[d0] '
R_rxn28487_d0	rxn28487		RXN-9555	RXN_9555d_d0	'cpd00001[d0] + cpd26730[d0] <=> cpd00067[d0] + cpd11493[d0] + cpd25615[d0] '
R_rxn28606_d0	rxn28606			TRANS_RXNAVI_26408cebrachyexpOLEATE_CPD_d0	'cpd00536[d0] <=> cpd00536[c0] '
R_rxn28615_d0	rxn28615	R02340	RXN0-2381	tryptophan_synthase_alpha_d0	'cpd02210[d0] <=> cpd00102[d0] + cpd00359[d0] '
R_rxn29086_d0	rxn29086		TRANS-RXN-231	TRANS_RXN_231cm_d0	'cpd00053[d0] <=> cpd00053[c0] '
R_rxn29086_m0	rxn29086		TRANS-RXN-231	TRANS_RXN_231cm_d0	'cpd00053[m0] <=> cpd00053[c0] '
R_rxn29086_x0	rxn29086		TRANS-RXN-231	TRANS_RXN_231cm_d0	'cpd00053[x0] <=> cpd00053[c0] '
R_rxn29122_m0	rxn29122			TRANS_RXN0_240cp_m0	'cpd00104[m0] <=> cpd00104[c0] '
R_rxn29240_d0	rxn29240			TRANS_RXN4LZ_6924cd_d0	'cpd00002[c0] + cpd00008[d0] <=> cpd00008[c0] + cpd00002[d0] '
R_rxn29240_m0	rxn29240			TRANS_RXN4LZ_6924cd_d0	'cpd00002[c0] + cpd00008[m0] <=> cpd00008[c0] + cpd00002[m0] '
R_rxn29240_v0	rxn29240			TRANS_RXN4LZ_6924cd_d0	'cpd00002[c0] + cpd00008[v0] <=> cpd00008[c0] + cpd00002[v0] '
R_rxn29246_d0	rxn29246			TRANS_RXNAVI_12503ce_d0	'cpd00863[d0] <=> cpd00863[c0] '
R_rxn29318_d0	rxn29318			TRANS_RXNBWI_115471ce_d0	'cpd00002[d0] <=> cpd00002[c0] '
R_rxn29318_m0	rxn29318			TRANS_RXNBWI_115471ce_d0	'cpd00002[m0] <=> cpd00002[c0] '
R_rxn29318_v0	rxn29318			TRANS_RXNBWI_115471ce_d0	'cpd00002[v0] <=> cpd00002[c0] '
R_rxn29325_d0	rxn29325			TRANS_RXNAVI_26378cebrachyexpCTP_d0	'cpd00052[d0] <=> cpd00052[c0] '
R_rxn29325_m0	rxn29325			TRANS_RXNAVI_26378cebrachyexpCTP_d0	'cpd00052[m0] <=> cpd00052[c0] '
R_rxn29325_v0	rxn29325			TRANS_RXNAVI_26378cebrachyexpCTP_d0	'cpd00052[v0] <=> cpd00052[c0] '
R_rxn29342_d0	rxn29342			TRANS_RXNAVI_26378cebrachyexpUTP_d0	'cpd00062[d0] <=> cpd00062[c0] '
R_rxn29342_m0	rxn29342			TRANS_RXNAVI_26378cebrachyexpUTP_d0	'cpd00062[m0] <=> cpd00062[c0] '
R_rxn29342_v0	rxn29342			TRANS_RXNAVI_26378cebrachyexpUTP_d0	'cpd00062[v0] <=> cpd00062[c0] '
R_rxn29733_d0	rxn29733			TRANS_RXNBWI_115391ce_d0	'cpd00012[d0] <=> cpd00012[c0] '
R_rxn29733_m0	rxn29733			TRANS_RXNBWI_115391ce_d0	'cpd00012[m0] <=> cpd00012[c0] '
R_rxn29733_v0	rxn29733			TRANS_RXNBWI_115391ce_d0	'cpd00012[v0] <=> cpd00012[c0] '
R_rxn29733_x0	rxn29733			TRANS_RXNBWI_115391ce_d0	'cpd00012[x0] <=> cpd00012[c0] '
R_rxn29785_d0	rxn29785			TRANS_RXNAVI_26920ce_d0	'cpd00004[d0] <=> cpd00004[c0] '
R_rxn29785_m0	rxn29785			TRANS_RXNAVI_26920ce_d0	'cpd00004[m0] <=> cpd00004[c0] '
R_rxn29919_d0	rxn29919	R01827		TRANSALDOL_RXNd_d0	'cpd00102[d0] + cpd00238[d0] <=> cpd00236[d0] + cpd19035[d0] '
R_rxn30639_d0	rxn30639			CisAconEquiv_d0	'cpd00331[d0] <=> cpd00331[c0] '
R_rxn30639_m0	rxn30639			CisAconEquiv_d0	'cpd00331[m0] <=> cpd00331[c0] '
R_rxn30639_x0	rxn30639			CisAconEquiv_d0	'cpd00331[x0] <=> cpd00331[c0] '
R_rxn31154_d0	rxn31154			R_d0	'cpd11632[e0] <=> cpd11632[d0] '
R_rxn31160_m0	rxn31160			R_m0	'cpd00018[m0] <=> cpd00018[c0] '
R_rxn31167_d0	rxn31167			R_d0	'cpd00102[d0] <=> cpd00102[c0] '
R_rxn31167_m0	rxn31167			R_d0	'cpd00102[m0] <=> cpd00102[c0] '
R_rxn31167_x0	rxn31167			R_d0	'cpd00102[x0] <=> cpd00102[c0] '
R_rxn31168_d0	rxn31168			R_d0	'cpd00095[d0] <=> cpd00095[c0] '
R_rxn31168_m0	rxn31168			R_d0	'cpd00095[m0] <=> cpd00095[c0] '
R_rxn31168_x0	rxn31168			R_d0	'cpd00095[x0] <=> cpd00095[c0] '
R_rxn31169_d0	rxn31169			TPT_APE2_ACCLIMATION_OF_PHOTOSYNTHESIS_TO_ENVIRONMENT_d0	'cpd00169[d0] <=> cpd00169[c0] '
R_rxn31169_m0	rxn31169			TPT_APE2_ACCLIMATION_OF_PHOTOSYNTHESIS_TO_ENVIRONMENT_d0	'cpd00169[m0] <=> cpd00169[c0] '
R_rxn31169_x0	rxn31169			TPT_APE2_ACCLIMATION_OF_PHOTOSYNTHESIS_TO_ENVIRONMENT_d0	'cpd00169[x0] <=> cpd00169[c0] '
R_rxn31240_c0	rxn31240	R02739		glucose_6_phosphate_isomerase__putative_c0	'cpd19006[c0] <=> cpd00863[c0] '
R_rxn31358_d0	rxn31358			R_d0	'cpd00018[d0] <=> cpd00018[c0] '
R_rxn31768_d0	rxn31768	R05611	OPPSYN-RXN	OPPSYN_RXNrplantexpALL_TRANS_HEPTAPRENYL_DIPHOSPHATE_d0	'cpd00113[d0] + cpd02590[d0] -> cpd00012[d0] + cpd00067[d0] + cpd30761[d0] '
R_rxn31768_m0	rxn31768	R05611	OPPSYN-RXN	OPPSYN_RXNrplantexpALL_TRANS_HEPTAPRENYL_DIPHOSPHATE_d0	'cpd00113[m0] + cpd02590[m0] -> cpd00067[m0] + cpd00012[m0] + cpd30761[m0] '
R_rxn31768_r0	rxn31768	R05611	OPPSYN-RXN	OPPSYN_RXNrplantexpALL_TRANS_HEPTAPRENYL_DIPHOSPHATE_d0	'cpd00113[r0] + cpd02590[r0] -> cpd00012[r0] + cpd00067[r0] + cpd30761[r0] '
R_rxn31828_d0	rxn31828				'cpd00201[d0] <=> cpd00201[c0] '
R_rxn31828_m0	rxn31828				'cpd00201[m0] <=> cpd00201[c0] '
R_rxn31828_v0	rxn31828				'cpd00201[v0] <=> cpd00201[c0] '
R_rxn31927_d0	rxn31927				'cpd00793[d0] <=> cpd00793[c0] '
R_rxn32037_d0	rxn32037				'cpd00478[d0] <=> cpd00478[c0] '
R_rxn32037_m0	rxn32037				'cpd00478[m0] <=> cpd00478[c0] '
R_rxn32037_x0	rxn32037				'cpd00478[x0] <=> cpd00478[c0] '
R_rxn32435_d0	rxn32435				'cpd00223[d0] <=> cpd00223[c0] '
R_rxn32435_m0	rxn32435				'cpd00223[m0] <=> cpd00223[c0] '
R_rxn32435_x0	rxn32435				'cpd00223[x0] <=> cpd00223[c0] '
R_rxn32592_d0	rxn32592				'cpd00216[d0] <=> cpd00216[c0] '
R_rxn32592_m0	rxn32592				'cpd00216[m0] <=> cpd00216[c0] '
R_rxn32592_x0	rxn32592				'cpd00216[x0] <=> cpd00216[c0] '
R_rxn32628_d0	rxn32628				'cpd02197[d0] <=> cpd02197[c0] '
R_rxn32628_m0	rxn32628				'cpd02197[m0] <=> cpd02197[c0] '
R_rxn32628_v0	rxn32628				'cpd02197[v0] <=> cpd02197[c0] '
R_rxn33186_d0	rxn33186				'cpd00005[d0] <=> cpd00005[c0] '
R_rxn33186_m0	rxn33186				'cpd00005[m0] <=> cpd00005[c0] '
R_rxn34362_d0	rxn34362			dimethylallyl_diphosphate_transport_d0	'cpd00202[d0] <=> cpd00202[c0] '
R_rxn34364_d0	rxn34364			beta_fructose_6_phosphate_transport__chloroplast_d0	'cpd19035[d0] <=> cpd19035[c0] '
R_rxn35347_j0	rxn35347			cytochrome_c_oxidase_Complex_IV_j0	'8 cpd00067[m0] + cpd00007[m0] + 4 cpd00110[m0] -> 2 cpd00001[m0] + 4 cpd00067[j0] + 4 cpd00109[m0] '
R_rxn37018_c0	rxn37018		RIBOKIN-RXN	deoxyribokinase_c0	'cpd00002[c0] + cpd16443[c0] -> cpd00067[c0] + cpd00008[c0] + cpd00101[c0] '
R_rxn37018_d0	rxn37018		RIBOKIN-RXN	deoxyribokinase_c0	'cpd00002[d0] + cpd16443[d0] -> cpd00067[d0] + cpd00008[d0] + cpd00101[d0] '
R_rxn37266_c0	rxn37266		RXN-6222	sucrose_UDP_glucosyltransferase_c0	'cpd00026[c0] + cpd30321[c0] <=> cpd00014[c0] + cpd00076[c0] '
R_rxn37266_d0	rxn37266		RXN-6222	sucrose_UDP_glucosyltransferase_c0	'cpd30321[d0] + cpd00026[d0] <=> cpd00014[d0] + cpd00076[d0] '
R_rxn37324_d0	rxn37324		RXN-7904	acyl_coenzyme_A_ligase_d0	'cpd00002[d0] + cpd00010[d0] + cpd05196[d0] -> cpd00012[d0] + cpd00067[d0] + cpd00018[d0] + cpd16343[d0] '
R_rxn37324_r0	rxn37324		RXN-7904	acyl_coenzyme_A_ligase_d0	'cpd00002[r0] + cpd00010[r0] + cpd05196[r0] -> cpd00012[r0] + cpd00018[r0] + cpd00067[r0] + cpd16343[r0] '
R_rxn37324_x0	rxn37324		RXN-7904	acyl_coenzyme_A_ligase_d0	'cpd00002[x0] + cpd00010[x0] + cpd05196[x0] -> cpd00067[x0] + cpd00012[x0] + cpd00018[x0] + cpd16343[x0] '
R_rxn37585_c0	rxn37585	R01245	ADENOSINE-NUCLEOSIDASE-RXN	N_ribosyladenine_ribohydrolase_c0	'cpd00001[c0] + cpd00182[c0] <=> cpd00128[c0] + cpd16443[c0] '
R_rxn37610_d0	rxn37610	R07267	OPPSYN-RXN	OPPSYN_RXNcplantexpOCTAPRENYL_DIPHOSPHATE_d0	'cpd00113[d0] + cpd30761[d0] -> cpd00012[d0] + cpd00067[d0] + cpd02172[d0] '
R_rxn37610_m0	rxn37610	R07267	OPPSYN-RXN	OPPSYN_RXNcplantexpOCTAPRENYL_DIPHOSPHATE_d0	'cpd00113[m0] + cpd30761[m0] -> cpd00067[m0] + cpd00012[m0] + cpd02172[m0] '
R_rxn37610_r0	rxn37610	R07267	OPPSYN-RXN	OPPSYN_RXNcplantexpOCTAPRENYL_DIPHOSPHATE_d0	'cpd00113[r0] + cpd30761[r0] -> cpd00012[r0] + cpd00067[r0] + cpd02172[r0] '
R_rxn37651_d0	rxn37651		1.3.1.9-RXN	1319_RXNcaraexpCis_vaccenoyl_ACPs_d0	'cpd00003[d0] + cpd26730[d0] <=> cpd00067[d0] + cpd00004[d0] + cpd28473[d0] '
R_rxn37695_c0	rxn37695		R15-RXN	R15_RXNcaraexpL_ALPHA_ALANINE_c0	'cpd00060[c0] + cpd00020[c0] <=> cpd00035[c0] + cpd00869[c0] '
R_rxn37784_c0	rxn37784		RXN-6883	RXN_6883caraexpCPD_9956_c0	'cpd27743[c0] + cpd15561[c0] <=> 2 cpd00067[c0] + cpd28068[c0] + cpd15560[c0] '
R_rxn37784_m0	rxn37784		RXN-6883	RXN_6883caraexpCPD_9956_c0	'cpd15561[m0] + cpd27743[m0] <=> 2 cpd00067[m0] + cpd15560[m0] + cpd28068[m0] '
R_rxn38788_m0	rxn38788			KAPA_transport_Peroxisomal_membrane_m0	'cpd00800[m0] <=> cpd00800[c0] '
R_rxn38788_x0	rxn38788			KAPA_transport_Peroxisomal_membrane_m0	'cpd00800[x0] <=> cpd00800[c0] '
R_rxn38795_m0	rxn38795			hydroxymethyldihydropterin_transport_Mitochondrial_membrane_m0	'cpd00954[m0] <=> cpd00954[c0] '
R_rxn39241_d0	rxn39241			5_Methyltetrahydrofolate_Transport_d0	'cpd00345[c0] <=> cpd00345[d0] '
R_rxn39241_m0	rxn39241			5_Methyltetrahydrofolate_Transport_d0	'cpd00345[c0] <=> cpd00345[m0] '
R_rxn39241_v0	rxn39241			5_Methyltetrahydrofolate_Transport_d0	'cpd00345[c0] <=> cpd00345[v0] '
R_rxn39242_d0	rxn39242			5_10_Methylenetetrahydrofolate_Transport_d0	'cpd00125[c0] <=> cpd00125[d0] '
R_rxn39242_m0	rxn39242			5_10_Methylenetetrahydrofolate_Transport_d0	'cpd00125[c0] <=> cpd00125[m0] '
R_rxn39242_v0	rxn39242			5_10_Methylenetetrahydrofolate_Transport_d0	'cpd00125[c0] <=> cpd00125[v0] '
R_rxn39243_d0	rxn39243			5_10_Methylenyltetrahydrofolate_Transport_d0	'cpd00347[c0] <=> cpd00347[d0] '
R_rxn39243_m0	rxn39243			5_10_Methylenyltetrahydrofolate_Transport_d0	'cpd00347[c0] <=> cpd00347[m0] '
R_rxn39243_v0	rxn39243			5_10_Methylenyltetrahydrofolate_Transport_d0	'cpd00347[c0] <=> cpd00347[v0] '
R_rxn39244_d0	rxn39244			Hydrouracil_Transport_d0	'cpd00337[c0] <=> cpd00337[d0] '
R_rxn39245_c0	rxn39245			ATPReduct_c0	'2 cpd00067[c0] + cpd00002[c0] + cpd28060[c0] -> cpd00001[c0] + cpd00115[c0] + cpd27735[c0] '
R_rxn39246_c0	rxn39246			GTPReduct_c0	'2 cpd00067[c0] + cpd00038[c0] + cpd28060[c0] -> cpd00001[c0] + cpd00241[c0] + cpd27735[c0] '
R_rxn39247_c0	rxn39247			CTPReduct_c0	'2 cpd00067[c0] + cpd00052[c0] + cpd28060[c0] -> cpd00001[c0] + cpd00356[c0] + cpd27735[c0] '
R_rxn39248_c0	rxn39248			UTPReduct_c0	'2 cpd00067[c0] + cpd00062[c0] + cpd28060[c0] -> cpd00001[c0] + cpd00358[c0] + cpd27735[c0] '
R_rxn39249_m0	rxn39249			S_Adenosyl_4_methylthio_2_oxobutanoate_Transport_m0	'cpd02701[c0] <=> cpd02701[m0] '
R_rxn39250_c0	rxn39250			5_deoxyadenosine_phosphorylase_c0	'cpd00009[c0] + cpd00067[c0] + cpd03091[c0] <=> cpd00128[c0] + cpd16441[c0] '
R_rxn39251_c0	rxn39251			5_deoxyribose_1_phosphate_isomerase_c0	'cpd00067[c0] + cpd16441[c0] <=> cpd30797[c0] '
R_rxn39252_c0	rxn39252			5_deoxyribulose_1_phosphate_aldolase_c0	'cpd30797[c0] <=> 2 cpd00067[c0] + cpd00071[c0] + cpd00095[c0] '
R_rxn39253_d0	rxn39253			Solanesyl_diphosphate_Transport_d0	'cpd02172[c0] <=> cpd02172[d0] '
R_rxn39253_m0	rxn39253			Solanesyl_diphosphate_Transport_d0	'cpd02172[c0] <=> cpd02172[m0] '
R_rxn39254_m0	rxn39254			Ubiquinone_9_Transport_m0	'cpd25914[c0] <=> cpd25914[m0] '
R_rxn39255_d0	rxn39255			Plastoquinone_Transport_d0	'cpd16503[c0] <=> cpd16503[d0] '
EX_cpd02701_m0					'cpd02701[m0] <=> '
EX_cpd00205_e0					'cpd00205[e0] <=> '
EX_cpd00048_e0					'cpd00048[e0] <=> '
EX_cpd00001_e0					'cpd00001[e0] <=> '
EX_cpd00011_e0					'cpd00011[e0] <=> '
EX_cpd00007_e0					'cpd00007[e0] <=> '
EX_cpd00073_e0					'cpd00073[e0] <=> '
EX_cpd00067_e0					'cpd00067[e0] <=> '
EX_cpd00099_e0					'cpd00099[e0] <=> '
EX_cpd00075_e0					'cpd00075[e0] <=> '
EX_cpd00209_e0					'cpd00209[e0] <=> '
EX_cpd00009_e0					'cpd00009[e0] <=> '
EX_cpd00076_e0					'cpd00076[e0] <=> '
EX_cpd00013_e0					'cpd00013[e0] <=> '
EX_cpd00204_e0					'cpd00204[e0] <=> '
EX_cpd11632_e0					'cpd11632[e0] <=> '
EX_cpd02701_c0					'cpd02701[c0] <=> '
EX_cpd11416_c0		R00685			'cpd11416[c0] <=> '
rxn00484_d0	rxn00484		AROMATIC-L-AMINO-ACID-DECARBOXYLASE-RXN	L-tryptophan + H+ → CO2 + tryptamine	'cpd00067[d0] + cpd00065[d0] -> cpd00011[d0] + cpd00318[d0] '
rxn1_d0		R08396		Tryptamine transport to cytoplasm	'cpd00318[d0] <=> cpd00318[c0] '
rxn12058_c0	rxn12058	R08785	RXN-8618	geranyl diphosphate + H2O → geraniol + diphosphate+ H+	'cpd00001[c0] + cpd00283[c0] -> cpd00012[c0] + cpd00067[c0] + cpd01062[c0] '
rxn14390_c0	rxn14390	R09928		geraniol + [reduced NADPH-hemoprotein reductase] + oxygen → (6E)-8-hydroxygeraniol + [oxidized NADPH-hemoprotein reductase] + H2O	'cpd00007[c0] + cpd00005[c0] + cpd01062[c0] -> cpd00001[c0] + cpd00006[c0] + cpd17740[c0] '
rxn16768_c0	rxn16768	R09929		(6E)-8-hydroxygeraniol + NADP+ → (6E)-8-oxogeraniol + NADPH + H+	'cpd00006[c0] + cpd17740[c0] -> cpd00067[c0] + cpd00005[c0] + cpd21456[c0] '
rxn16769_c0	rxn16769			(6E)-8-oxogeraniol + NADP+ → (6E)-8-oxogeranial + NADPH + H+	'cpd00006[c0] + cpd21456[c0] -> cpd00067[c0] + cpd00005[c0] + cpd17741[c0] '
rxn42507_c0	rxn42507			(6E)-8-oxogeranial + NADPH + H+ →cis-trans-nepetalactol + NAD(P)+	'cpd00067[c0] + cpd00005[c0] + cpd17741[c0] -> cpd00006[c0] + cpd33689[c0] '
R12231_c0				(+)-cis,trans-nepetalactol + a reduced [NADPH-hemoprotein reductase] + oxygen → 7-deoxyloganetic alcohol + an oxidized [NADPH-hemoprotein reductase] + H2O	'cpd00007[c0] + cpd00005[c0] + cpd33689[c0] -> cpd00001[c0] + cpd00006[c0] + cpd35211[c0] '
R12253_c0				7-deoxyloganetic alcohol + a reduced [NADPH-hemoprotein reductase] + oxygen → iridotrial + an oxidized [NADPH-hemoprotein reductase] + 2 H2O	'cpd00007[c0] + cpd00005[c0] + cpd35211[c0] -> cpd00001[c0] + cpd00006[c0] + cpd03617[c0] '
R12182_c0				iridotrial + a reduced [NADPH-hemoprotein reductase] + oxygen → 7-deoxyloganetate + an oxidized [NADPH-hemoprotein reductase] + H2O	'cpd00007[c0] + cpd00005[c0] + cpd03617[c0] -> cpd00001[c0] + cpd00006[c0] + cpd25924[c0] '
rxn25524_c0	rxn25524	R05832		UDP-glucose + 7-deoxyloganetate → 7-deoxyloganate + UDP	'cpd00026[c0] + cpd25924[c0] -> cpd00014[c0] + cpd08447[c0] '
rxn04065_c0	rxn04065	R03554		7-deoxyloganate + a reduced [NADPH-hemoprotein reductase] + oxygen → loganate + an oxidized [NADPH-hemoprotein reductase] + H2O	'cpd00007[c0] + cpd00005[c0] + cpd08447[c0] -> cpd00001[c0] + cpd00006[c0] + cpd01069[c0] '
rxn02535_c0	rxn02535	R03555		S-adenosyl-L-methionine + loganate → S-adenosyl-L-homocysteine + loganin	'cpd00017[c0] + cpd01069[c0] -> cpd00019[c0] + cpd01023[c0] '
rxn02536_c0	rxn02536	R03738	1.3.3.9-RXN	loganin + [reduced NADPH-hemoprotein reductase] + oxygen → secologanin + [oxidized NADPH-hemoprotein reductase] + 2 H2O	'cpd00007[c0] + cpd00005[c0] + cpd01023[c0] -> 2 cpd00001[c0] + cpd00006[c0] + cpd01275[c0] '
rxn02655_c0	rxn02655	R08487	STRICTOSIDINE-SYNTHASE-RXN	tryptamine + secologanin → 3-alpha(S)-strictosidine + H2O	'cpd00318[c0] + cpd01275[c0] -> cpd00001[c0] + cpd02193[c0] '
rxn12131_c0	rxn12131	R08488		3-alpha(S)-strictosidine+ H2O→ strictosamide	'cpd00001[c0] + cpd02193[c0] -> cpd16527[c0] '
rxn12132_c0	rxn12132	R08489		strictosamide ⇄ pumiloside	'cpd16527[c0] <=> cpd16526[c0] '
rxn12133_c0	rxn12133	R08490		pumiloside ⇄ deoxypumiloside	'cpd16526[c0] <=> cpd16528[c0] '
rxn12134_c0	rxn12134			deoxypumiloside ⇄ camptothecin	'cpd16528[c0] <=> cpd01304[c0] '
EX_cpd01304[e0]				Exchange rxn for CPT	'cpd01304[e0] -> '
rxn2_c0		R00173		Transport for CPT from e to c	'cpd01304[e0] <=> cpd01304[c0] '
rxn01487_d0	rxn01487	R07500	RXN-10625	(3) H+ [d0] + (3) NADPH[d0] + GGDP[d0] => (3) NADP+[d0] + phytyldiphosphate[d0]	'3 cpd00067[d0] + 3 cpd00005[d0] + cpd00289[d0] -> 3 cpd00006[d0] + cpd03214[d0] '
rxn07331_d0	rxn07331	R07501	RXN-2541	H+[d0] + Homogentisate[d0] + Phytyl diphosphate[d0] => Ppi[d0] + CO2[d0] + 2-methyl 6-phytyl 1,4 benzoquinol	'cpd00426[d0] + cpd03214[d0] -> cpd00012[d0] + cpd00011[d0] + cpd14613[d0] '
rxn07332_d0	rxn07332	R07502	RXN-2542	Methionine[d0] + 2-methyl 6-phytyl 1,4 benzoquinol[d0] => H+[d0] + Homocysteine[d0] + 2,3-dimethyl 5 phytylquinol	'cpd00017[d0] + cpd14613[d0] -> cpd00067[d0] + cpd00019[d0] + cpd14614[d0] '
rxn07333_d0	rxn07333	R07236	RXN-2543	2,3-dimethyl 5 phytylquinol[d0] => Gamma tocopherol[d0]	'cpd14614[d0] -> cpd01631[d0] '
rxn05004_d0	rxn05004		TOCOPHEROL-O-METHYLTRANSFERASE-RXN	S-adenosyl methionine[d0[] + gamma tocopherol[d0] => homocysteine[d0] + alpha-tocopherol[d0] + H+[d0]	'cpd00017[d0] + cpd01631[d0] -> cpd00067[d0] + cpd00019[d0] + cpd01628[d0] '
rxn8_d0		R02065		alpha-tocopherol[d0] <=> alpha-tocopherol[c0]	'cpd01628[d0] <=> cpd01628[c0] '
rxn01489_d0	rxn01489	R04218	2.5.1.32-RXN	(2) Geranylgeranyl diphosphate[d0] => diphosphate[d0] + prephytene diphosphate[d0]	'2 cpd00289[d0] -> cpd00012[d0] + cpd00067[d0] + cpd02168[d0] '
rxn02945_d0	rxn02945	R09652	RXNARA-8002	prephytene diphosphate[d0] => 15-cis-phytoene[d0] + diphosphate[d0]	'cpd02168[d0] -> cpd00012[d0] + cpd00067[d0] + cpd03211[d0] '
rxn16495_d0	rxn16495	R09655		15-cis-phytoene[d0] + plastoquinone[d0] => plastoquinol[d0] + 9,15,9'-tri-Z-carotene[d0]	'2 cpd27797[d0] + cpd03211[d0] -> 2 cpd27796[d0] + cpd03215[d0] '
rxn16498_d0	rxn16498		RXN-11354	9,15,9'-tri-Z-carotene[d0] <=> 9,9'-di-cis-Z-carotene[d0]	'cpd03215[d0] <=> cpd14588[d0] '
rxn31006_d0	rxn31006				'cpd14588[d0] -> 2 cpd00067[d0] + cpd21005[d0] '
rxn31007_d0	rxn31007	R07512			'cpd21005[d0] -> 2 cpd00067[d0] + cpd14589[d0] '
rxn07343_d0	rxn07343	R05341	RXN-8042		'cpd14589[d0] -> cpd03217[d0] '
rxn03646_d0	rxn03646	R03824	RXN1F-150		'cpd03217[d0] -> cpd03220[d0] '
rxn11574_d0	rxn11574		RXN1F-151		'cpd03220[d0] -> cpd01420[d0] '
rxn9_d0				beta-carotene[d0] <=> beta-carotene[c0]	'cpd01420[d0] <=> cpd01420[c0] '
rxn32839_d0	rxn32839	R01819		GDP-L-Galactose[d0] + D-mannose-1-phosphate[d0] <=> L-Galactose-1-phosphate[d0] + GDP-Mannose[d0]	'cpd01536[d0] + cpd00485[d0] <=> cpd14655[d0] + cpd00083[d0] '
rxn00641_d0	rxn00641	R00889	2.7.7.13-RXN	GTP[d0] + D-Mannose-1-phosphate[d0] => Diphosphate[d0] + GDP-Mannose[d0]	'cpd00038[d0] + cpd00485[d0] -> cpd00012[d0] + cpd00083[d0] '
rxn15270_d0	rxn15270	R01818	MANNPISOM-RXN	beta-D-Fructose-6-phosphate[d0] <=> D-mannose-6-phosphate[d0]	'cpd19035[d0] <=> cpd00235[d0] '
rxn01329_d0	rxn01329	R00885	PHOSMANMUT-RXN	D-mannose-6-phosphate[d0] => D-Mannose-1-phosphate[d0]	'cpd00235[d0] -> cpd00485[d0] '
rxn00643_d0	rxn00643	R07678	RXN-1882	GDP-Mannose[d0] <=> GDP-L-Galactose[d0]	'cpd00083[d0] <=> cpd01536[d0] '
rxn07493_d0	rxn07493	R07675		Phosphate[d0] + GDP-L-Galactose[d0] => H+[d0] + GDP[d0] + beta-L-galactose-1-phosphate[d0]	'cpd00009[d0] + cpd01536[d0] -> cpd00031[d0] + cpd14655[d0] '
rxn07490_d0	rxn07490	R07674		NADH[d0] + L-Galactose[d0] <=> H+[d0] + NADPH[d0] + L-Galactono-1,4 lactone	'cpd00003[d0] + cpd01257[d0] <=> cpd00067[d0] + cpd00004[d0] + cpd00820[d0] '
rxn07489_d0	rxn07489	R00640		beta-L-galactose-1-phosphate[d0] + H2O[d0] => Phosphate[d0] + L-Galactose[d0]	'cpd00001[d0] + cpd14655[d0] -> cpd00009[d0] + cpd01257[d0] '
rxn00443_d0	rxn00443	R00017		NAD+[d0] + L-Galactose[d0] => H+[d0] + NADH[d0] + L-Galactono-1,4 lactone[d0]	'cpd00820[d0] + 2 cpd00109[d0] -> 3 cpd00067[d0] + cpd00059[d0] + 2 cpd00110[d0] '
rxn00014_d0	rxn00014			L-Galactono-1,4 lactone[d0] + (2) ferricytochrome[d0] => (3) H+[d0] + (2) ferrocytochrome[d0] + Ascorbate[d0]	'2 cpd00067[d0] + cpd00025[d0] + 2 cpd00110[d0] <=> 2 cpd00001[d0] + 2 cpd00109[d0] '
rxn00058_d0	rxn00058	R00081		O2 + (4) H+ + (4) Cytochrome c2+ => (2) H2O + (4) Cytochrome c3+	'4 cpd00067[d0] + cpd00007[d0] + 4 cpd00110[d0] <=> 2 cpd00001[d0] + 4 cpd00109[d0] '
rxn00445_d0	rxn00445	R00643		O2[d0] + L-Galactono-1,4 lactone[d0] <=> H2O2[d0] + Ascorbate[d0] + H+[d0]	'cpd00007[d0] + cpd00820[d0] <=> cpd00067[d0] + cpd00025[d0] + cpd00059[d0] '
rxn10_d0		R01397		Ascorbate[d0] <=> Ascorbate[c0]	'cpd00059[d0] <=> cpd00059[c0] '
rxn15_c0				Ca2+[e0] <=> Ca2+[c0]	'cpd00063[e0] <=> cpd00063[c0] '
rxn16_c0				H2O[c0] + ATP[c0] + Ca2+[e0] <=> phosphate[c0] + H+[c0] + ADP[c0] + Ca2+[c0]	'cpd00001[c0] + cpd00002[c0] + cpd00063[e0] <=> cpd00009[c0] + cpd00067[c0] + cpd00008[c0] + cpd00063[c0] '
rxn17_c0				Na+[e0] <=> Na+[c0]	'cpd00971[e0] <=> cpd00971[c0] '
rxn18_c0				K+[c0] + Na+[e0] <=> K+[e0] + Na+[c0]	'cpd00205[c0] + cpd00971[e0] <=> cpd00205[e0] + cpd00971[c0] '
rxn19_c0				Mg2+[e0] <=> Mg2+[c0]	'cpd00254[e0] <=> cpd00254[c0] '
rxn20_c0				H2O[c0] + ATP[c0] + Mg2+[e0] <=> phosphate[c0] + H+[c0] + ADP[c0] + Mg2+[c0]	'cpd00001[c0] + cpd00002[c0] + cpd00254[e0] <=> cpd00009[c0] + cpd00067[c0] + cpd00008[c0] + cpd00254[c0] '
rxn21_c0				Cu+[e0] <=> Cu+[c0]	'cpd00058[e0] <=> cpd00058[c0] '
rxn22_c0				H2O[c0] + ATP[c0] + Cu+[e0] <=> phosphate[c0] + H+[c0] + ADP[c0] + Cu+[c0]	'cpd00001[c0] + cpd00002[c0] + cpd00058[e0] <=> cpd00009[c0] + cpd00067[c0] + cpd00008[c0] + cpd00058[c0] '
rxn23_c0				Zn2+[e0] <=> Zn2+[c0]	'cpd00034[e0] <=> cpd00034[c0] '
rxn24_c0				H2O[c0] + ATP[c0] + Ca2+[e0] <=> phosphate[c0] + H+[c0] + ADP[c0] + Ca2+[c0]	'cpd00001[c0] + cpd00002[c0] + cpd00034[e0] <=> cpd00009[c0] + cpd00067[c0] + cpd00008[c0] + cpd00034[c0] '
EX_cpd00121[e0]				Exchange rxn for myo-inositol	'cpd00121[e0] <=> '
rxn25_c0				Myoinositol[e0] <=> myoinositol[c0]	'cpd00121[e0] <=> cpd00121[c0] '
EX_cpd00263[e0]				Exchange rxn for pyridoxine	'cpd00263[e0] <=> '
rxn26_c0				pyridoxine[e0] <=> pyridoxine[c0]	'cpd00263[e0] <=> cpd00263[c0] '
EX_cpd00218[e0]				Exchange rxn for niacin	'cpd00218[e0] <=> '
rxn27_c0				Niacin[e0] <=> niacin[c0]	'cpd00218[e0] <=> cpd00218[c0] '
EX_cpd00305[e0]				Exchange rxn for thiamine	'cpd00305[e0] <=> '
rxn28_c0				thiamine[e0] <=> thiamine[c0]	'cpd00305[e0] <=> cpd00305[c0] '
rxn29_c0				Co+2[e0] <=> Co+2[c0]	'cpd00149[e0] <=> cpd00149[c0] '
rxn30_c0				H2O[c0] + ATP[c0] + Co+2[e0] <=> phosphate[c0] + H+[c0] + ADP[c0] + Co+2[c0]	'cpd00001[c0] + cpd00002[c0] + cpd00149[e0] <=> cpd00009[c0] + cpd00067[c0] + cpd00008[c0] + cpd00149[c0] '
rxn31_c0				Mn+2[e0] <=> Mn+2[c0]	'cpd00030[e0] <=> cpd00030[c0] '
rxn32_c0				H2O[c0] + ATP[c0] + Mn+2[e0] <=> phosphate[c0] + H+[c0] + ADP[c0] + Mn+2[c0]	'cpd00001[c0] + cpd00002[c0] + cpd00030[e0] <=> cpd00009[c0] + cpd00067[c0] + cpd00008[c0] + cpd00030[c0] '
rxn33_c0				Fe+2[e0] <=> Fe+2[c0]	'cpd10515[e0] <=> cpd10515[c0] '
rxn34_c0		R02167		H2O[c0] + ATP[c0] + Fe+2[e0] <=> phosphate[c0] + H+[c0] + ADP[c0] + Fe+2[c0]	'cpd00001[c0] + cpd00002[c0] + cpd10515[e0] <=> cpd00009[c0] + cpd00067[c0] + cpd00008[c0] + cpd10515[c0] '
rxn01560_c0	rxn01560	R00758	MANNITOL-1-PHOSPHATASE-RXN		'cpd00001[c0] + cpd27436[c0] <=> cpd00009[c0] + cpd00314[c0] '
rxn00546_d0	rxn00546				'cpd00003[c0] + cpd27436[c0] <=> cpd00067[c0] + cpd00004[c0] + cpd00072[c0] '
rxn05617_c0	rxn05617	R00343			'cpd00061[c0] + cpd00314[c0] <=> cpd00020[c0] + cpd27436[c0] '
EX_cpd01293[e0]					'cpd01293[e0] <=> '
rxn35_c0		R00251			'cpd01293[e0] <=> cpd01293[c0] '
rxn00186_c0	rxn00186		5-OXOPROLINASE-ATP-HYDROLYSING-RXN		'2 cpd00001[c0] + cpd00002[c0] + cpd01293[c0] <=> cpd00009[c0] + cpd00067[c0] + cpd00008[c0] + cpd00023[c0] '
bio2		R07276			'30 cpd00001[c0] + 0.0003 cpd00003[c0] + 30.027 cpd00002[c0] + 0.00013 cpd00006[c0] + 0.00015 cpd00004[c0] + 0.0001 cpd00005[c0] + 0.000136 cpd00010[c0] + 0.027 cpd00062[c0] + 0.0001 cpd00015[c0] + 0.0001 cpd00050[c0] + 0.0001 cpd00016[c0] + 0.000543 cpd00017[c0] + 0.043 cpd00060[c0] + 0.037 cpd00130[c0] + 0.114 cpd00023[c0] + 0.067 cpd00053[c0] + 0.117 cpd00035[c0] + 0.026 cpd00038[c0] + 0.0757 …
rxn00123_d0	rxn00123	R00009	3.1.3.74-RXN		'cpd00001[d0] + cpd00016[d0] <=> cpd00009[d0] + cpd00215[d0] '
rxn00168_d0	rxn00168		RXN-6161		'cpd00067[d0] + cpd00020[d0] -> cpd00011[d0] + cpd00071[d0] '
rxn00213_d0	rxn00213		GLUC1PURIDYLTRANS-RXN		'cpd00062[d0] + cpd00089[d0] <=> cpd00012[d0] + cpd00026[d0] '
rxn15045_d0	rxn15045	R01602	ISOCIT-CLEAV-RXN		'cpd00353[d0] <=> cpd00040[d0] + cpd00036[d0] '
rxn36_d0					'cpd00072[d0] <=> cpd19035[d0] '
rxn08643_d0	rxn08643				'cpd00080[d0] <=> cpd00080[c0] '
rxn00424_d0	rxn00424		SERINE--GLYOXYLATE-AMINOTRANSFERASE-RXN		'cpd00040[d0] + cpd00054[d0] <=> cpd00033[d0] + cpd00145[d0] '
rxn00943_d0	rxn00943	R00352	PALMITOYL-COA-HYDROLASE-RXN		'cpd00001[d0] + cpd00134[d0] -> cpd00067[d0] + cpd00010[d0] + cpd00214[d0] '
rxn00257_d0	rxn00257	R00479	ATP-CITRATE-PRO-S--LYASE-RXN		'cpd00002[d0] + cpd00010[d0] + cpd00137[d0] <=> cpd00009[d0] + cpd00008[d0] + cpd00022[d0] + cpd00032[d0] '
rxn01253_d0	rxn01253	R03005			'cpd00020[d0] + cpd00419[d0] <=> cpd00215[d0] + cpd00035[d0] '
rxn02155_d0	rxn02155	R00189	NICONUCADENYLYLTRAN-RXN		'cpd00002[d0] + cpd00873[d0] <=> cpd00012[d0] + cpd00638[d0] '
rxn00138_d0	rxn00138	R00794	NAD-SYNTH-NH3-RXN		'cpd00002[d0] + cpd00013[d0] + cpd00638[d0] -> cpd00012[d0] + 2 cpd00067[d0] + cpd00003[d0] + cpd00018[d0] '
rxn24357_d0	rxn24357	R06284	RXN-7663		'cpd00067[d0] + cpd00289[d0] + cpd01449[d0] -> cpd00012[d0] + cpd24685[d0] '
rxn04161_d0	rxn04161	R01716	RXN1F-66		'cpd00012[d0] + cpd03148[d0] -> cpd00067[d0] + cpd03214[d0] + cpd01449[d0] '
rxn32662_c0	rxn32662				'cpd00044[c0] <=> cpd00044[d0] '
rxn27702_c0	rxn27702	R00289			'cpd19001[c0] <=> cpd00190[c0] '
rxn08556_c0	rxn08556	R00291	GLYC3PDEHYDROG-RXN		'cpd00080[c0] + cpd15560[c0] -> cpd00095[c0] + cpd15561[c0] '
rxn11026_c0	rxn11026				'cpd00069[c0] + cpd00200[c0] <=> cpd00868[c0] + cpd00107[c0] '
rxn01219_c0	rxn01219		RXN-7913		'cpd00067[c0] + cpd00002[c0] + cpd00206[c0] <=> cpd00008[c0] + cpd00533[c0] '
rxn01333_c0	rxn01333	R00588	TRANSALDOL-RXN		'cpd00102[c0] + cpd00238[c0] <=> cpd00236[c0] + cpd19035[c0] '
rxn01257_c0	rxn01257	R09542	PABASYN-RXN		'cpd00053[c0] + cpd00216[c0] -> cpd00023[c0] + cpd08210[c0] '
rxn15412_c0	rxn15412				'cpd00001[c0] + cpd01082[c0] <=> cpd01554[c0] + cpd00190[c0] '
rxn19192_c0	rxn19192	R02506	RXN-8089		'cpd00001[c0] + cpd00007[c0] + cpd00670[c0] -> cpd00067[c0] + cpd00025[c0] + cpd00333[c0] '
rxn01815_c0	rxn01815	R01274	CINNAMOYL-COA-REDUCTASE-RXN		'cpd00067[c0] + cpd00005[c0] + cpd00422[c0] -> cpd00006[c0] + cpd00010[c0] + cpd00670[c0] '
rxn05036_c0	rxn05036	R00733	PREPHENATE-TRANSAMINE-RXN		'cpd00024[c0] + cpd00616[c0] <=> cpd00023[c0] + cpd00219[c0] '
rxn00490_c0	rxn00490		CARBOXYCYCLOHEXADIENYL-DEHYDRATASE-RXN		'cpd00067[c0] + cpd00616[c0] <=> cpd00001[c0] + cpd00011[c0] + cpd00066[c0] '
rxn11201_c0	rxn11201				'cpd00066[c0] + cpd00868[c0] <=> cpd00143[c0] + cpd00069[c0] '
rxn00341_c0	rxn00341				'cpd00001[c0] + 2 cpd00067[c0] + cpd00343[c0] -> cpd00011[c0] + cpd00013[c0] + cpd00041[c0] '
rxn00119_d0	rxn00119	R00578	2.7.4.22-RXN		'cpd00067[d0] + cpd00002[d0] + cpd00091[d0] <=> cpd00008[d0] + cpd00014[d0] '
rxn00840_d0	rxn00840	R00158			'cpd00020[d0] + cpd00115[d0] <=> cpd00067[d0] + cpd00061[d0] + cpd00177[d0] '
rxn00340_d0	rxn00340		ASNSYNA-RXN		'cpd00002[d0] + cpd00013[d0] + cpd00041[d0] -> cpd00012[d0] + 2 cpd00067[d0] + cpd00018[d0] + cpd00132[d0] '
rxn15229_c0	rxn15229		RXN0-366		'cpd00001[c0] + cpd00311[c0] -> cpd00207[c0] + cpd16443[c0] '
rxn00913_c0	rxn00913	R01402	5-NUCLEOTID-RXN		'cpd00001[c0] + cpd00126[c0] -> cpd00009[c0] + cpd00311[c0] '
rxn01354_d0	rxn01354				'cpd00020[d0] + cpd00241[d0] <=> cpd00067[d0] + cpd00061[d0] + cpd00295[d0] '
rxn01514_d0	rxn01514		NUCLEOSIDE-TRIPHOSPHATASE-RXN		'cpd00001[d0] + cpd00357[d0] -> cpd00009[d0] + cpd00067[d0] + cpd00297[d0] '
rxn00105_d0	rxn00105		2.7.7.1-RXN		'cpd00355[d0] + cpd00002[d0] <=> cpd00012[d0] + cpd00003[d0] '
rxn00536_c0	rxn00536		RXN-12484		'cpd00006[c0] + cpd00363[c0] <=> cpd00067[c0] + cpd00005[c0] + cpd00071[c0] '
rxn23803_c0	rxn23803		RXN-2621		'cpd00010[c0] + cpd22504[c0] -> cpd00270[c0] + cpd00383[c0] '
rxn03990_d0	rxn03990	R03604			'cpd00004[d0] + 2 cpd00007[d0] + 2 cpd00418[d0] -> cpd00067[d0] + cpd00003[d0] + 2 cpd00209[d0] '
rxn00571_d0	rxn00571	R01324	NITRATE-REDUCTASE-NADH-RXN		'cpd00067[d0] + cpd00004[d0] + cpd00209[d0] -> cpd00001[d0] + cpd00003[d0] + cpd00075[d0] '
rxn38_d0					'cpd00426[c0] <=> cpd00426[d0] '
rxn39_d0					'cpd00356[c0] <=> cpd00356[d0] '
rxn40_d0					'cpd00533[c0] <=> cpd00533[d0] '
rxn01429_c0	rxn01429	R01945	RXN-2622		'cpd00270[c0] + cpd00248[c0] <=> cpd00010[c0] + cpd00634[c0] '
rxn01603_c0	rxn01603	R02237	DIHYDROFOLATESYNTH-RXN		'cpd00002[c0] + cpd00023[c0] + cpd00683[c0] -> cpd00009[c0] + cpd00067[c0] + cpd00008[c0] + cpd00330[c0] '
rxn41_d0					'cpd00358[d0] <=> cpd00358[c0] '
rxn42_d0					'cpd00978[d0] <=> cpd00978[c0] '
rxn43_c0					'cpd00143[c0] <=> cpd00143[d0] '
rxn01300_d0	rxn01300	R01771	HOMOSERKIN-RXN		'cpd00002[d0] + cpd00227[d0] -> cpd00067[d0] + cpd00008[d0] + cpd00809[d0] '
rxn01069_d0	rxn01069	R01466	THRESYN-RXN		'cpd00001[d0] + cpd00809[d0] -> cpd00009[d0] + cpd00161[d0] '
rxn08764_d0	rxn08764		ACETOOHBUTREDUCTOISOM-RXN		'cpd00067[d0] + cpd00005[d0] + cpd00498[d0] -> cpd00006[d0] + cpd02535[d0] '
rxn03437_d0	rxn03437	R05070	DIHYDROXYMETVALDEHYDRAT-RXN		'cpd02535[d0] -> cpd00001[d0] + cpd00508[d0] '
rxn01575_d0	rxn01575	R02199	BRANCHED-CHAINAMINOTRANSFERILEU-RXN		'cpd00023[d0] + cpd00508[d0] -> cpd00024[d0] + cpd00322[d0] '
rxn00141_c0	rxn00141	R00192	ADENOSYLHOMOCYSTEINASE-RXN		'cpd00001[c0] + cpd00019[c0] -> cpd00182[c0] + cpd00135[c0] '
rxn00953_c0	rxn00953	R01289			'cpd00135[c0] + cpd00054[c0] -> cpd00001[c0] + cpd00424[c0] '
rxn00742_c0	rxn00742	R01001	CYSTAGLY-RXN		'cpd00001[c0] + cpd00424[c0] -> cpd00013[c0] + cpd00094[c0] + cpd00084[c0] '
rxn00949_c0	rxn00949	R01283			'cpd00001[c0] + cpd00135[c0] -> cpd00067[c0] + cpd00013[c0] + cpd00094[c0] + cpd00239[c0] '
rxn44_c0					'cpd00094[c0] <=> cpd00094[d0] '
rxn00453_c0	rxn00453	R00651			'cpd00324[c0] + cpd00790[c0] <=> cpd00067[c0] + cpd00060[c0] + cpd00029[c0] '
rxn02302_c0	rxn02302	R03217	RXN-721		'cpd00084[c0] + cpd00790[c0] -> cpd00067[c0] + cpd00029[c0] + cpd00424[c0] '
rxn00408_d0	rxn00408	R01138	NUCLEOSIDE-TRIPHOSPHATASE-RXN		'cpd00001[d0] + cpd00052[d0] -> cpd00009[d0] + cpd00067[d0] + cpd00096[d0] '
rxn08444_d0	rxn08444	R08174	RXN-9624		'cpd00001[d0] + cpd00327[d0] -> cpd00067[d0] + cpd00010[d0] + cpd01080[d0] '
rxn00365_c0	rxn00365	R00569			'cpd00002[c0] + cpd00367[c0] -> cpd00067[c0] + cpd00008[c0] + cpd00046[c0] '
rxn08043_c0	rxn08043	R08648	ACETOOHBUTSYN-RXN		'cpd00067[c0] + cpd00020[c0] + cpd00094[c0] -> cpd00011[c0] + cpd00498[c0] '
rxn08764_c0	rxn08764		ACETOOHBUTREDUCTOISOM-RXN		'cpd00067[c0] + cpd00005[c0] + cpd00498[c0] -> cpd00006[c0] + cpd02535[c0] '
rxn03437_c0	rxn03437	R05070	DIHYDROXYMETVALDEHYDRAT-RXN		'cpd02535[c0] -> cpd00001[c0] + cpd00508[c0] '
rxn00062_c0	rxn00062	R00086	3.6.4.3-RXN		'cpd00001[c0] + cpd00002[c0] -> cpd00009[c0] + cpd00067[c0] + cpd00008[c0] '

## Sheet: Sheet2
Reaction ID	ModelSEED ID	KEGG ID	AraCyc/PMN ID	Reaction Name	Reaction Formula
rxn00484_d0	rxn00484		AROMATIC-L-AMINO-ACID-DECARBOXYLASE-RXN	L-tryptophan + H+ → CO2 + tryptamine	cpd00065[d0] + cpd00067[d0] -> cpd00011[d0] + cpd00318[d0]
rxn1_d0		R08396		Tryptamine transport to cytoplasm	cpd00318[d0] <=> cpd00318[c0]
rxn12058_c0	rxn12058	R08785	RXN-8618	geranyl diphosphate + H2O → geraniol + diphosphate+ H+	cpd00283[c0] + cpd00001[c0] -> cpd01062[c0] + cpd00012[c0]+cpd00067[c0]
rxn14390_c0	rxn14390	R09928		geraniol + [reduced NADPH-hemoprotein reductase] + oxygen → (6E)-8-hydroxygeraniol + [oxidized NADPH-hemoprotein reductase] + H2O	cpd01062[c0] + cpd28084[c0] + cpd00007[c0] -> cpd17740[c0] + cpd27759[c0] + cpd00001[c0]
rxn16768_c0	rxn16768	R09929		(6E)-8-hydroxygeraniol + NADP+ → (6E)-8-oxogeraniol + NADPH + H+	cpd27759[c0] + cpd00006[c0] -> cpd21456[c0] + cpd00005[c0] + cpd00067[c0]
rxn16769_c0	rxn16769			(6E)-8-oxogeraniol + NADP+ → (6E)-8-oxogeranial + NADPH + H+	cpd21456[c0] + cpd00006[c0] -> cpd17741[c0]+ cpd00005[c0] + cpd00067[c0]
rxn42507_c0	rxn42507			(6E)-8-oxogeranial + NADPH + H+ →cis-trans-nepetalactol + NAD(P)+	cpd17741[c0] + cpd00005[c0] + cpd00067[c0] -> cpd33689[c0] + cpd00006[c0]
R12231_c0				(+)-cis,trans-nepetalactol + a reduced [NADPH-hemoprotein reductase] + oxygen → 7-deoxyloganetic alcohol + an oxidized [NADPH-hemoprotein reductase] + H2O	cpd33689[c0] + cpd28084[c0] + cpd00007[c0] -> cpd35211[c0] + cpd27759[c0] + cpd00001[c0]
R12253_c0				7-deoxyloganetic alcohol + a reduced [NADPH-hemoprotein reductase] + oxygen → iridotrial + an oxidized [NADPH-hemoprotein reductase] + 2 H2O	cpd35211[c0] + cpd28084[c0] + cpd00007[c0] -> cpd03617[c0] + cpd27759[c0] + cpd00001[c0]
R12182_c0				iridotrial + a reduced [NADPH-hemoprotein reductase] + oxygen → 7-deoxyloganetate + an oxidized [NADPH-hemoprotein reductase] + H2O	cpd03617[c0] + cpd28084[c0] + cpd00007[c0] -> cpd25924[c0] + cpd27759[c0] + cpd00001[c0]
rxn25524_c0	rxn25524	R05832		UDP-glucose + 7-deoxyloganetate → 7-deoxyloganate + UDP	cpd00026[c0] + cpd25924[c0] -> cpd08447[c0] + cpd00014[c0]
rxn04065_c0	rxn04065	R03554		7-deoxyloganate + a reduced [NADPH-hemoprotein reductase] + oxygen → loganate + an oxidized [NADPH-hemoprotein reductase] + H2O	cpd08447[c0] + cpd28084[c0] + cpd00007[c0] -> cpd01069[c0] + cpd27759[c0] + cpd00001[c0]
rxn02535_c0	rxn02535	R03555		S-adenosyl-L-methionine + loganate → S-adenosyl-L-homocysteine + loganin	cpd00017[c0] + cpd01069[c0] -> cpd00019[c0] + cpd01023[c0]
rxn02536_c0	rxn02536	R03738	1.3.3.9-RXN	loganin + [reduced NADPH-hemoprotein reductase] + oxygen → secologanin + [oxidized NADPH-hemoprotein reductase] + 2 H2O	cpd01023[c0] + cpd28084[c0] + cpd00007[c0] -> cpd01275[c0] + cpd27759[c0] + cpd00001[c0], [-1 -1 -1 1 1 2]
rxn02655_c0	rxn02655	R08487	STRICTOSIDINE-SYNTHASE-RXN	tryptamine + secologanin → 3-alpha(S)-strictosidine + H2O	cpd00318[c0] + cpd01275[c0] -> cpd02193[c0] + cpd00001[c0]
rxn12131_c0	rxn12131	R08488		3-alpha(S)-strictosidine+ H2O→ strictosamide	cpd02193[c0] + cpd00001[c0] -> cpd16527[c0]
rxn12132_c0	rxn12132	R08489		strictosamide ⇄ pumiloside	cpd16527[c0] <=> cpd16526[c0]
rxn12133_c0	rxn12133	R08490		pumiloside ⇄ deoxypumiloside	cpd16526[c0] <=> cpd16528[c0]
rxn12134_c0	rxn12134			deoxypumiloside ⇄ camptothecin	cpd16528[c0] <=> cpd01304[c0]
EX_cpd01304[e0]				#N/A	#N/A
rxn2_c0		R00173		Transport for CPT from e to c	cpd01304[e0] <=> cpd01304[c0]
rxn01487_d0	rxn01487	R07500	RXN-10625	#N/A	#N/A
rxn07331_d0	rxn07331	R07501	RXN-2541	#N/A	#N/A
rxn07332_d0	rxn07332	R07502	RXN-2542	#N/A	#N/A
rxn07333_d0	rxn07333	R07236	RXN-2543	#N/A	#N/A
rxn05004_d0	rxn05004		TOCOPHEROL-O-METHYLTRANSFERASE-RXN	#N/A	#N/A
rxn8_d0		R02065		#N/A	#N/A
rxn01489_d0	rxn01489	R04218	2.5.1.32-RXN	#N/A	#N/A
rxn02945_d0	rxn02945	R09652	RXNARA-8002	#N/A	#N/A
rxn16495_d0	rxn16495	R09655		#N/A	#N/A
rxn16498_d0	rxn16498		RXN-11354	#N/A	#N/A
rxn31006_d0	rxn31006			9,9'-di-cis-Z-carotene[d0] => beta-carotene[d0]	cpd14588[d0] => 2 cpd00067[d0] + cpd21005[d0]'
rxn31007_d0	rxn31007	R07512		0	cpd21005[d0] => 2 cpd00067[d0] + cpd14589[d0]'
rxn07343_d0	rxn07343	R05341	RXN-8042	0	cpd14589[d0] => cpd03217[d0]'
rxn03646_d0	rxn03646	R03824	RXN1F-150	0	cpd03217[d0] => cpd03220[d0]'
rxn11574_d0	rxn11574		RXN1F-151	0	cpd03220[d0] => cpd01420[d0]'
rxn9_d0				alpha-tocopherol[d0] <=> alpha-tocopherol[c0]	'cpd01628[d0] <=> cpd01628[c0] '
rxn32839_d0	rxn32839	R01819		#N/A	#N/A
rxn00641_d0	rxn00641	R00889	2.7.7.13-RXN	#N/A	#N/A
rxn15270_d0	rxn15270	R01818	MANNPISOM-RXN	#N/A	#N/A
rxn01329_d0	rxn01329	R00885	PHOSMANMUT-RXN	#N/A	#N/A
rxn00643_d0	rxn00643	R07678	RXN-1882	#N/A	#N/A
rxn07493_d0	rxn07493	R07675		#N/A	#N/A
rxn07490_d0	rxn07490	R07674		#N/A	#N/A
rxn07489_d0	rxn07489	R00640		#N/A	#N/A
rxn00443_d0	rxn00443	R00017		#N/A	#N/A
rxn00014_d0	rxn00014	R00081		#N/A	#N/A
rxn00058_d0	rxn00058	R00643		#N/A	#N/A
rxn00445_d0	rxn00445			#N/A	#N/A
rxn10_d0		R01397		#N/A	#N/A
rxn15_c0				#N/A	#N/A
rxn16_c0				#N/A	#N/A
rxn17_c0				#N/A	#N/A
rxn18_c0				#N/A	#N/A
rxn19_c0				#N/A	#N/A
rxn20_c0				#N/A	#N/A
rxn21_c0				#N/A	#N/A
rxn22_c0				#N/A	#N/A
rxn23_c0				#N/A	#N/A
rxn24_c0				#N/A	#N/A
EX_cpd00121[e0]				#N/A	#N/A
rxn25_c0				#N/A	#N/A
EX_cpd00263[e0]				#N/A	#N/A
rxn26_c0				#N/A	#N/A
EX_cpd00218[e0]				#N/A	#N/A
rxn27_c0				#N/A	#N/A
EX_cpd00305[e0]				#N/A	#N/A
rxn28_c0				#N/A	#N/A
rxn29_c0				#N/A	#N/A
rxn30_c0				#N/A	#N/A
rxn31_c0				#N/A	#N/A
rxn32_c0				#N/A	#N/A
rxn33_c0				#N/A	#N/A
rxn34_c0		R02167		#N/A	#N/A
rxn01560_c0	rxn01560	R00758	MANNITOL-1-PHOSPHATASE-RXN	#N/A	#N/A
rxn00546_d0	rxn00546			#N/A	#N/A
rxn05617_c0	rxn05617	R00343		#N/A	#N/A
EX_cpd01293[e0]				#N/A	#N/A
rxn35_c0		R00251		#N/A	#N/A
rxn00186_c0	rxn00186		5-OXOPROLINASE-ATP-HYDROLYSING-RXN	#N/A	#N/A
bio2		R07276		#N/A	#N/A
rxn00123_d0	rxn00123	R00009	3.1.3.74-RXN	#N/A	#N/A
rxn00168_d0	rxn00168		RXN-6161	#N/A	#N/A
rxn00213_d0	rxn00213		GLUC1PURIDYLTRANS-RXN	#N/A	#N/A
rxn15045_d0	rxn15045	R01602	ISOCIT-CLEAV-RXN	#N/A	#N/A
rxn36_d0				#N/A	#N/A
rxn08643_d0	rxn08643			#N/A	#N/A
rxn00424_d0	rxn00424		SERINE--GLYOXYLATE-AMINOTRANSFERASE-RXN	#N/A	#N/A
rxn00943_d0	rxn00943	R00352	PALMITOYL-COA-HYDROLASE-RXN	#N/A	#N/A
rxn00257_d0	rxn00257	R00479	ATP-CITRATE-PRO-S--LYASE-RXN	#N/A	#N/A
rxn01253_d0	rxn01253	R03005		#N/A	#N/A
rxn02155_d0	rxn02155	R00189	NICONUCADENYLYLTRAN-RXN	#N/A	#N/A
rxn00138_d0	rxn00138	R00794	NAD-SYNTH-NH3-RXN	#N/A	#N/A
rxn24357_d0	rxn24357	R06284	RXN-7663	#N/A	#N/A
rxn04161_d0	rxn04161	R01716	RXN1F-66	#N/A	#N/A
rxn32662_c0	rxn32662			#N/A	#N/A
rxn27702_c0	rxn27702	R00289		#N/A	#N/A
rxn08556_c0	rxn08556	R00291	GLYC3PDEHYDROG-RXN	#N/A	#N/A
rxn11026_c0	rxn11026			#N/A	#N/A
rxn01219_c0	rxn01219		RXN-7913	#N/A	#N/A
rxn01333_c0	rxn01333	R00588	TRANSALDOL-RXN	#N/A	#N/A
rxn01257_c0	rxn01257	R09542	PABASYN-RXN	#N/A	#N/A
rxn15412_c0	rxn15412			#N/A	#N/A
rxn19192_c0	rxn19192	R02506	RXN-8089	#N/A	#N/A
rxn01815_c0	rxn01815	R01274	CINNAMOYL-COA-REDUCTASE-RXN	#N/A	#N/A
rxn05036_c0	rxn05036	R00733	PREPHENATE-TRANSAMINE-RXN	#N/A	#N/A
rxn00490_c0	rxn00490		CARBOXYCYCLOHEXADIENYL-DEHYDRATASE-RXN	#N/A	#N/A
rxn11201_c0	rxn11201			#N/A	#N/A
rxn00341_c0	rxn00341			#N/A	#N/A
rxn00119_d0	rxn00119	R00578	2.7.4.22-RXN	#N/A	#N/A
rxn00840_d0	rxn00840	R00158		#N/A	#N/A
rxn00340_d0	rxn00340		ASNSYNA-RXN	#N/A	#N/A
rxn15229_c0	rxn15229		RXN0-366	#N/A	#N/A
rxn00913_c0	rxn00913	R01402	5-NUCLEOTID-RXN	#N/A	#N/A
rxn01354_d0	rxn01354			#N/A	#N/A
rxn01514_d0	rxn01514		NUCLEOSIDE-TRIPHOSPHATASE-RXN	#N/A	#N/A
rxn00105_d0	rxn00105		2.7.7.1-RXN	#N/A	#N/A
rxn00536_c0	rxn00536		RXN-12484	#N/A	#N/A
rxn23803_c0	rxn23803		RXN-2621	#N/A	#N/A
rxn03990_d0	rxn03990	R03604		#N/A	#N/A
rxn00571_d0	rxn00571	R01324	NITRATE-REDUCTASE-NADH-RXN	#N/A	#N/A
rxn38_d0				#N/A	#N/A
rxn39_d0				#N/A	#N/A
rxn40_d0				#N/A	#N/A
rxn01429_c0	rxn01429	R01945	RXN-2622	#N/A	#N/A
rxn01603_c0	rxn01603	R02237	DIHYDROFOLATESYNTH-RXN	#N/A	#N/A
rxn41_d0				#N/A	#N/A
rxn42_d0				#N/A	#N/A
rxn43_c0				#N/A	#N/A
rxn01300_d0	rxn01300	R01771	HOMOSERKIN-RXN	#N/A	#N/A
rxn01069_d0	rxn01069	R01466	THRESYN-RXN	#N/A	#N/A
rxn08764_d0	rxn08764		ACETOOHBUTREDUCTOISOM-RXN	#N/A	#N/A
rxn03437_d0	rxn03437	R05070	DIHYDROXYMETVALDEHYDRAT-RXN	#N/A	#N/A
rxn01575_d0	rxn01575	R02199	BRANCHED-CHAINAMINOTRANSFERILEU-RXN	#N/A	#N/A
rxn00141_c0	rxn00141	R00192	ADENOSYLHOMOCYSTEINASE-RXN	#N/A	#N/A
rxn00953_c0	rxn00953	R01289		#N/A	#N/A
rxn00742_c0	rxn00742	R01001	CYSTAGLY-RXN	#N/A	#N/A
rxn00949_c0	rxn00949	R01283		#N/A	#N/A
rxn44_c0				#N/A	#N/A
rxn00453_c0	rxn00453	R00651		#N/A	#N/A
rxn02302_c0	rxn02302	R03217	RXN-721	#N/A	#N/A
rxn00408_d0	rxn00408	R01138	NUCLEOSIDE-TRIPHOSPHATASE-RXN	#N/A	#N/A
rxn08444_d0	rxn08444	R08174	RXN-9624	#N/A	#N/A
rxn00365_c0	rxn00365	R00569		#N/A	#N/A
rxn08043_c0	rxn08043	R08648	ACETOOHBUTSYN-RXN	#N/A	#N/A
rxn08764_c0	rxn08764		ACETOOHBUTREDUCTOISOM-RXN	#N/A	#N/A
rxn03437_c0	rxn03437	R05070	DIHYDROXYMETVALDEHYDRAT-RXN	#N/A	#N/A
rxn00062_c0	rxn00062	R00086	3.6.4.3-RXN	#N/A	#N/A
