# Supplementary material for: Genome-scale metabolic model led engineering of Nothapodytes nimmoniana plant cells for high camptothecin production
Source: Front Plant Sci. 2023 Aug 2;14:1207218. doi: 10.3389/fpls.2023.1207218 (PMC10433906; doi:10.3389/fpls.2023.1207218)
Supplement: Supplementary Data Sheet 2 — NothaGEM model parameters, comprising - S2.1 – Metabolites, S2.2 – Reactions, S2.3 –Memote report, S2.4 – Model (SBML file). [file DataSheet_2.zip › Dataset S2/NothaGEM iSM1809.xml]

<?xml version="1.0" encoding="UTF-8"?>
<sbml xmlns="http://www.sbml.org/sbml/level3/version1/core" xmlns:fbc="http://www.sbml.org/sbml/level3/version1/fbc/version2" xmlns:groups="http://www.sbml.org/sbml/level3/version1/groups/version1" level="3" version="1" fbc:required="false" groups:required="false">
  <model metaid="camgem_mar12.xml" id="M_cam" name="cam_SEED_model" fbc:strict="true">
    <listOfUnitDefinitions>
      <unitDefinition id="mmol_per_gDW_per_hr">
        <listOfUnits>
          <unit kind="mole" exponent="1" scale="-3" multiplier="1"/>
          <unit kind="gram" exponent="-1" scale="0" multiplier="1"/>
          <unit kind="second" exponent="-1" scale="0" multiplier="3600"/>
        </listOfUnits>
      </unitDefinition>
    </listOfUnitDefinitions>
    <listOfCompartments>
      <compartment metaid="c0" id="c0" name="Cytosol_0" constant="false"/>
      <compartment metaid="d0" id="d0" name="Stroma_0" constant="false"/>
      <compartment metaid="e0" id="e0" name="Extracellular_0" constant="false"/>
      <compartment metaid="g0" id="g0" name="Golgi_0" constant="false"/>
      <compartment metaid="j0" id="j0" name="Mitochondria_IMMem_0" constant="false"/>
      <compartment metaid="m0" id="m0" name="Mitochondria_0" constant="false"/>
      <compartment metaid="n0" id="n0" name="Nucleus_0" constant="false"/>
      <compartment metaid="r0" id="r0" name="Endoplasmic_Reticulum_0" constant="false"/>
      <compartment metaid="v0" id="v0" name="Vacuole_0" constant="false"/>
      <compartment metaid="w0" id="w0" name="Cell_Wall_0" constant="false"/>
      <compartment metaid="x0" id="x0" name="Peroxisome_0" constant="false"/>
    </listOfCompartments>
    <listOfSpecies>
      <species metaid="cpd00001__91__c0__93__" sboTerm="SBO:0000247" id="cpd00001__91__c0__93__" name="H2O_c0" compartment="c0" hasOnlySubstanceUnits="false" boundaryCondition="false" constant="false" fbc:charge="0" fbc:chemicalFormula="H2O">
        <annotation xmlns:sbml="http://www.sbml.org/sbml/level3/version1/core">
          <rdf:RDF xmlns:rdf="http://www.w3.org/1999/02/22-rdf-syntax-ns#" xmlns:dcterms="http://purl.org/dc/terms/" xmlns:vCard="http://www.w3.org/2001/vcard-rdf/3.0#" xmlns:vCard4="http://www.w3.org/2006/vcard/ns#" xmlns:bqbiol="http://biomodels.net/biology-qualifiers/" xmlns:bqmodel="http://biomodels.net/model-qualifiers/">
            <rdf:Description rdf:about="#cpd00001__91__c0__93__">
              <bqbiol:is>
                <rdf:Bag>
                  <rdf:li rdf:resource="http://identifiers.org/seed.compound/cpd00001"/>
                  <rdf:li rdf:resource="http://identifiers.org/kegg.compound/C00001"/>
                </rdf:Bag>
              </bqbiol:is>
              <bqbiol:hasProperty>
                <rdf:Bag>
                  <rdf:li rdf:resource="http://identifiers.org/sbo/SBO:0000247"/>
                </rdf:Bag>
              </bqbiol:hasProperty>
            </rdf:Description>
          </rdf:RDF>
        </annotation>
      </species>
      <species metaid="cpd00009__91__c0__93__" sboTerm="SBO:0000247" id="cpd00009__91__c0__93__" name="Phosphate_c0" compartment="c0" hasOnlySubstanceUnits="false" boundaryCondition="false" constant="false" fbc:charge="-2" fbc:chemicalFormula="HO4P">
        <annotation xmlns:sbml="http://www.sbml.org/sbml/level3/version1/core">
          <rdf:RDF xmlns:rdf="http://www.w3.org/1999/02/22-rdf-syntax-ns#" xmlns:dcterms="http://purl.org/dc/terms/" xmlns:vCard="http://www.w3.org/2001/vcard-rdf/3.0#" xmlns:vCard4="http://www.w3.org/2006/vcard/ns#" xmlns:bqbiol="http://biomodels.net/biology-qualifiers/" xmlns:bqmodel="http://biomodels.net/model-qualifiers/">
            <rdf:Description rdf:about="#cpd00009__91__c0__93__">
              <bqbiol:is>
                <rdf:Bag>
                  <rdf:li rdf:resource="http://identifiers.org/seed.compound/cpd00009"/>
                  <rdf:li rdf:resource="http://identifiers.org/kegg.compound/C00009"/>
                </rdf:Bag>
              </bqbiol:is>
              <bqbiol:hasProperty>
                <rdf:Bag>
                  <rdf:li rdf:resource="http://identifiers.org/sbo/SBO:0000247"/>
                </rdf:Bag>
              </bqbiol:hasProperty>
            </rdf:Description>
          </rdf:RDF>
        </annotation>
      </species>
      <species metaid="cpd00012__91__c0__93__" sboTerm="SBO:0000247" id="cpd00012__91__c0__93__" name="PPi_c0" compartment="c0" hasOnlySubstanceUnits="false" boundaryCondition="false" constant="false" fbc:charge="-3" fbc:chemicalFormula="HO7P2">
        <annotation xmlns:sbml="http://www.sbml.org/sbml/level3/version1/core">
          <rdf:RDF xmlns:rdf="http://www.w3.org/1999/02/22-rdf-syntax-ns#" xmlns:dcterms="http://purl.org/dc/terms/" xmlns:vCard="http://www.w3.org/2001/vcard-rdf/3.0#" xmlns:vCard4="http://www.w3.org/2006/vcard/ns#" xmlns:bqbiol="http://biomodels.net/biology-qualifiers/" xmlns:bqmodel="http://biomodels.net/model-qualifiers/">
            <rdf:Description rdf:about="#cpd00012__91__c0__93__">
              <bqbiol:is>
                <rdf:Bag>
                  <rdf:li rdf:resource="http://identifiers.org/seed.compound/cpd00012"/>
                  <rdf:li rdf:resource="http://identifiers.org/kegg.compound/C00013"/>
                </rdf:Bag>
              </bqbiol:is>
              <bqbiol:hasProperty>
                <rdf:Bag>
                  <rdf:li rdf:resource="http://identifiers.org/sbo/SBO:0000247"/>
                </rdf:Bag>
              </bqbiol:hasProperty>
            </rdf:Description>
          </rdf:RDF>
        </annotation>
      </species>
      <species metaid="cpd00067__91__c0__93__" sboTerm="SBO:0000247" id="cpd00067__91__c0__93__" name="H_plus__c0" compartment="c0" hasOnlySubstanceUnits="false" boundaryCondition="false" constant="false" fbc:charge="1" fbc:chemicalFormula="H">
        <annotation xmlns:sbml="http://www.sbml.org/sbml/level3/version1/core">
          <rdf:RDF xmlns:rdf="http://www.w3.org/1999/02/22-rdf-syntax-ns#" xmlns:dcterms="http://purl.org/dc/terms/" xmlns:vCard="http://www.w3.org/2001/vcard-rdf/3.0#" xmlns:vCard4="http://www.w3.org/2006/vcard/ns#" xmlns:bqbiol="http://biomodels.net/biology-qualifiers/" xmlns:bqmodel="http://biomodels.net/model-qualifiers/">
            <rdf:Description rdf:about="#cpd00067__91__c0__93__">
              <bqbiol:is>
                <rdf:Bag>
                  <rdf:li rdf:resource="http://identifiers.org/seed.compound/cpd00067"/>
                  <rdf:li rdf:resource="http://identifiers.org/kegg.compound/C00080"/>
                </rdf:Bag>
              </bqbiol:is>
              <bqbiol:hasProperty>
                <rdf:Bag>
                  <rdf:li rdf:resource="http://identifiers.org/sbo/SBO:0000247"/>
                </rdf:Bag>
              </bqbiol:hasProperty>
            </rdf:Description>
          </rdf:RDF>
        </annotation>
      </species>
      <species metaid="cpd00001__91__d0__93__" sboTerm="SBO:0000247" id="cpd00001__91__d0__93__" name="H2O_d0" compartment="d0" hasOnlySubstanceUnits="false" boundaryCondition="false" constant="false" fbc:charge="0" fbc:chemicalFormula="H2O">
        <annotation xmlns:sbml="http://www.sbml.org/sbml/level3/version1/core">
          <rdf:RDF xmlns:rdf="http://www.w3.org/1999/02/22-rdf-syntax-ns#" xmlns:dcterms="http://purl.org/dc/terms/" xmlns:vCard="http://www.w3.org/2001/vcard-rdf/3.0#" xmlns:vCard4="http://www.w3.org/2006/vcard/ns#" xmlns:bqbiol="http://biomodels.net/biology-qualifiers/" xmlns:bqmodel="http://biomodels.net/model-qualifiers/">
            <rdf:Description rdf:about="#cpd00001__91__d0__93__">
              <bqbiol:is>
                <rdf:Bag>
                  <rdf:li rdf:resource="http://identifiers.org/seed.compound/cpd00001"/>
                  <rdf:li rdf:resource="http://identifiers.org/kegg.compound/C00001"/>
                </rdf:Bag>
              </bqbiol:is>
              <bqbiol:hasProperty>
                <rdf:Bag>
                  <rdf:li rdf:resource="http://identifiers.org/sbo/SBO:0000247"/>
                </rdf:Bag>
              </bqbiol:hasProperty>
            </rdf:Description>
          </rdf:RDF>
        </annotation>
      </species>
      <species metaid="cpd00009__91__d0__93__" sboTerm="SBO:0000247" id="cpd00009__91__d0__93__" name="Phosphate_d0" compartment="d0" hasOnlySubstanceUnits="false" boundaryCondition="false" constant="false" fbc:charge="-2" fbc:chemicalFormula="HO4P">
        <annotation xmlns:sbml="http://www.sbml.org/sbml/level3/version1/core">
          <rdf:RDF xmlns:rdf="http://www.w3.org/1999/02/22-rdf-syntax-ns#" xmlns:dcterms="http://purl.org/dc/terms/" xmlns:vCard="http://www.w3.org/2001/vcard-rdf/3.0#" xmlns:vCard4="http://www.w3.org/2006/vcard/ns#" xmlns:bqbiol="http://biomodels.net/biology-qualifiers/" xmlns:bqmodel="http://biomodels.net/model-qualifiers/">
            <rdf:Description rdf:about="#cpd00009__91__d0__93__">
              <bqbiol:is>
                <rdf:Bag>
                  <rdf:li rdf:resource="http://identifiers.org/seed.compound/cpd00009"/>
                  <rdf:li rdf:resource="http://identifiers.org/kegg.compound/C00009"/>
                </rdf:Bag>
              </bqbiol:is>
              <bqbiol:hasProperty>
                <rdf:Bag>
                  <rdf:li rdf:resource="http://identifiers.org/sbo/SBO:0000247"/>
                </rdf:Bag>
              </bqbiol:hasProperty>
            </rdf:Description>
          </rdf:RDF>
        </annotation>
      </species>
      <species metaid="cpd00012__91__d0__93__" sboTerm="SBO:0000247" id="cpd00012__91__d0__93__" name="PPi_d0" compartment="d0" hasOnlySubstanceUnits="false" boundaryCondition="false" constant="false" fbc:charge="-3" fbc:chemicalFormula="HO7P2">
        <annotation xmlns:sbml="http://www.sbml.org/sbml/level3/version1/core">
          <rdf:RDF xmlns:rdf="http://www.w3.org/1999/02/22-rdf-syntax-ns#" xmlns:dcterms="http://purl.org/dc/terms/" xmlns:vCard="http://www.w3.org/2001/vcard-rdf/3.0#" xmlns:vCard4="http://www.w3.org/2006/vcard/ns#" xmlns:bqbiol="http://biomodels.net/biology-qualifiers/" xmlns:bqmodel="http://biomodels.net/model-qualifiers/">
            <rdf:Description rdf:about="#cpd00012__91__d0__93__">
              <bqbiol:is>
                <rdf:Bag>
                  <rdf:li rdf:resource="http://identifiers.org/seed.compound/cpd00012"/>
                  <rdf:li rdf:resource="http://identifiers.org/kegg.compound/C00013"/>
                </rdf:Bag>
              </bqbiol:is>
              <bqbiol:hasProperty>
                <rdf:Bag>
                  <rdf:li rdf:resource="http://identifiers.org/sbo/SBO:0000247"/>
                </rdf:Bag>
              </bqbiol:hasProperty>
            </rdf:Description>
          </rdf:RDF>
        </annotation>
      </species>
      <species metaid="cpd00067__91__d0__93__" sboTerm="SBO:0000247" id="cpd00067__91__d0__93__" name="H_plus__d0" compartment="d0" hasOnlySubstanceUnits="false" boundaryCondition="false" constant="false" fbc:charge="1" fbc:chemicalFormula="H">
        <annotation xmlns:sbml="http://www.sbml.org/sbml/level3/version1/core">
          <rdf:RDF xmlns:rdf="http://www.w3.org/1999/02/22-rdf-syntax-ns#" xmlns:dcterms="http://purl.org/dc/terms/" xmlns:vCard="http://www.w3.org/2001/vcard-rdf/3.0#" xmlns:vCard4="http://www.w3.org/2006/vcard/ns#" xmlns:bqbiol="http://biomodels.net/biology-qualifiers/" xmlns:bqmodel="http://biomodels.net/model-qualifiers/">
            <rdf:Description rdf:about="#cpd00067__91__d0__93__">
              <bqbiol:is>
                <rdf:Bag>
                  <rdf:li rdf:resource="http://identifiers.org/seed.compound/cpd00067"/>
                  <rdf:li rdf:resource="http://identifiers.org/kegg.compound/C00080"/>
                </rdf:Bag>
              </bqbiol:is>
              <bqbiol:hasProperty>
                <rdf:Bag>
                  <rdf:li rdf:resource="http://identifiers.org/sbo/SBO:0000247"/>
                </rdf:Bag>
              </bqbiol:hasProperty>
            </rdf:Description>
          </rdf:RDF>
        </annotation>
      </species>
      <species metaid="cpd00001__91__g0__93__" sboTerm="SBO:0000247" id="cpd00001__91__g0__93__" name="H2O_g0" compartment="g0" hasOnlySubstanceUnits="false" boundaryCondition="false" constant="false" fbc:charge="0" fbc:chemicalFormula="H2O">
        <annotation xmlns:sbml="http://www.sbml.org/sbml/level3/version1/core">
          <rdf:RDF xmlns:rdf="http://www.w3.org/1999/02/22-rdf-syntax-ns#" xmlns:dcterms="http://purl.org/dc/terms/" xmlns:vCard="http://www.w3.org/2001/vcard-rdf/3.0#" xmlns:vCard4="http://www.w3.org/2006/vcard/ns#" xmlns:bqbiol="http://biomodels.net/biology-qualifiers/" xmlns:bqmodel="http://biomodels.net/model-qualifiers/">
            <rdf:Description rdf:about="#cpd00001__91__g0__93__">
              <bqbiol:is>
                <rdf:Bag>
                  <rdf:li rdf:resource="http://identifiers.org/seed.compound/cpd00001"/>
                  <rdf:li rdf:resource="http://identifiers.org/kegg.compound/C00001"/>
                </rdf:Bag>
              </bqbiol:is>
              <bqbiol:hasProperty>
                <rdf:Bag>
                  <rdf:li rdf:resource="http://identifiers.org/sbo/SBO:0000247"/>
                </rdf:Bag>
              </bqbiol:hasProperty>
            </rdf:Description>
          </rdf:RDF>
        </annotation>
      </species>
      <species metaid="cpd00009__91__g0__93__" sboTerm="SBO:0000247" id="cpd00009__91__g0__93__" name="Phosphate_g0" compartment="g0" hasOnlySubstanceUnits="false" boundaryCondition="false" constant="false" fbc:charge="-2" fbc:chemicalFormula="HO4P">
        <annotation xmlns:sbml="http://www.sbml.org/sbml/level3/version1/core">
          <rdf:RDF xmlns:rdf="http://www.w3.org/1999/02/22-rdf-syntax-ns#" xmlns:dcterms="http://purl.org/dc/terms/" xmlns:vCard="http://www.w3.org/2001/vcard-rdf/3.0#" xmlns:vCard4="http://www.w3.org/2006/vcard/ns#" xmlns:bqbiol="http://biomodels.net/biology-qualifiers/" xmlns:bqmodel="http://biomodels.net/model-qualifiers/">
            <rdf:Description rdf:about="#cpd00009__91__g0__93__">
              <bqbiol:is>
                <rdf:Bag>
                  <rdf:li rdf:resource="http://identifiers.org/seed.compound/cpd00009"/>
                  <rdf:li rdf:resource="http://identifiers.org/kegg.compound/C00009"/>
                </rdf:Bag>
              </bqbiol:is>
              <bqbiol:hasProperty>
                <rdf:Bag>
                  <rdf:li rdf:resource="http://identifiers.org/sbo/SBO:0000247"/>
                </rdf:Bag>
              </bqbiol:hasProperty>
            </rdf:Description>
          </rdf:RDF>
        </annotation>
      </species>
      <species metaid="cpd00012__91__g0__93__" sboTerm="SBO:0000247" id="cpd00012__91__g0__93__" name="PPi_g0" compartment="g0" hasOnlySubstanceUnits="false" boundaryCondition="false" constant="false" fbc:charge="-3" fbc:chemicalFormula="HO7P2">
        <annotation xmlns:sbml="http://www.sbml.org/sbml/level3/version1/core">
          <rdf:RDF xmlns:rdf="http://www.w3.org/1999/02/22-rdf-syntax-ns#" xmlns:dcterms="http://purl.org/dc/terms/" xmlns:vCard="http://www.w3.org/2001/vcard-rdf/3.0#" xmlns:vCard4="http://www.w3.org/2006/vcard/ns#" xmlns:bqbiol="http://biomodels.net/biology-qualifiers/" xmlns:bqmodel="http://biomodels.net/model-qualifiers/">
            <rdf:Description rdf:about="#cpd00012__91__g0__93__">
              <bqbiol:is>
                <rdf:Bag>
                  <rdf:li rdf:resource="http://identifiers.org/seed.compound/cpd00012"/>
                  <rdf:li rdf:resource="http://identifiers.org/kegg.compound/C00013"/>
                </rdf:Bag>
              </bqbiol:is>
              <bqbiol:hasProperty>
                <rdf:Bag>
                  <rdf:li rdf:resource="http://identifiers.org/sbo/SBO:0000247"/>
                </rdf:Bag>
              </bqbiol:hasProperty>
            </rdf:Description>
          </rdf:RDF>
        </annotation>
      </species>
      <species metaid="cpd00067__91__g0__93__" sboTerm="SBO:0000247" id="cpd00067__91__g0__93__" name="H_plus__g0" compartment="g0" hasOnlySubstanceUnits="false" boundaryCondition="false" constant="false" fbc:charge="1" fbc:chemicalFormula="H">
        <annotation xmlns:sbml="http://www.sbml.org/sbml/level3/version1/core">
          <rdf:RDF xmlns:rdf="http://www.w3.org/1999/02/22-rdf-syntax-ns#" xmlns:dcterms="http://purl.org/dc/terms/" xmlns:vCard="http://www.w3.org/2001/vcard-rdf/3.0#" xmlns:vCard4="http://www.w3.org/2006/vcard/ns#" xmlns:bqbiol="http://biomodels.net/biology-qualifiers/" xmlns:bqmodel="http://biomodels.net/model-qualifiers/">
            <rdf:Description rdf:about="#cpd00067__91__g0__93__">
              <bqbiol:is>
                <rdf:Bag>
                  <rdf:li rdf:resource="http://identifiers.org/seed.compound/cpd00067"/>
                  <rdf:li rdf:resource="http://identifiers.org/kegg.compound/C00080"/>
                </rdf:Bag>
              </bqbiol:is>
              <bqbiol:hasProperty>
                <rdf:Bag>
                  <rdf:li rdf:resource="http://identifiers.org/sbo/SBO:0000247"/>
                </rdf:Bag>
              </bqbiol:hasProperty>
            </rdf:Description>
          </rdf:RDF>
        </annotation>
      </species>
      <species metaid="cpd00001__91__v0__93__" sboTerm="SBO:0000247" id="cpd00001__91__v0__93__" name="H2O_v0" compartment="v0" hasOnlySubstanceUnits="false" boundaryCondition="false" constant="false" fbc:charge="0" fbc:chemicalFormula="H2O">
        <annotation xmlns:sbml="http://www.sbml.org/sbml/level3/version1/core">
          <rdf:RDF xmlns:rdf="http://www.w3.org/1999/02/22-rdf-syntax-ns#" xmlns:dcterms="http://purl.org/dc/terms/" xmlns:vCard="http://www.w3.org/2001/vcard-rdf/3.0#" xmlns:vCard4="http://www.w3.org/2006/vcard/ns#" xmlns:bqbiol="http://biomodels.net/biology-qualifiers/" xmlns:bqmodel="http://biomodels.net/model-qualifiers/">
            <rdf:Description rdf:about="#cpd00001__91__v0__93__">
              <bqbiol:is>
                <rdf:Bag>
                  <rdf:li rdf:resource="http://identifiers.org/seed.compound/cpd00001"/>
                  <rdf:li rdf:resource="http://identifiers.org/kegg.compound/C00001"/>
                </rdf:Bag>
              </bqbiol:is>
              <bqbiol:hasProperty>
                <rdf:Bag>
                  <rdf:li rdf:resource="http://identifiers.org/sbo/SBO:0000247"/>
                </rdf:Bag>
              </bqbiol:hasProperty>
            </rdf:Description>
          </rdf:RDF>
        </annotation>
      </species>
      <species metaid="cpd00009__91__v0__93__" sboTerm="SBO:0000247" id="cpd00009__91__v0__93__" name="Phosphate_v0" compartment="v0" hasOnlySubstanceUnits="false" boundaryCondition="false" constant="false" fbc:charge="-2" fbc:chemicalFormula="HO4P">
        <annotation xmlns:sbml="http://www.sbml.org/sbml/level3/version1/core">
          <rdf:RDF xmlns:rdf="http://www.w3.org/1999/02/22-rdf-syntax-ns#" xmlns:dcterms="http://purl.org/dc/terms/" xmlns:vCard="http://www.w3.org/2001/vcard-rdf/3.0#" xmlns:vCard4="http://www.w3.org/2006/vcard/ns#" xmlns:bqbiol="http://biomodels.net/biology-qualifiers/" xmlns:bqmodel="http://biomodels.net/model-qualifiers/">
            <rdf:Description rdf:about="#cpd00009__91__v0__93__">
              <bqbiol:is>
                <rdf:Bag>
                  <rdf:li rdf:resource="http://identifiers.org/seed.compound/cpd00009"/>
                  <rdf:li rdf:resource="http://identifiers.org/kegg.compound/C00009"/>
                </rdf:Bag>
              </bqbiol:is>
              <bqbiol:hasProperty>
                <rdf:Bag>
                  <rdf:li rdf:resource="http://identifiers.org/sbo/SBO:0000247"/>
                </rdf:Bag>
              </bqbiol:hasProperty>
            </rdf:Description>
          </rdf:RDF>
        </annotation>
      </species>
      <species metaid="cpd00012__91__v0__93__" sboTerm="SBO:0000247" id="cpd00012__91__v0__93__" name="PPi_v0" compartment="v0" hasOnlySubstanceUnits="false" boundaryCondition="false" constant="false" fbc:charge="-3" fbc:chemicalFormula="HO7P2">
        <annotation xmlns:sbml="http://www.sbml.org/sbml/level3/version1/core">
          <rdf:RDF xmlns:rdf="http://www.w3.org/1999/02/22-rdf-syntax-ns#" xmlns:dcterms="http://purl.org/dc/terms/" xmlns:vCard="http://www.w3.org/2001/vcard-rdf/3.0#" xmlns:vCard4="http://www.w3.org/2006/vcard/ns#" xmlns:bqbiol="http://biomodels.net/biology-qualifiers/" xmlns:bqmodel="http://biomodels.net/model-qualifiers/">
            <rdf:Description rdf:about="#cpd00012__91__v0__93__">
              <bqbiol:is>
                <rdf:Bag>
                  <rdf:li rdf:resource="http://identifiers.org/seed.compound/cpd00012"/>
                  <rdf:li rdf:resource="http://identifiers.org/kegg.compound/C00013"/>
                </rdf:Bag>
              </bqbiol:is>
              <bqbiol:hasProperty>
                <rdf:Bag>
                  <rdf:li rdf:resource="http://identifiers.org/sbo/SBO:0000247"/>
                </rdf:Bag>
              </bqbiol:hasProperty>
            </rdf:Description>
          </rdf:RDF>
        </annotation>
      </species>
      <species metaid="cpd00067__91__v0__93__" sboTerm="SBO:0000247" id="cpd00067__91__v0__93__" name="H_plus__v0" compartment="v0" hasOnlySubstanceUnits="false" boundaryCondition="false" constant="false" fbc:charge="1" fbc:chemicalFormula="H">
        <annotation xmlns:sbml="http://www.sbml.org/sbml/level3/version1/core">
          <rdf:RDF xmlns:rdf="http://www.w3.org/1999/02/22-rdf-syntax-ns#" xmlns:dcterms="http://purl.org/dc/terms/" xmlns:vCard="http://www.w3.org/2001/vcard-rdf/3.0#" xmlns:vCard4="http://www.w3.org/2006/vcard/ns#" xmlns:bqbiol="http://biomodels.net/biology-qualifiers/" xmlns:bqmodel="http://biomodels.net/model-qualifiers/">
            <rdf:Description rdf:about="#cpd00067__91__v0__93__">
              <bqbiol:is>
                <rdf:Bag>
                  <rdf:li rdf:resource="http://identifiers.org/seed.compound/cpd00067"/>
                  <rdf:li rdf:resource="http://identifiers.org/kegg.compound/C00080"/>
                </rdf:Bag>
              </bqbiol:is>
              <bqbiol:hasProperty>
                <rdf:Bag>
                  <rdf:li rdf:resource="http://identifiers.org/sbo/SBO:0000247"/>
                </rdf:Bag>
              </bqbiol:hasProperty>
            </rdf:Description>
          </rdf:RDF>
        </annotation>
      </species>
      <species metaid="cpd00001__91__w0__93__" sboTerm="SBO:0000247" id="cpd00001__91__w0__93__" name="H2O_w0" compartment="w0" hasOnlySubstanceUnits="false" boundaryCondition="false" constant="false" fbc:charge="0" fbc:chemicalFormula="H2O">
        <annotation xmlns:sbml="http://www.sbml.org/sbml/level3/version1/core">
          <rdf:RDF xmlns:rdf="http://www.w3.org/1999/02/22-rdf-syntax-ns#" xmlns:dcterms="http://purl.org/dc/terms/" xmlns:vCard="http://www.w3.org/2001/vcard-rdf/3.0#" xmlns:vCard4="http://www.w3.org/2006/vcard/ns#" xmlns:bqbiol="http://biomodels.net/biology-qualifiers/" xmlns:bqmodel="http://biomodels.net/model-qualifiers/">
            <rdf:Description rdf:about="#cpd00001__91__w0__93__">
              <bqbiol:is>
                <rdf:Bag>
                  <rdf:li rdf:resource="http://identifiers.org/seed.compound/cpd00001"/>
                  <rdf:li rdf:resource="http://identifiers.org/kegg.compound/C00001"/>
                </rdf:Bag>
              </bqbiol:is>
              <bqbiol:hasProperty>
                <rdf:Bag>
                  <rdf:li rdf:resource="http://identifiers.org/sbo/SBO:0000247"/>
                </rdf:Bag>
              </bqbiol:hasProperty>
            </rdf:Description>
          </rdf:RDF>
        </annotation>
      </species>
      <species metaid="cpd00009__91__w0__93__" sboTerm="SBO:0000247" id="cpd00009__91__w0__93__" name="Phosphate_w0" compartment="w0" hasOnlySubstanceUnits="false" boundaryCondition="false" constant="false" fbc:charge="-2" fbc:chemicalFormula="HO4P">
        <annotation xmlns:sbml="http://www.sbml.org/sbml/level3/version1/core">
          <rdf:RDF xmlns:rdf="http://www.w3.org/1999/02/22-rdf-syntax-ns#" xmlns:dcterms="http://purl.org/dc/terms/" xmlns:vCard="http://www.w3.org/2001/vcard-rdf/3.0#" xmlns:vCard4="http://www.w3.org/2006/vcard/ns#" xmlns:bqbiol="http://biomodels.net/biology-qualifiers/" xmlns:bqmodel="http://biomodels.net/model-qualifiers/">
            <rdf:Description rdf:about="#cpd00009__91__w0__93__">
              <bqbiol:is>
                <rdf:Bag>
                  <rdf:li rdf:resource="http://identifiers.org/seed.compound/cpd00009"/>
                  <rdf:li rdf:resource="http://identifiers.org/kegg.compound/C00009"/>
                </rdf:Bag>
              </bqbiol:is>
              <bqbiol:hasProperty>
                <rdf:Bag>
                  <rdf:li rdf:resource="http://identifiers.org/sbo/SBO:0000247"/>
                </rdf:Bag>
              </bqbiol:hasProperty>
            </rdf:Description>
          </rdf:RDF>
        </annotation>
      </species>
      <species metaid="cpd00012__91__w0__93__" sboTerm="SBO:0000247" id="cpd00012__91__w0__93__" name="PPi_w0" compartment="w0" hasOnlySubstanceUnits="false" boundaryCondition="false" constant="false" fbc:charge="-3" fbc:chemicalFormula="HO7P2">
        <annotation xmlns:sbml="http://www.sbml.org/sbml/level3/version1/core">
          <rdf:RDF xmlns:rdf="http://www.w3.org/1999/02/22-rdf-syntax-ns#" xmlns:dcterms="http://purl.org/dc/terms/" xmlns:vCard="http://www.w3.org/2001/vcard-rdf/3.0#" xmlns:vCard4="http://www.w3.org/2006/vcard/ns#" xmlns:bqbiol="http://biomodels.net/biology-qualifiers/" xmlns:bqmodel="http://biomodels.net/model-qualifiers/">
            <rdf:Description rdf:about="#cpd00012__91__w0__93__">
              <bqbiol:is>
                <rdf:Bag>
                  <rdf:li rdf:resource="http://identifiers.org/seed.compound/cpd00012"/>
                  <rdf:li rdf:resource="http://identifiers.org/kegg.compound/C00013"/>
                </rdf:Bag>
              </bqbiol:is>
              <bqbiol:hasProperty>
                <rdf:Bag>
                  <rdf:li rdf:resource="http://identifiers.org/sbo/SBO:0000247"/>
                </rdf:Bag>
              </bqbiol:hasProperty>
            </rdf:Description>
          </rdf:RDF>
        </annotation>
      </species>
      <species metaid="cpd00067__91__w0__93__" sboTerm="SBO:0000247" id="cpd00067__91__w0__93__" name="H_plus__w0" compartment="w0" hasOnlySubstanceUnits="false" boundaryCondition="false" constant="false" fbc:charge="1" fbc:chemicalFormula="H">
        <annotation xmlns:sbml="http://www.sbml.org/sbml/level3/version1/core">
          <rdf:RDF xmlns:rdf="http://www.w3.org/1999/02/22-rdf-syntax-ns#" xmlns:dcterms="http://purl.org/dc/terms/" xmlns:vCard="http://www.w3.org/2001/vcard-rdf/3.0#" xmlns:vCard4="http://www.w3.org/2006/vcard/ns#" xmlns:bqbiol="http://biomodels.net/biology-qualifiers/" xmlns:bqmodel="http://biomodels.net/model-qualifiers/">
            <rdf:Description rdf:about="#cpd00067__91__w0__93__">
              <bqbiol:is>
                <rdf:Bag>
                  <rdf:li rdf:resource="http://identifiers.org/seed.compound/cpd00067"/>
                  <rdf:li rdf:resource="http://identifiers.org/kegg.compound/C00080"/>
                </rdf:Bag>
              </bqbiol:is>
              <bqbiol:hasProperty>
                <rdf:Bag>
                  <rdf:li rdf:resource="http://identifiers.org/sbo/SBO:0000247"/>
                </rdf:Bag>
              </bqbiol:hasProperty>
            </rdf:Description>
          </rdf:RDF>
        </annotation>
      </species>
      <species metaid="cpd00007__91__c0__93__" sboTerm="SBO:0000247" id="cpd00007__91__c0__93__" name="O2_c0" compartment="c0" hasOnlySubstanceUnits="false" boundaryCondition="false" constant="false" fbc:charge="0" fbc:chemicalFormula="O2">
        <annotation xmlns:sbml="http://www.sbml.org/sbml/level3/version1/core">
          <rdf:RDF xmlns:rdf="http://www.w3.org/1999/02/22-rdf-syntax-ns#" xmlns:dcterms="http://purl.org/dc/terms/" xmlns:vCard="http://www.w3.org/2001/vcard-rdf/3.0#" xmlns:vCard4="http://www.w3.org/2006/vcard/ns#" xmlns:bqbiol="http://biomodels.net/biology-qualifiers/" xmlns:bqmodel="http://biomodels.net/model-qualifiers/">
            <rdf:Description rdf:about="#cpd00007__91__c0__93__">
              <bqbiol:is>
                <rdf:Bag>
                  <rdf:li rdf:resource="http://identifiers.org/seed.compound/cpd00007"/>
                  <rdf:li rdf:resource="http://identifiers.org/kegg.compound/C00007"/>
                </rdf:Bag>
              </bqbiol:is>
              <bqbiol:hasProperty>
                <rdf:Bag>
                  <rdf:li rdf:resource="http://identifiers.org/sbo/SBO:0000247"/>
                </rdf:Bag>
              </bqbiol:hasProperty>
            </rdf:Description>
          </rdf:RDF>
        </annotation>
      </species>
      <species metaid="cpd00025__91__c0__93__" sboTerm="SBO:0000247" id="cpd00025__91__c0__93__" name="H2O2_c0" compartment="c0" hasOnlySubstanceUnits="false" boundaryCondition="false" constant="false" fbc:charge="0" fbc:chemicalFormula="H2O2">
        <annotation xmlns:sbml="http://www.sbml.org/sbml/level3/version1/core">
          <rdf:RDF xmlns:rdf="http://www.w3.org/1999/02/22-rdf-syntax-ns#" xmlns:dcterms="http://purl.org/dc/terms/" xmlns:vCard="http://www.w3.org/2001/vcard-rdf/3.0#" xmlns:vCard4="http://www.w3.org/2006/vcard/ns#" xmlns:bqbiol="http://biomodels.net/biology-qualifiers/" xmlns:bqmodel="http://biomodels.net/model-qualifiers/">
            <rdf:Description rdf:about="#cpd00025__91__c0__93__">
              <bqbiol:is>
                <rdf:Bag>
                  <rdf:li rdf:resource="http://identifiers.org/seed.compound/cpd00025"/>
                  <rdf:li rdf:resource="http://identifiers.org/kegg.compound/C00027"/>
                </rdf:Bag>
              </bqbiol:is>
              <bqbiol:hasProperty>
                <rdf:Bag>
                  <rdf:li rdf:resource="http://identifiers.org/sbo/SBO:0000247"/>
                </rdf:Bag>
              </bqbiol:hasProperty>
            </rdf:Description>
          </rdf:RDF>
        </annotation>
      </species>
      <species metaid="cpd00001__91__x0__93__" sboTerm="SBO:0000247" id="cpd00001__91__x0__93__" name="H2O_x0" compartment="x0" hasOnlySubstanceUnits="false" boundaryCondition="false" constant="false" fbc:charge="0" fbc:chemicalFormula="H2O">
        <annotation xmlns:sbml="http://www.sbml.org/sbml/level3/version1/core">
          <rdf:RDF xmlns:rdf="http://www.w3.org/1999/02/22-rdf-syntax-ns#" xmlns:dcterms="http://purl.org/dc/terms/" xmlns:vCard="http://www.w3.org/2001/vcard-rdf/3.0#" xmlns:vCard4="http://www.w3.org/2006/vcard/ns#" xmlns:bqbiol="http://biomodels.net/biology-qualifiers/" xmlns:bqmodel="http://biomodels.net/model-qualifiers/">
            <rdf:Description rdf:about="#cpd00001__91__x0__93__">
              <bqbiol:is>
                <rdf:Bag>
                  <rdf:li rdf:resource="http://identifiers.org/seed.compound/cpd00001"/>
                  <rdf:li rdf:resource="http://identifiers.org/kegg.compound/C00001"/>
                </rdf:Bag>
              </bqbiol:is>
              <bqbiol:hasProperty>
                <rdf:Bag>
                  <rdf:li rdf:resource="http://identifiers.org/sbo/SBO:0000247"/>
                </rdf:Bag>
              </bqbiol:hasProperty>
            </rdf:Description>
          </rdf:RDF>
        </annotation>
      </species>
      <species metaid="cpd00007__91__x0__93__" sboTerm="SBO:0000247" id="cpd00007__91__x0__93__" name="O2_x0" compartment="x0" hasOnlySubstanceUnits="false" boundaryCondition="false" constant="false" fbc:charge="0" fbc:chemicalFormula="O2">
        <annotation xmlns:sbml="http://www.sbml.org/sbml/level3/version1/core">
          <rdf:RDF xmlns:rdf="http://www.w3.org/1999/02/22-rdf-syntax-ns#" xmlns:dcterms="http://purl.org/dc/terms/" xmlns:vCard="http://www.w3.org/2001/vcard-rdf/3.0#" xmlns:vCard4="http://www.w3.org/2006/vcard/ns#" xmlns:bqbiol="http://biomodels.net/biology-qualifiers/" xmlns:bqmodel="http://biomodels.net/model-qualifiers/">
            <rdf:Description rdf:about="#cpd00007__91__x0__93__">
              <bqbiol:is>
                <rdf:Bag>
                  <rdf:li rdf:resource="http://identifiers.org/seed.compound/cpd00007"/>
                  <rdf:li rdf:resource="http://identifiers.org/kegg.compound/C00007"/>
                </rdf:Bag>
              </bqbiol:is>
              <bqbiol:hasProperty>
                <rdf:Bag>
                  <rdf:li rdf:resource="http://identifiers.org/sbo/SBO:0000247"/>
                </rdf:Bag>
              </bqbiol:hasProperty>
            </rdf:Description>
          </rdf:RDF>
        </annotation>
      </species>
      <species metaid="cpd00025__91__x0__93__" sboTerm="SBO:0000247" id="cpd00025__91__x0__93__" name="H2O2_x0" compartment="x0" hasOnlySubstanceUnits="false" boundaryCondition="false" constant="false" fbc:charge="0" fbc:chemicalFormula="H2O2">
        <annotation xmlns:sbml="http://www.sbml.org/sbml/level3/version1/core">
          <rdf:RDF xmlns:rdf="http://www.w3.org/1999/02/22-rdf-syntax-ns#" xmlns:dcterms="http://purl.org/dc/terms/" xmlns:vCard="http://www.w3.org/2001/vcard-rdf/3.0#" xmlns:vCard4="http://www.w3.org/2006/vcard/ns#" xmlns:bqbiol="http://biomodels.net/biology-qualifiers/" xmlns:bqmodel="http://biomodels.net/model-qualifiers/">
            <rdf:Description rdf:about="#cpd00025__91__x0__93__">
              <bqbiol:is>
                <rdf:Bag>
                  <rdf:li rdf:resource="http://identifiers.org/seed.compound/cpd00025"/>
                  <rdf:li rdf:resource="http://identifiers.org/kegg.compound/C00027"/>
                </rdf:Bag>
              </bqbiol:is>
              <bqbiol:hasProperty>
                <rdf:Bag>
                  <rdf:li rdf:resource="http://identifiers.org/sbo/SBO:0000247"/>
                </rdf:Bag>
              </bqbiol:hasProperty>
            </rdf:Description>
          </rdf:RDF>
        </annotation>
      </species>
      <species metaid="cpd00011__91__d0__93__" sboTerm="SBO:0000247" id="cpd00011__91__d0__93__" name="CO2_d0" compartment="d0" hasOnlySubstanceUnits="false" boundaryCondition="false" constant="false" fbc:charge="0" fbc:chemicalFormula="CO2">
        <annotation xmlns:sbml="http://www.sbml.org/sbml/level3/version1/core">
          <rdf:RDF xmlns:rdf="http://www.w3.org/1999/02/22-rdf-syntax-ns#" xmlns:dcterms="http://purl.org/dc/terms/" xmlns:vCard="http://www.w3.org/2001/vcard-rdf/3.0#" xmlns:vCard4="http://www.w3.org/2006/vcard/ns#" xmlns:bqbiol="http://biomodels.net/biology-qualifiers/" xmlns:bqmodel="http://biomodels.net/model-qualifiers/">
            <rdf:Description rdf:about="#cpd00011__91__d0__93__">
              <bqbiol:is>
                <rdf:Bag>
                  <rdf:li rdf:resource="http://identifiers.org/seed.compound/cpd00011"/>
                  <rdf:li rdf:resource="http://identifiers.org/kegg.compound/C00011"/>
                </rdf:Bag>
              </bqbiol:is>
              <bqbiol:hasProperty>
                <rdf:Bag>
                  <rdf:li rdf:resource="http://identifiers.org/sbo/SBO:0000247"/>
                </rdf:Bag>
              </bqbiol:hasProperty>
            </rdf:Description>
          </rdf:RDF>
        </annotation>
      </species>
      <species metaid="cpd00020__91__d0__93__" sboTerm="SBO:0000247" id="cpd00020__91__d0__93__" name="Pyruvate_d0" compartment="d0" hasOnlySubstanceUnits="false" boundaryCondition="false" constant="false" fbc:charge="-1" fbc:chemicalFormula="C3H3O3">
        <annotation xmlns:sbml="http://www.sbml.org/sbml/level3/version1/core">
          <rdf:RDF xmlns:rdf="http://www.w3.org/1999/02/22-rdf-syntax-ns#" xmlns:dcterms="http://purl.org/dc/terms/" xmlns:vCard="http://www.w3.org/2001/vcard-rdf/3.0#" xmlns:vCard4="http://www.w3.org/2006/vcard/ns#" xmlns:bqbiol="http://biomodels.net/biology-qualifiers/" xmlns:bqmodel="http://biomodels.net/model-qualifiers/">
            <rdf:Description rdf:about="#cpd00020__91__d0__93__">
              <bqbiol:is>
                <rdf:Bag>
                  <rdf:li rdf:resource="http://identifiers.org/seed.compound/cpd00020"/>
                  <rdf:li rdf:resource="http://identifiers.org/kegg.compound/C00022"/>
                </rdf:Bag>
              </bqbiol:is>
              <bqbiol:hasProperty>
                <rdf:Bag>
                  <rdf:li rdf:resource="http://identifiers.org/sbo/SBO:0000247"/>
                </rdf:Bag>
              </bqbiol:hasProperty>
            </rdf:Description>
          </rdf:RDF>
        </annotation>
      </species>
      <species metaid="cpd00056__91__d0__93__" sboTerm="SBO:0000247" id="cpd00056__91__d0__93__" name="TPP_d0" compartment="d0" hasOnlySubstanceUnits="false" boundaryCondition="false" constant="false" fbc:charge="-1" fbc:chemicalFormula="C12H17N4O7P2S">
        <annotation xmlns:sbml="http://www.sbml.org/sbml/level3/version1/core">
          <rdf:RDF xmlns:rdf="http://www.w3.org/1999/02/22-rdf-syntax-ns#" xmlns:dcterms="http://purl.org/dc/terms/" xmlns:vCard="http://www.w3.org/2001/vcard-rdf/3.0#" xmlns:vCard4="http://www.w3.org/2006/vcard/ns#" xmlns:bqbiol="http://biomodels.net/biology-qualifiers/" xmlns:bqmodel="http://biomodels.net/model-qualifiers/">
            <rdf:Description rdf:about="#cpd00056__91__d0__93__">
              <bqbiol:is>
                <rdf:Bag>
                  <rdf:li rdf:resource="http://identifiers.org/seed.compound/cpd00056"/>
                  <rdf:li rdf:resource="http://identifiers.org/kegg.compound/C00068"/>
                </rdf:Bag>
              </bqbiol:is>
              <bqbiol:hasProperty>
                <rdf:Bag>
                  <rdf:li rdf:resource="http://identifiers.org/sbo/SBO:0000247"/>
                </rdf:Bag>
              </bqbiol:hasProperty>
            </rdf:Description>
          </rdf:RDF>
        </annotation>
      </species>
      <species metaid="cpd03049__91__d0__93__" sboTerm="SBO:0000247" id="cpd03049__91__d0__93__" name="2_Hydroxyethyl_ThPP_d0" compartment="d0" hasOnlySubstanceUnits="false" boundaryCondition="false" constant="false" fbc:charge="-1" fbc:chemicalFormula="C14H21N4O8P2S">
        <annotation xmlns:sbml="http://www.sbml.org/sbml/level3/version1/core">
          <rdf:RDF xmlns:rdf="http://www.w3.org/1999/02/22-rdf-syntax-ns#" xmlns:dcterms="http://purl.org/dc/terms/" xmlns:vCard="http://www.w3.org/2001/vcard-rdf/3.0#" xmlns:vCard4="http://www.w3.org/2006/vcard/ns#" xmlns:bqbiol="http://biomodels.net/biology-qualifiers/" xmlns:bqmodel="http://biomodels.net/model-qualifiers/">
            <rdf:Description rdf:about="#cpd03049__91__d0__93__">
              <bqbiol:is>
                <rdf:Bag>
                  <rdf:li rdf:resource="http://identifiers.org/seed.compound/cpd03049"/>
                  <rdf:li rdf:resource="http://identifiers.org/kegg.compound/C05125"/>
                </rdf:Bag>
              </bqbiol:is>
              <bqbiol:hasProperty>
                <rdf:Bag>
                  <rdf:li rdf:resource="http://identifiers.org/sbo/SBO:0000247"/>
                </rdf:Bag>
              </bqbiol:hasProperty>
            </rdf:Description>
          </rdf:RDF>
        </annotation>
      </species>
      <species metaid="cpd00011__91__m0__93__" sboTerm="SBO:0000247" id="cpd00011__91__m0__93__" name="CO2_m0" compartment="m0" hasOnlySubstanceUnits="false" boundaryCondition="false" constant="false" fbc:charge="0" fbc:chemicalFormula="CO2">
        <annotation xmlns:sbml="http://www.sbml.org/sbml/level3/version1/core">
          <rdf:RDF xmlns:rdf="http://www.w3.org/1999/02/22-rdf-syntax-ns#" xmlns:dcterms="http://purl.org/dc/terms/" xmlns:vCard="http://www.w3.org/2001/vcard-rdf/3.0#" xmlns:vCard4="http://www.w3.org/2006/vcard/ns#" xmlns:bqbiol="http://biomodels.net/biology-qualifiers/" xmlns:bqmodel="http://biomodels.net/model-qualifiers/">
            <rdf:Description rdf:about="#cpd00011__91__m0__93__">
              <bqbiol:is>
                <rdf:Bag>
                  <rdf:li rdf:resource="http://identifiers.org/seed.compound/cpd00011"/>
                  <rdf:li rdf:resource="http://identifiers.org/kegg.compound/C00011"/>
                </rdf:Bag>
              </bqbiol:is>
              <bqbiol:hasProperty>
                <rdf:Bag>
                  <rdf:li rdf:resource="http://identifiers.org/sbo/SBO:0000247"/>
                </rdf:Bag>
              </bqbiol:hasProperty>
            </rdf:Description>
          </rdf:RDF>
        </annotation>
      </species>
      <species metaid="cpd00020__91__m0__93__" sboTerm="SBO:0000247" id="cpd00020__91__m0__93__" name="Pyruvate_m0" compartment="m0" hasOnlySubstanceUnits="false" boundaryCondition="false" constant="false" fbc:charge="-1" fbc:chemicalFormula="C3H3O3">
        <annotation xmlns:sbml="http://www.sbml.org/sbml/level3/version1/core">
          <rdf:RDF xmlns:rdf="http://www.w3.org/1999/02/22-rdf-syntax-ns#" xmlns:dcterms="http://purl.org/dc/terms/" xmlns:vCard="http://www.w3.org/2001/vcard-rdf/3.0#" xmlns:vCard4="http://www.w3.org/2006/vcard/ns#" xmlns:bqbiol="http://biomodels.net/biology-qualifiers/" xmlns:bqmodel="http://biomodels.net/model-qualifiers/">
            <rdf:Description rdf:about="#cpd00020__91__m0__93__">
              <bqbiol:is>
                <rdf:Bag>
                  <rdf:li rdf:resource="http://identifiers.org/seed.compound/cpd00020"/>
                  <rdf:li rdf:resource="http://identifiers.org/kegg.compound/C00022"/>
                </rdf:Bag>
              </bqbiol:is>
              <bqbiol:hasProperty>
                <rdf:Bag>
                  <rdf:li rdf:resource="http://identifiers.org/sbo/SBO:0000247"/>
                </rdf:Bag>
              </bqbiol:hasProperty>
            </rdf:Description>
          </rdf:RDF>
        </annotation>
      </species>
      <species metaid="cpd00056__91__m0__93__" sboTerm="SBO:0000247" id="cpd00056__91__m0__93__" name="TPP_m0" compartment="m0" hasOnlySubstanceUnits="false" boundaryCondition="false" constant="false" fbc:charge="-1" fbc:chemicalFormula="C12H17N4O7P2S">
        <annotation xmlns:sbml="http://www.sbml.org/sbml/level3/version1/core">
          <rdf:RDF xmlns:rdf="http://www.w3.org/1999/02/22-rdf-syntax-ns#" xmlns:dcterms="http://purl.org/dc/terms/" xmlns:vCard="http://www.w3.org/2001/vcard-rdf/3.0#" xmlns:vCard4="http://www.w3.org/2006/vcard/ns#" xmlns:bqbiol="http://biomodels.net/biology-qualifiers/" xmlns:bqmodel="http://biomodels.net/model-qualifiers/">
            <rdf:Description rdf:about="#cpd00056__91__m0__93__">
              <bqbiol:is>
                <rdf:Bag>
                  <rdf:li rdf:resource="http://identifiers.org/seed.compound/cpd00056"/>
                  <rdf:li rdf:resource="http://identifiers.org/kegg.compound/C00068"/>
                </rdf:Bag>
              </bqbiol:is>
              <bqbiol:hasProperty>
                <rdf:Bag>
                  <rdf:li rdf:resource="http://identifiers.org/sbo/SBO:0000247"/>
                </rdf:Bag>
              </bqbiol:hasProperty>
            </rdf:Description>
          </rdf:RDF>
        </annotation>
      </species>
      <species metaid="cpd00067__91__m0__93__" sboTerm="SBO:0000247" id="cpd00067__91__m0__93__" name="H_plus__m0" compartment="m0" hasOnlySubstanceUnits="false" boundaryCondition="false" constant="false" fbc:charge="1" fbc:chemicalFormula="H">
        <annotation xmlns:sbml="http://www.sbml.org/sbml/level3/version1/core">
          <rdf:RDF xmlns:rdf="http://www.w3.org/1999/02/22-rdf-syntax-ns#" xmlns:dcterms="http://purl.org/dc/terms/" xmlns:vCard="http://www.w3.org/2001/vcard-rdf/3.0#" xmlns:vCard4="http://www.w3.org/2006/vcard/ns#" xmlns:bqbiol="http://biomodels.net/biology-qualifiers/" xmlns:bqmodel="http://biomodels.net/model-qualifiers/">
            <rdf:Description rdf:about="#cpd00067__91__m0__93__">
              <bqbiol:is>
                <rdf:Bag>
                  <rdf:li rdf:resource="http://identifiers.org/seed.compound/cpd00067"/>
                  <rdf:li rdf:resource="http://identifiers.org/kegg.compound/C00080"/>
                </rdf:Bag>
              </bqbiol:is>
              <bqbiol:hasProperty>
                <rdf:Bag>
                  <rdf:li rdf:resource="http://identifiers.org/sbo/SBO:0000247"/>
                </rdf:Bag>
              </bqbiol:hasProperty>
            </rdf:Description>
          </rdf:RDF>
        </annotation>
      </species>
      <species metaid="cpd03049__91__m0__93__" sboTerm="SBO:0000247" id="cpd03049__91__m0__93__" name="2_Hydroxyethyl_ThPP_m0" compartment="m0" hasOnlySubstanceUnits="false" boundaryCondition="false" constant="false" fbc:charge="-1" fbc:chemicalFormula="C14H21N4O8P2S">
        <annotation xmlns:sbml="http://www.sbml.org/sbml/level3/version1/core">
          <rdf:RDF xmlns:rdf="http://www.w3.org/1999/02/22-rdf-syntax-ns#" xmlns:dcterms="http://purl.org/dc/terms/" xmlns:vCard="http://www.w3.org/2001/vcard-rdf/3.0#" xmlns:vCard4="http://www.w3.org/2006/vcard/ns#" xmlns:bqbiol="http://biomodels.net/biology-qualifiers/" xmlns:bqmodel="http://biomodels.net/model-qualifiers/">
            <rdf:Description rdf:about="#cpd03049__91__m0__93__">
              <bqbiol:is>
                <rdf:Bag>
                  <rdf:li rdf:resource="http://identifiers.org/seed.compound/cpd03049"/>
                  <rdf:li rdf:resource="http://identifiers.org/kegg.compound/C05125"/>
                </rdf:Bag>
              </bqbiol:is>
              <bqbiol:hasProperty>
                <rdf:Bag>
                  <rdf:li rdf:resource="http://identifiers.org/sbo/SBO:0000247"/>
                </rdf:Bag>
              </bqbiol:hasProperty>
            </rdf:Description>
          </rdf:RDF>
        </annotation>
      </species>
      <species metaid="cpd00169__91__d0__93__" sboTerm="SBO:0000247" id="cpd00169__91__d0__93__" name="3_Phosphoglycerate_d0" compartment="d0" hasOnlySubstanceUnits="false" boundaryCondition="false" constant="false" fbc:charge="-3" fbc:chemicalFormula="C3H4O7P">
        <annotation xmlns:sbml="http://www.sbml.org/sbml/level3/version1/core">
          <rdf:RDF xmlns:rdf="http://www.w3.org/1999/02/22-rdf-syntax-ns#" xmlns:dcterms="http://purl.org/dc/terms/" xmlns:vCard="http://www.w3.org/2001/vcard-rdf/3.0#" xmlns:vCard4="http://www.w3.org/2006/vcard/ns#" xmlns:bqbiol="http://biomodels.net/biology-qualifiers/" xmlns:bqmodel="http://biomodels.net/model-qualifiers/">
            <rdf:Description rdf:about="#cpd00169__91__d0__93__">
              <bqbiol:is>
                <rdf:Bag>
                  <rdf:li rdf:resource="http://identifiers.org/seed.compound/cpd00169"/>
                  <rdf:li rdf:resource="http://identifiers.org/kegg.compound/C00197"/>
                </rdf:Bag>
              </bqbiol:is>
              <bqbiol:hasProperty>
                <rdf:Bag>
                  <rdf:li rdf:resource="http://identifiers.org/sbo/SBO:0000247"/>
                </rdf:Bag>
              </bqbiol:hasProperty>
            </rdf:Description>
          </rdf:RDF>
        </annotation>
      </species>
      <species metaid="cpd00871__91__d0__93__" sboTerm="SBO:0000247" id="cpd00871__91__d0__93__" name="D_Ribulose_1_5_bisphosphate_d0" compartment="d0" hasOnlySubstanceUnits="false" boundaryCondition="false" constant="false" fbc:charge="-4" fbc:chemicalFormula="C5H8O11P2">
        <annotation xmlns:sbml="http://www.sbml.org/sbml/level3/version1/core">
          <rdf:RDF xmlns:rdf="http://www.w3.org/1999/02/22-rdf-syntax-ns#" xmlns:dcterms="http://purl.org/dc/terms/" xmlns:vCard="http://www.w3.org/2001/vcard-rdf/3.0#" xmlns:vCard4="http://www.w3.org/2006/vcard/ns#" xmlns:bqbiol="http://biomodels.net/biology-qualifiers/" xmlns:bqmodel="http://biomodels.net/model-qualifiers/">
            <rdf:Description rdf:about="#cpd00871__91__d0__93__">
              <bqbiol:is>
                <rdf:Bag>
                  <rdf:li rdf:resource="http://identifiers.org/seed.compound/cpd00871"/>
                  <rdf:li rdf:resource="http://identifiers.org/kegg.compound/C01182"/>
                </rdf:Bag>
              </bqbiol:is>
              <bqbiol:hasProperty>
                <rdf:Bag>
                  <rdf:li rdf:resource="http://identifiers.org/sbo/SBO:0000247"/>
                </rdf:Bag>
              </bqbiol:hasProperty>
            </rdf:Description>
          </rdf:RDF>
        </annotation>
      </species>
      <species metaid="cpd00011__91__x0__93__" sboTerm="SBO:0000247" id="cpd00011__91__x0__93__" name="CO2_x0" compartment="x0" hasOnlySubstanceUnits="false" boundaryCondition="false" constant="false" fbc:charge="0" fbc:chemicalFormula="CO2">
        <annotation xmlns:sbml="http://www.sbml.org/sbml/level3/version1/core">
          <rdf:RDF xmlns:rdf="http://www.w3.org/1999/02/22-rdf-syntax-ns#" xmlns:dcterms="http://purl.org/dc/terms/" xmlns:vCard="http://www.w3.org/2001/vcard-rdf/3.0#" xmlns:vCard4="http://www.w3.org/2006/vcard/ns#" xmlns:bqbiol="http://biomodels.net/biology-qualifiers/" xmlns:bqmodel="http://biomodels.net/model-qualifiers/">
            <rdf:Description rdf:about="#cpd00011__91__x0__93__">
              <bqbiol:is>
                <rdf:Bag>
                  <rdf:li rdf:resource="http://identifiers.org/seed.compound/cpd00011"/>
                  <rdf:li rdf:resource="http://identifiers.org/kegg.compound/C00011"/>
                </rdf:Bag>
              </bqbiol:is>
              <bqbiol:hasProperty>
                <rdf:Bag>
                  <rdf:li rdf:resource="http://identifiers.org/sbo/SBO:0000247"/>
                </rdf:Bag>
              </bqbiol:hasProperty>
            </rdf:Description>
          </rdf:RDF>
        </annotation>
      </species>
      <species metaid="cpd00067__91__x0__93__" sboTerm="SBO:0000247" id="cpd00067__91__x0__93__" name="H_plus__x0" compartment="x0" hasOnlySubstanceUnits="false" boundaryCondition="false" constant="false" fbc:charge="1" fbc:chemicalFormula="H">
        <annotation xmlns:sbml="http://www.sbml.org/sbml/level3/version1/core">
          <rdf:RDF xmlns:rdf="http://www.w3.org/1999/02/22-rdf-syntax-ns#" xmlns:dcterms="http://purl.org/dc/terms/" xmlns:vCard="http://www.w3.org/2001/vcard-rdf/3.0#" xmlns:vCard4="http://www.w3.org/2006/vcard/ns#" xmlns:bqbiol="http://biomodels.net/biology-qualifiers/" xmlns:bqmodel="http://biomodels.net/model-qualifiers/">
            <rdf:Description rdf:about="#cpd00067__91__x0__93__">
              <bqbiol:is>
                <rdf:Bag>
                  <rdf:li rdf:resource="http://identifiers.org/seed.compound/cpd00067"/>
                  <rdf:li rdf:resource="http://identifiers.org/kegg.compound/C00080"/>
                </rdf:Bag>
              </bqbiol:is>
              <bqbiol:hasProperty>
                <rdf:Bag>
                  <rdf:li rdf:resource="http://identifiers.org/sbo/SBO:0000247"/>
                </rdf:Bag>
              </bqbiol:hasProperty>
            </rdf:Description>
          </rdf:RDF>
        </annotation>
      </species>
      <species metaid="cpd00169__91__x0__93__" sboTerm="SBO:0000247" id="cpd00169__91__x0__93__" name="3_Phosphoglycerate_x0" compartment="x0" hasOnlySubstanceUnits="false" boundaryCondition="false" constant="false" fbc:charge="-3" fbc:chemicalFormula="C3H4O7P">
        <annotation xmlns:sbml="http://www.sbml.org/sbml/level3/version1/core">
          <rdf:RDF xmlns:rdf="http://www.w3.org/1999/02/22-rdf-syntax-ns#" xmlns:dcterms="http://purl.org/dc/terms/" xmlns:vCard="http://www.w3.org/2001/vcard-rdf/3.0#" xmlns:vCard4="http://www.w3.org/2006/vcard/ns#" xmlns:bqbiol="http://biomodels.net/biology-qualifiers/" xmlns:bqmodel="http://biomodels.net/model-qualifiers/">
            <rdf:Description rdf:about="#cpd00169__91__x0__93__">
              <bqbiol:is>
                <rdf:Bag>
                  <rdf:li rdf:resource="http://identifiers.org/seed.compound/cpd00169"/>
                  <rdf:li rdf:resource="http://identifiers.org/kegg.compound/C00197"/>
                </rdf:Bag>
              </bqbiol:is>
              <bqbiol:hasProperty>
                <rdf:Bag>
                  <rdf:li rdf:resource="http://identifiers.org/sbo/SBO:0000247"/>
                </rdf:Bag>
              </bqbiol:hasProperty>
            </rdf:Description>
          </rdf:RDF>
        </annotation>
      </species>
      <species metaid="cpd00871__91__x0__93__" sboTerm="SBO:0000247" id="cpd00871__91__x0__93__" name="D_Ribulose_1_5_bisphosphate_x0" compartment="x0" hasOnlySubstanceUnits="false" boundaryCondition="false" constant="false" fbc:charge="-4" fbc:chemicalFormula="C5H8O11P2">
        <annotation xmlns:sbml="http://www.sbml.org/sbml/level3/version1/core">
          <rdf:RDF xmlns:rdf="http://www.w3.org/1999/02/22-rdf-syntax-ns#" xmlns:dcterms="http://purl.org/dc/terms/" xmlns:vCard="http://www.w3.org/2001/vcard-rdf/3.0#" xmlns:vCard4="http://www.w3.org/2006/vcard/ns#" xmlns:bqbiol="http://biomodels.net/biology-qualifiers/" xmlns:bqmodel="http://biomodels.net/model-qualifiers/">
            <rdf:Description rdf:about="#cpd00871__91__x0__93__">
              <bqbiol:is>
                <rdf:Bag>
                  <rdf:li rdf:resource="http://identifiers.org/seed.compound/cpd00871"/>
                  <rdf:li rdf:resource="http://identifiers.org/kegg.compound/C01182"/>
                </rdf:Bag>
              </bqbiol:is>
              <bqbiol:hasProperty>
                <rdf:Bag>
                  <rdf:li rdf:resource="http://identifiers.org/sbo/SBO:0000247"/>
                </rdf:Bag>
              </bqbiol:hasProperty>
            </rdf:Description>
          </rdf:RDF>
        </annotation>
      </species>
      <species metaid="cpd00220__91__d0__93__" sboTerm="SBO:0000247" id="cpd00220__91__d0__93__" name="Riboflavin_d0" compartment="d0" hasOnlySubstanceUnits="false" boundaryCondition="false" constant="false" fbc:charge="-1" fbc:chemicalFormula="C17H19N4O6">
        <annotation xmlns:sbml="http://www.sbml.org/sbml/level3/version1/core">
          <rdf:RDF xmlns:rdf="http://www.w3.org/1999/02/22-rdf-syntax-ns#" xmlns:dcterms="http://purl.org/dc/terms/" xmlns:vCard="http://www.w3.org/2001/vcard-rdf/3.0#" xmlns:vCard4="http://www.w3.org/2006/vcard/ns#" xmlns:bqbiol="http://biomodels.net/biology-qualifiers/" xmlns:bqmodel="http://biomodels.net/model-qualifiers/">
            <rdf:Description rdf:about="#cpd00220__91__d0__93__">
              <bqbiol:is>
                <rdf:Bag>
                  <rdf:li rdf:resource="http://identifiers.org/seed.compound/cpd00220"/>
                  <rdf:li rdf:resource="http://identifiers.org/kegg.compound/C00255"/>
                </rdf:Bag>
              </bqbiol:is>
              <bqbiol:hasProperty>
                <rdf:Bag>
                  <rdf:li rdf:resource="http://identifiers.org/sbo/SBO:0000247"/>
                </rdf:Bag>
              </bqbiol:hasProperty>
            </rdf:Description>
          </rdf:RDF>
        </annotation>
      </species>
      <species metaid="cpd02656__91__d0__93__" sboTerm="SBO:0000247" id="cpd02656__91__d0__93__" name="6_7_Dimethyl_8__1_D_ribityllumazine_d0" compartment="d0" hasOnlySubstanceUnits="false" boundaryCondition="false" constant="false" fbc:charge="-1" fbc:chemicalFormula="C13H17N4O6">
        <annotation xmlns:sbml="http://www.sbml.org/sbml/level3/version1/core">
          <rdf:RDF xmlns:rdf="http://www.w3.org/1999/02/22-rdf-syntax-ns#" xmlns:dcterms="http://purl.org/dc/terms/" xmlns:vCard="http://www.w3.org/2001/vcard-rdf/3.0#" xmlns:vCard4="http://www.w3.org/2006/vcard/ns#" xmlns:bqbiol="http://biomodels.net/biology-qualifiers/" xmlns:bqmodel="http://biomodels.net/model-qualifiers/">
            <rdf:Description rdf:about="#cpd02656__91__d0__93__">
              <bqbiol:is>
                <rdf:Bag>
                  <rdf:li rdf:resource="http://identifiers.org/seed.compound/cpd02656"/>
                  <rdf:li rdf:resource="http://identifiers.org/kegg.compound/C04332"/>
                </rdf:Bag>
              </bqbiol:is>
              <bqbiol:hasProperty>
                <rdf:Bag>
                  <rdf:li rdf:resource="http://identifiers.org/sbo/SBO:0000247"/>
                </rdf:Bag>
              </bqbiol:hasProperty>
            </rdf:Description>
          </rdf:RDF>
        </annotation>
      </species>
      <species metaid="cpd02882__91__d0__93__" sboTerm="SBO:0000247" id="cpd02882__91__d0__93__" name="4__1_D_Ribitylamino_5_aminouracil_d0" compartment="d0" hasOnlySubstanceUnits="false" boundaryCondition="false" constant="false" fbc:charge="0" fbc:chemicalFormula="C9H16N4O6">
        <annotation xmlns:sbml="http://www.sbml.org/sbml/level3/version1/core">
          <rdf:RDF xmlns:rdf="http://www.w3.org/1999/02/22-rdf-syntax-ns#" xmlns:dcterms="http://purl.org/dc/terms/" xmlns:vCard="http://www.w3.org/2001/vcard-rdf/3.0#" xmlns:vCard4="http://www.w3.org/2006/vcard/ns#" xmlns:bqbiol="http://biomodels.net/biology-qualifiers/" xmlns:bqmodel="http://biomodels.net/model-qualifiers/">
            <rdf:Description rdf:about="#cpd02882__91__d0__93__">
              <bqbiol:is>
                <rdf:Bag>
                  <rdf:li rdf:resource="http://identifiers.org/seed.compound/cpd02882"/>
                  <rdf:li rdf:resource="http://identifiers.org/kegg.compound/C04732"/>
                </rdf:Bag>
              </bqbiol:is>
              <bqbiol:hasProperty>
                <rdf:Bag>
                  <rdf:li rdf:resource="http://identifiers.org/sbo/SBO:0000247"/>
                </rdf:Bag>
              </bqbiol:hasProperty>
            </rdf:Description>
          </rdf:RDF>
        </annotation>
      </species>
      <species metaid="cpd00003__91__d0__93__" sboTerm="SBO:0000247" id="cpd00003__91__d0__93__" name="NAD_d0" compartment="d0" hasOnlySubstanceUnits="false" boundaryCondition="false" constant="false" fbc:charge="-1" fbc:chemicalFormula="C21H26N7O14P2">
        <annotation xmlns:sbml="http://www.sbml.org/sbml/level3/version1/core">
          <rdf:RDF xmlns:rdf="http://www.w3.org/1999/02/22-rdf-syntax-ns#" xmlns:dcterms="http://purl.org/dc/terms/" xmlns:vCard="http://www.w3.org/2001/vcard-rdf/3.0#" xmlns:vCard4="http://www.w3.org/2006/vcard/ns#" xmlns:bqbiol="http://biomodels.net/biology-qualifiers/" xmlns:bqmodel="http://biomodels.net/model-qualifiers/">
            <rdf:Description rdf:about="#cpd00003__91__d0__93__">
              <bqbiol:is>
                <rdf:Bag>
                  <rdf:li rdf:resource="http://identifiers.org/seed.compound/cpd00003"/>
                  <rdf:li rdf:resource="http://identifiers.org/kegg.compound/C00003"/>
                </rdf:Bag>
              </bqbiol:is>
              <bqbiol:hasProperty>
                <rdf:Bag>
                  <rdf:li rdf:resource="http://identifiers.org/sbo/SBO:0000247"/>
                </rdf:Bag>
              </bqbiol:hasProperty>
            </rdf:Description>
          </rdf:RDF>
        </annotation>
      </species>
      <species metaid="cpd00004__91__d0__93__" sboTerm="SBO:0000247" id="cpd00004__91__d0__93__" name="NADH_d0" compartment="d0" hasOnlySubstanceUnits="false" boundaryCondition="false" constant="false" fbc:charge="-2" fbc:chemicalFormula="C21H27N7O14P2">
        <annotation xmlns:sbml="http://www.sbml.org/sbml/level3/version1/core">
          <rdf:RDF xmlns:rdf="http://www.w3.org/1999/02/22-rdf-syntax-ns#" xmlns:dcterms="http://purl.org/dc/terms/" xmlns:vCard="http://www.w3.org/2001/vcard-rdf/3.0#" xmlns:vCard4="http://www.w3.org/2006/vcard/ns#" xmlns:bqbiol="http://biomodels.net/biology-qualifiers/" xmlns:bqmodel="http://biomodels.net/model-qualifiers/">
            <rdf:Description rdf:about="#cpd00004__91__d0__93__">
              <bqbiol:is>
                <rdf:Bag>
                  <rdf:li rdf:resource="http://identifiers.org/seed.compound/cpd00004"/>
                  <rdf:li rdf:resource="http://identifiers.org/kegg.compound/C00004"/>
                </rdf:Bag>
              </bqbiol:is>
              <bqbiol:hasProperty>
                <rdf:Bag>
                  <rdf:li rdf:resource="http://identifiers.org/sbo/SBO:0000247"/>
                </rdf:Bag>
              </bqbiol:hasProperty>
            </rdf:Description>
          </rdf:RDF>
        </annotation>
      </species>
      <species metaid="cpd00023__91__d0__93__" sboTerm="SBO:0000247" id="cpd00023__91__d0__93__" name="L_Glutamate_d0" compartment="d0" hasOnlySubstanceUnits="false" boundaryCondition="false" constant="false" fbc:charge="-1" fbc:chemicalFormula="C5H8NO4">
        <annotation xmlns:sbml="http://www.sbml.org/sbml/level3/version1/core">
          <rdf:RDF xmlns:rdf="http://www.w3.org/1999/02/22-rdf-syntax-ns#" xmlns:dcterms="http://purl.org/dc/terms/" xmlns:vCard="http://www.w3.org/2001/vcard-rdf/3.0#" xmlns:vCard4="http://www.w3.org/2006/vcard/ns#" xmlns:bqbiol="http://biomodels.net/biology-qualifiers/" xmlns:bqmodel="http://biomodels.net/model-qualifiers/">
            <rdf:Description rdf:about="#cpd00023__91__d0__93__">
              <bqbiol:is>
                <rdf:Bag>
                  <rdf:li rdf:resource="http://identifiers.org/seed.compound/cpd00023"/>
                  <rdf:li rdf:resource="http://identifiers.org/kegg.compound/C00025"/>
                </rdf:Bag>
              </bqbiol:is>
              <bqbiol:hasProperty>
                <rdf:Bag>
                  <rdf:li rdf:resource="http://identifiers.org/sbo/SBO:0000247"/>
                </rdf:Bag>
              </bqbiol:hasProperty>
            </rdf:Description>
          </rdf:RDF>
        </annotation>
      </species>
      <species metaid="cpd00024__91__d0__93__" sboTerm="SBO:0000247" id="cpd00024__91__d0__93__" name="2_Oxoglutarate_d0" compartment="d0" hasOnlySubstanceUnits="false" boundaryCondition="false" constant="false" fbc:charge="-2" fbc:chemicalFormula="C5H4O5">
        <annotation xmlns:sbml="http://www.sbml.org/sbml/level3/version1/core">
          <rdf:RDF xmlns:rdf="http://www.w3.org/1999/02/22-rdf-syntax-ns#" xmlns:dcterms="http://purl.org/dc/terms/" xmlns:vCard="http://www.w3.org/2001/vcard-rdf/3.0#" xmlns:vCard4="http://www.w3.org/2006/vcard/ns#" xmlns:bqbiol="http://biomodels.net/biology-qualifiers/" xmlns:bqmodel="http://biomodels.net/model-qualifiers/">
            <rdf:Description rdf:about="#cpd00024__91__d0__93__">
              <bqbiol:is>
                <rdf:Bag>
                  <rdf:li rdf:resource="http://identifiers.org/seed.compound/cpd00024"/>
                  <rdf:li rdf:resource="http://identifiers.org/kegg.compound/C00026"/>
                </rdf:Bag>
              </bqbiol:is>
              <bqbiol:hasProperty>
                <rdf:Bag>
                  <rdf:li rdf:resource="http://identifiers.org/sbo/SBO:0000247"/>
                </rdf:Bag>
              </bqbiol:hasProperty>
            </rdf:Description>
          </rdf:RDF>
        </annotation>
      </species>
      <species metaid="cpd00053__91__d0__93__" sboTerm="SBO:0000247" id="cpd00053__91__d0__93__" name="L_Glutamine_d0" compartment="d0" hasOnlySubstanceUnits="false" boundaryCondition="false" constant="false" fbc:charge="0" fbc:chemicalFormula="C5H10N2O3">
        <annotation xmlns:sbml="http://www.sbml.org/sbml/level3/version1/core">
          <rdf:RDF xmlns:rdf="http://www.w3.org/1999/02/22-rdf-syntax-ns#" xmlns:dcterms="http://purl.org/dc/terms/" xmlns:vCard="http://www.w3.org/2001/vcard-rdf/3.0#" xmlns:vCard4="http://www.w3.org/2006/vcard/ns#" xmlns:bqbiol="http://biomodels.net/biology-qualifiers/" xmlns:bqmodel="http://biomodels.net/model-qualifiers/">
            <rdf:Description rdf:about="#cpd00053__91__d0__93__">
              <bqbiol:is>
                <rdf:Bag>
                  <rdf:li rdf:resource="http://identifiers.org/seed.compound/cpd00053"/>
                  <rdf:li rdf:resource="http://identifiers.org/kegg.compound/C00064"/>
                </rdf:Bag>
              </bqbiol:is>
              <bqbiol:hasProperty>
                <rdf:Bag>
                  <rdf:li rdf:resource="http://identifiers.org/sbo/SBO:0000247"/>
                </rdf:Bag>
              </bqbiol:hasProperty>
            </rdf:Description>
          </rdf:RDF>
        </annotation>
      </species>
      <species metaid="cpd00003__91__c0__93__" sboTerm="SBO:0000247" id="cpd00003__91__c0__93__" name="NAD_c0" compartment="c0" hasOnlySubstanceUnits="false" boundaryCondition="false" constant="false" fbc:charge="-1" fbc:chemicalFormula="C21H26N7O14P2">
        <annotation xmlns:sbml="http://www.sbml.org/sbml/level3/version1/core">
          <rdf:RDF xmlns:rdf="http://www.w3.org/1999/02/22-rdf-syntax-ns#" xmlns:dcterms="http://purl.org/dc/terms/" xmlns:vCard="http://www.w3.org/2001/vcard-rdf/3.0#" xmlns:vCard4="http://www.w3.org/2006/vcard/ns#" xmlns:bqbiol="http://biomodels.net/biology-qualifiers/" xmlns:bqmodel="http://biomodels.net/model-qualifiers/">
            <rdf:Description rdf:about="#cpd00003__91__c0__93__">
              <bqbiol:is>
                <rdf:Bag>
                  <rdf:li rdf:resource="http://identifiers.org/seed.compound/cpd00003"/>
                  <rdf:li rdf:resource="http://identifiers.org/kegg.compound/C00003"/>
                </rdf:Bag>
              </bqbiol:is>
              <bqbiol:hasProperty>
                <rdf:Bag>
                  <rdf:li rdf:resource="http://identifiers.org/sbo/SBO:0000247"/>
                </rdf:Bag>
              </bqbiol:hasProperty>
            </rdf:Description>
          </rdf:RDF>
        </annotation>
      </species>
      <species metaid="cpd00018__91__c0__93__" sboTerm="SBO:0000247" id="cpd00018__91__c0__93__" name="AMP_c0" compartment="c0" hasOnlySubstanceUnits="false" boundaryCondition="false" constant="false" fbc:charge="-2" fbc:chemicalFormula="C10H12N5O7P">
        <annotation xmlns:sbml="http://www.sbml.org/sbml/level3/version1/core">
          <rdf:RDF xmlns:rdf="http://www.w3.org/1999/02/22-rdf-syntax-ns#" xmlns:dcterms="http://purl.org/dc/terms/" xmlns:vCard="http://www.w3.org/2001/vcard-rdf/3.0#" xmlns:vCard4="http://www.w3.org/2006/vcard/ns#" xmlns:bqbiol="http://biomodels.net/biology-qualifiers/" xmlns:bqmodel="http://biomodels.net/model-qualifiers/">
            <rdf:Description rdf:about="#cpd00018__91__c0__93__">
              <bqbiol:is>
                <rdf:Bag>
                  <rdf:li rdf:resource="http://identifiers.org/seed.compound/cpd00018"/>
                  <rdf:li rdf:resource="http://identifiers.org/kegg.compound/C00020"/>
                </rdf:Bag>
              </bqbiol:is>
              <bqbiol:hasProperty>
                <rdf:Bag>
                  <rdf:li rdf:resource="http://identifiers.org/sbo/SBO:0000247"/>
                </rdf:Bag>
              </bqbiol:hasProperty>
            </rdf:Description>
          </rdf:RDF>
        </annotation>
      </species>
      <species metaid="cpd00355__91__c0__93__" sboTerm="SBO:0000247" id="cpd00355__91__c0__93__" name="Nicotinamide_ribonucleotide_c0" compartment="c0" hasOnlySubstanceUnits="false" boundaryCondition="false" constant="false" fbc:charge="-1" fbc:chemicalFormula="C11H14N2O8P">
        <annotation xmlns:sbml="http://www.sbml.org/sbml/level3/version1/core">
          <rdf:RDF xmlns:rdf="http://www.w3.org/1999/02/22-rdf-syntax-ns#" xmlns:dcterms="http://purl.org/dc/terms/" xmlns:vCard="http://www.w3.org/2001/vcard-rdf/3.0#" xmlns:vCard4="http://www.w3.org/2006/vcard/ns#" xmlns:bqbiol="http://biomodels.net/biology-qualifiers/" xmlns:bqmodel="http://biomodels.net/model-qualifiers/">
            <rdf:Description rdf:about="#cpd00355__91__c0__93__">
              <bqbiol:is>
                <rdf:Bag>
                  <rdf:li rdf:resource="http://identifiers.org/seed.compound/cpd00355"/>
                  <rdf:li rdf:resource="http://identifiers.org/kegg.compound/C00455"/>
                </rdf:Bag>
              </bqbiol:is>
              <bqbiol:hasProperty>
                <rdf:Bag>
                  <rdf:li rdf:resource="http://identifiers.org/sbo/SBO:0000247"/>
                </rdf:Bag>
              </bqbiol:hasProperty>
            </rdf:Description>
          </rdf:RDF>
        </annotation>
      </species>
      <species metaid="cpd00018__91__d0__93__" sboTerm="SBO:0000247" id="cpd00018__91__d0__93__" name="AMP_d0" compartment="d0" hasOnlySubstanceUnits="false" boundaryCondition="false" constant="false" fbc:charge="-2" fbc:chemicalFormula="C10H12N5O7P">
        <annotation xmlns:sbml="http://www.sbml.org/sbml/level3/version1/core">
          <rdf:RDF xmlns:rdf="http://www.w3.org/1999/02/22-rdf-syntax-ns#" xmlns:dcterms="http://purl.org/dc/terms/" xmlns:vCard="http://www.w3.org/2001/vcard-rdf/3.0#" xmlns:vCard4="http://www.w3.org/2006/vcard/ns#" xmlns:bqbiol="http://biomodels.net/biology-qualifiers/" xmlns:bqmodel="http://biomodels.net/model-qualifiers/">
            <rdf:Description rdf:about="#cpd00018__91__d0__93__">
              <bqbiol:is>
                <rdf:Bag>
                  <rdf:li rdf:resource="http://identifiers.org/seed.compound/cpd00018"/>
                  <rdf:li rdf:resource="http://identifiers.org/kegg.compound/C00020"/>
                </rdf:Bag>
              </bqbiol:is>
              <bqbiol:hasProperty>
                <rdf:Bag>
                  <rdf:li rdf:resource="http://identifiers.org/sbo/SBO:0000247"/>
                </rdf:Bag>
              </bqbiol:hasProperty>
            </rdf:Description>
          </rdf:RDF>
        </annotation>
      </species>
      <species metaid="cpd00355__91__d0__93__" sboTerm="SBO:0000247" id="cpd00355__91__d0__93__" name="Nicotinamide_ribonucleotide_d0" compartment="d0" hasOnlySubstanceUnits="false" boundaryCondition="false" constant="false" fbc:charge="-1" fbc:chemicalFormula="C11H14N2O8P">
        <annotation xmlns:sbml="http://www.sbml.org/sbml/level3/version1/core">
          <rdf:RDF xmlns:rdf="http://www.w3.org/1999/02/22-rdf-syntax-ns#" xmlns:dcterms="http://purl.org/dc/terms/" xmlns:vCard="http://www.w3.org/2001/vcard-rdf/3.0#" xmlns:vCard4="http://www.w3.org/2006/vcard/ns#" xmlns:bqbiol="http://biomodels.net/biology-qualifiers/" xmlns:bqmodel="http://biomodels.net/model-qualifiers/">
            <rdf:Description rdf:about="#cpd00355__91__d0__93__">
              <bqbiol:is>
                <rdf:Bag>
                  <rdf:li rdf:resource="http://identifiers.org/seed.compound/cpd00355"/>
                  <rdf:li rdf:resource="http://identifiers.org/kegg.compound/C00455"/>
                </rdf:Bag>
              </bqbiol:is>
              <bqbiol:hasProperty>
                <rdf:Bag>
                  <rdf:li rdf:resource="http://identifiers.org/sbo/SBO:0000247"/>
                </rdf:Bag>
              </bqbiol:hasProperty>
            </rdf:Description>
          </rdf:RDF>
        </annotation>
      </species>
      <species metaid="cpd00002__91__c0__93__" sboTerm="SBO:0000247" id="cpd00002__91__c0__93__" name="ATP_c0" compartment="c0" hasOnlySubstanceUnits="false" boundaryCondition="false" constant="false" fbc:charge="-3" fbc:chemicalFormula="C10H13N5O13P3">
        <annotation xmlns:sbml="http://www.sbml.org/sbml/level3/version1/core">
          <rdf:RDF xmlns:rdf="http://www.w3.org/1999/02/22-rdf-syntax-ns#" xmlns:dcterms="http://purl.org/dc/terms/" xmlns:vCard="http://www.w3.org/2001/vcard-rdf/3.0#" xmlns:vCard4="http://www.w3.org/2006/vcard/ns#" xmlns:bqbiol="http://biomodels.net/biology-qualifiers/" xmlns:bqmodel="http://biomodels.net/model-qualifiers/">
            <rdf:Description rdf:about="#cpd00002__91__c0__93__">
              <bqbiol:is>
                <rdf:Bag>
                  <rdf:li rdf:resource="http://identifiers.org/seed.compound/cpd00002"/>
                  <rdf:li rdf:resource="http://identifiers.org/kegg.compound/C00002"/>
                </rdf:Bag>
              </bqbiol:is>
              <bqbiol:hasProperty>
                <rdf:Bag>
                  <rdf:li rdf:resource="http://identifiers.org/sbo/SBO:0000247"/>
                </rdf:Bag>
              </bqbiol:hasProperty>
            </rdf:Description>
          </rdf:RDF>
        </annotation>
      </species>
      <species metaid="cpd00006__91__c0__93__" sboTerm="SBO:0000247" id="cpd00006__91__c0__93__" name="NADP_c0" compartment="c0" hasOnlySubstanceUnits="false" boundaryCondition="false" constant="false" fbc:charge="-3" fbc:chemicalFormula="C21H25N7O17P3">
        <annotation xmlns:sbml="http://www.sbml.org/sbml/level3/version1/core">
          <rdf:RDF xmlns:rdf="http://www.w3.org/1999/02/22-rdf-syntax-ns#" xmlns:dcterms="http://purl.org/dc/terms/" xmlns:vCard="http://www.w3.org/2001/vcard-rdf/3.0#" xmlns:vCard4="http://www.w3.org/2006/vcard/ns#" xmlns:bqbiol="http://biomodels.net/biology-qualifiers/" xmlns:bqmodel="http://biomodels.net/model-qualifiers/">
            <rdf:Description rdf:about="#cpd00006__91__c0__93__">
              <bqbiol:is>
                <rdf:Bag>
                  <rdf:li rdf:resource="http://identifiers.org/seed.compound/cpd00006"/>
                  <rdf:li rdf:resource="http://identifiers.org/kegg.compound/C00006"/>
                </rdf:Bag>
              </bqbiol:is>
              <bqbiol:hasProperty>
                <rdf:Bag>
                  <rdf:li rdf:resource="http://identifiers.org/sbo/SBO:0000247"/>
                </rdf:Bag>
              </bqbiol:hasProperty>
            </rdf:Description>
          </rdf:RDF>
        </annotation>
      </species>
      <species metaid="cpd00008__91__c0__93__" sboTerm="SBO:0000247" id="cpd00008__91__c0__93__" name="ADP_c0" compartment="c0" hasOnlySubstanceUnits="false" boundaryCondition="false" constant="false" fbc:charge="-2" fbc:chemicalFormula="C10H13N5O10P2">
        <annotation xmlns:sbml="http://www.sbml.org/sbml/level3/version1/core">
          <rdf:RDF xmlns:rdf="http://www.w3.org/1999/02/22-rdf-syntax-ns#" xmlns:dcterms="http://purl.org/dc/terms/" xmlns:vCard="http://www.w3.org/2001/vcard-rdf/3.0#" xmlns:vCard4="http://www.w3.org/2006/vcard/ns#" xmlns:bqbiol="http://biomodels.net/biology-qualifiers/" xmlns:bqmodel="http://biomodels.net/model-qualifiers/">
            <rdf:Description rdf:about="#cpd00008__91__c0__93__">
              <bqbiol:is>
                <rdf:Bag>
                  <rdf:li rdf:resource="http://identifiers.org/seed.compound/cpd00008"/>
                  <rdf:li rdf:resource="http://identifiers.org/kegg.compound/C00008"/>
                </rdf:Bag>
              </bqbiol:is>
              <bqbiol:hasProperty>
                <rdf:Bag>
                  <rdf:li rdf:resource="http://identifiers.org/sbo/SBO:0000247"/>
                </rdf:Bag>
              </bqbiol:hasProperty>
            </rdf:Description>
          </rdf:RDF>
        </annotation>
      </species>
      <species metaid="cpd00002__91__d0__93__" sboTerm="SBO:0000247" id="cpd00002__91__d0__93__" name="ATP_d0" compartment="d0" hasOnlySubstanceUnits="false" boundaryCondition="false" constant="false" fbc:charge="-3" fbc:chemicalFormula="C10H13N5O13P3">
        <annotation xmlns:sbml="http://www.sbml.org/sbml/level3/version1/core">
          <rdf:RDF xmlns:rdf="http://www.w3.org/1999/02/22-rdf-syntax-ns#" xmlns:dcterms="http://purl.org/dc/terms/" xmlns:vCard="http://www.w3.org/2001/vcard-rdf/3.0#" xmlns:vCard4="http://www.w3.org/2006/vcard/ns#" xmlns:bqbiol="http://biomodels.net/biology-qualifiers/" xmlns:bqmodel="http://biomodels.net/model-qualifiers/">
            <rdf:Description rdf:about="#cpd00002__91__d0__93__">
              <bqbiol:is>
                <rdf:Bag>
                  <rdf:li rdf:resource="http://identifiers.org/seed.compound/cpd00002"/>
                  <rdf:li rdf:resource="http://identifiers.org/kegg.compound/C00002"/>
                </rdf:Bag>
              </bqbiol:is>
              <bqbiol:hasProperty>
                <rdf:Bag>
                  <rdf:li rdf:resource="http://identifiers.org/sbo/SBO:0000247"/>
                </rdf:Bag>
              </bqbiol:hasProperty>
            </rdf:Description>
          </rdf:RDF>
        </annotation>
      </species>
      <species metaid="cpd00006__91__d0__93__" sboTerm="SBO:0000247" id="cpd00006__91__d0__93__" name="NADP_d0" compartment="d0" hasOnlySubstanceUnits="false" boundaryCondition="false" constant="false" fbc:charge="-3" fbc:chemicalFormula="C21H25N7O17P3">
        <annotation xmlns:sbml="http://www.sbml.org/sbml/level3/version1/core">
          <rdf:RDF xmlns:rdf="http://www.w3.org/1999/02/22-rdf-syntax-ns#" xmlns:dcterms="http://purl.org/dc/terms/" xmlns:vCard="http://www.w3.org/2001/vcard-rdf/3.0#" xmlns:vCard4="http://www.w3.org/2006/vcard/ns#" xmlns:bqbiol="http://biomodels.net/biology-qualifiers/" xmlns:bqmodel="http://biomodels.net/model-qualifiers/">
            <rdf:Description rdf:about="#cpd00006__91__d0__93__">
              <bqbiol:is>
                <rdf:Bag>
                  <rdf:li rdf:resource="http://identifiers.org/seed.compound/cpd00006"/>
                  <rdf:li rdf:resource="http://identifiers.org/kegg.compound/C00006"/>
                </rdf:Bag>
              </bqbiol:is>
              <bqbiol:hasProperty>
                <rdf:Bag>
                  <rdf:li rdf:resource="http://identifiers.org/sbo/SBO:0000247"/>
                </rdf:Bag>
              </bqbiol:hasProperty>
            </rdf:Description>
          </rdf:RDF>
        </annotation>
      </species>
      <species metaid="cpd00008__91__d0__93__" sboTerm="SBO:0000247" id="cpd00008__91__d0__93__" name="ADP_d0" compartment="d0" hasOnlySubstanceUnits="false" boundaryCondition="false" constant="false" fbc:charge="-2" fbc:chemicalFormula="C10H13N5O10P2">
        <annotation xmlns:sbml="http://www.sbml.org/sbml/level3/version1/core">
          <rdf:RDF xmlns:rdf="http://www.w3.org/1999/02/22-rdf-syntax-ns#" xmlns:dcterms="http://purl.org/dc/terms/" xmlns:vCard="http://www.w3.org/2001/vcard-rdf/3.0#" xmlns:vCard4="http://www.w3.org/2006/vcard/ns#" xmlns:bqbiol="http://biomodels.net/biology-qualifiers/" xmlns:bqmodel="http://biomodels.net/model-qualifiers/">
            <rdf:Description rdf:about="#cpd00008__91__d0__93__">
              <bqbiol:is>
                <rdf:Bag>
                  <rdf:li rdf:resource="http://identifiers.org/seed.compound/cpd00008"/>
                  <rdf:li rdf:resource="http://identifiers.org/kegg.compound/C00008"/>
                </rdf:Bag>
              </bqbiol:is>
              <bqbiol:hasProperty>
                <rdf:Bag>
                  <rdf:li rdf:resource="http://identifiers.org/sbo/SBO:0000247"/>
                </rdf:Bag>
              </bqbiol:hasProperty>
            </rdf:Description>
          </rdf:RDF>
        </annotation>
      </species>
      <species metaid="cpd00004__91__c0__93__" sboTerm="SBO:0000247" id="cpd00004__91__c0__93__" name="NADH_c0" compartment="c0" hasOnlySubstanceUnits="false" boundaryCondition="false" constant="false" fbc:charge="-2" fbc:chemicalFormula="C21H27N7O14P2">
        <annotation xmlns:sbml="http://www.sbml.org/sbml/level3/version1/core">
          <rdf:RDF xmlns:rdf="http://www.w3.org/1999/02/22-rdf-syntax-ns#" xmlns:dcterms="http://purl.org/dc/terms/" xmlns:vCard="http://www.w3.org/2001/vcard-rdf/3.0#" xmlns:vCard4="http://www.w3.org/2006/vcard/ns#" xmlns:bqbiol="http://biomodels.net/biology-qualifiers/" xmlns:bqmodel="http://biomodels.net/model-qualifiers/">
            <rdf:Description rdf:about="#cpd00004__91__c0__93__">
              <bqbiol:is>
                <rdf:Bag>
                  <rdf:li rdf:resource="http://identifiers.org/seed.compound/cpd00004"/>
                  <rdf:li rdf:resource="http://identifiers.org/kegg.compound/C00004"/>
                </rdf:Bag>
              </bqbiol:is>
              <bqbiol:hasProperty>
                <rdf:Bag>
                  <rdf:li rdf:resource="http://identifiers.org/sbo/SBO:0000247"/>
                </rdf:Bag>
              </bqbiol:hasProperty>
            </rdf:Description>
          </rdf:RDF>
        </annotation>
      </species>
      <species metaid="cpd00005__91__c0__93__" sboTerm="SBO:0000247" id="cpd00005__91__c0__93__" name="NADPH_c0" compartment="c0" hasOnlySubstanceUnits="false" boundaryCondition="false" constant="false" fbc:charge="-4" fbc:chemicalFormula="C21H26N7O17P3">
        <annotation xmlns:sbml="http://www.sbml.org/sbml/level3/version1/core">
          <rdf:RDF xmlns:rdf="http://www.w3.org/1999/02/22-rdf-syntax-ns#" xmlns:dcterms="http://purl.org/dc/terms/" xmlns:vCard="http://www.w3.org/2001/vcard-rdf/3.0#" xmlns:vCard4="http://www.w3.org/2006/vcard/ns#" xmlns:bqbiol="http://biomodels.net/biology-qualifiers/" xmlns:bqmodel="http://biomodels.net/model-qualifiers/">
            <rdf:Description rdf:about="#cpd00005__91__c0__93__">
              <bqbiol:is>
                <rdf:Bag>
                  <rdf:li rdf:resource="http://identifiers.org/seed.compound/cpd00005"/>
                  <rdf:li rdf:resource="http://identifiers.org/kegg.compound/C00005"/>
                </rdf:Bag>
              </bqbiol:is>
              <bqbiol:hasProperty>
                <rdf:Bag>
                  <rdf:li rdf:resource="http://identifiers.org/sbo/SBO:0000247"/>
                </rdf:Bag>
              </bqbiol:hasProperty>
            </rdf:Description>
          </rdf:RDF>
        </annotation>
      </species>
      <species metaid="cpd00002__91__x0__93__" sboTerm="SBO:0000247" id="cpd00002__91__x0__93__" name="ATP_x0" compartment="x0" hasOnlySubstanceUnits="false" boundaryCondition="false" constant="false" fbc:charge="-3" fbc:chemicalFormula="C10H13N5O13P3">
        <annotation xmlns:sbml="http://www.sbml.org/sbml/level3/version1/core">
          <rdf:RDF xmlns:rdf="http://www.w3.org/1999/02/22-rdf-syntax-ns#" xmlns:dcterms="http://purl.org/dc/terms/" xmlns:vCard="http://www.w3.org/2001/vcard-rdf/3.0#" xmlns:vCard4="http://www.w3.org/2006/vcard/ns#" xmlns:bqbiol="http://biomodels.net/biology-qualifiers/" xmlns:bqmodel="http://biomodels.net/model-qualifiers/">
            <rdf:Description rdf:about="#cpd00002__91__x0__93__">
              <bqbiol:is>
                <rdf:Bag>
                  <rdf:li rdf:resource="http://identifiers.org/seed.compound/cpd00002"/>
                  <rdf:li rdf:resource="http://identifiers.org/kegg.compound/C00002"/>
                </rdf:Bag>
              </bqbiol:is>
              <bqbiol:hasProperty>
                <rdf:Bag>
                  <rdf:li rdf:resource="http://identifiers.org/sbo/SBO:0000247"/>
                </rdf:Bag>
              </bqbiol:hasProperty>
            </rdf:Description>
          </rdf:RDF>
        </annotation>
      </species>
      <species metaid="cpd00004__91__x0__93__" sboTerm="SBO:0000247" id="cpd00004__91__x0__93__" name="NADH_x0" compartment="x0" hasOnlySubstanceUnits="false" boundaryCondition="false" constant="false" fbc:charge="-2" fbc:chemicalFormula="C21H27N7O14P2">
        <annotation xmlns:sbml="http://www.sbml.org/sbml/level3/version1/core">
          <rdf:RDF xmlns:rdf="http://www.w3.org/1999/02/22-rdf-syntax-ns#" xmlns:dcterms="http://purl.org/dc/terms/" xmlns:vCard="http://www.w3.org/2001/vcard-rdf/3.0#" xmlns:vCard4="http://www.w3.org/2006/vcard/ns#" xmlns:bqbiol="http://biomodels.net/biology-qualifiers/" xmlns:bqmodel="http://biomodels.net/model-qualifiers/">
            <rdf:Description rdf:about="#cpd00004__91__x0__93__">
              <bqbiol:is>
                <rdf:Bag>
                  <rdf:li rdf:resource="http://identifiers.org/seed.compound/cpd00004"/>
                  <rdf:li rdf:resource="http://identifiers.org/kegg.compound/C00004"/>
                </rdf:Bag>
              </bqbiol:is>
              <bqbiol:hasProperty>
                <rdf:Bag>
                  <rdf:li rdf:resource="http://identifiers.org/sbo/SBO:0000247"/>
                </rdf:Bag>
              </bqbiol:hasProperty>
            </rdf:Description>
          </rdf:RDF>
        </annotation>
      </species>
      <species metaid="cpd00005__91__x0__93__" sboTerm="SBO:0000247" id="cpd00005__91__x0__93__" name="NADPH_x0" compartment="x0" hasOnlySubstanceUnits="false" boundaryCondition="false" constant="false" fbc:charge="-4" fbc:chemicalFormula="C21H26N7O17P3">
        <annotation xmlns:sbml="http://www.sbml.org/sbml/level3/version1/core">
          <rdf:RDF xmlns:rdf="http://www.w3.org/1999/02/22-rdf-syntax-ns#" xmlns:dcterms="http://purl.org/dc/terms/" xmlns:vCard="http://www.w3.org/2001/vcard-rdf/3.0#" xmlns:vCard4="http://www.w3.org/2006/vcard/ns#" xmlns:bqbiol="http://biomodels.net/biology-qualifiers/" xmlns:bqmodel="http://biomodels.net/model-qualifiers/">
            <rdf:Description rdf:about="#cpd00005__91__x0__93__">
              <bqbiol:is>
                <rdf:Bag>
                  <rdf:li rdf:resource="http://identifiers.org/seed.compound/cpd00005"/>
                  <rdf:li rdf:resource="http://identifiers.org/kegg.compound/C00005"/>
                </rdf:Bag>
              </bqbiol:is>
              <bqbiol:hasProperty>
                <rdf:Bag>
                  <rdf:li rdf:resource="http://identifiers.org/sbo/SBO:0000247"/>
                </rdf:Bag>
              </bqbiol:hasProperty>
            </rdf:Description>
          </rdf:RDF>
        </annotation>
      </species>
      <species metaid="cpd00008__91__x0__93__" sboTerm="SBO:0000247" id="cpd00008__91__x0__93__" name="ADP_x0" compartment="x0" hasOnlySubstanceUnits="false" boundaryCondition="false" constant="false" fbc:charge="-2" fbc:chemicalFormula="C10H13N5O10P2">
        <annotation xmlns:sbml="http://www.sbml.org/sbml/level3/version1/core">
          <rdf:RDF xmlns:rdf="http://www.w3.org/1999/02/22-rdf-syntax-ns#" xmlns:dcterms="http://purl.org/dc/terms/" xmlns:vCard="http://www.w3.org/2001/vcard-rdf/3.0#" xmlns:vCard4="http://www.w3.org/2006/vcard/ns#" xmlns:bqbiol="http://biomodels.net/biology-qualifiers/" xmlns:bqmodel="http://biomodels.net/model-qualifiers/">
            <rdf:Description rdf:about="#cpd00008__91__x0__93__">
              <bqbiol:is>
                <rdf:Bag>
                  <rdf:li rdf:resource="http://identifiers.org/seed.compound/cpd00008"/>
                  <rdf:li rdf:resource="http://identifiers.org/kegg.compound/C00008"/>
                </rdf:Bag>
              </bqbiol:is>
              <bqbiol:hasProperty>
                <rdf:Bag>
                  <rdf:li rdf:resource="http://identifiers.org/sbo/SBO:0000247"/>
                </rdf:Bag>
              </bqbiol:hasProperty>
            </rdf:Description>
          </rdf:RDF>
        </annotation>
      </species>
      <species metaid="cpd00042__91__c0__93__" sboTerm="SBO:0000247" id="cpd00042__91__c0__93__" name="GSH_c0" compartment="c0" hasOnlySubstanceUnits="false" boundaryCondition="false" constant="false" fbc:charge="-1" fbc:chemicalFormula="C10H16N3O6S">
        <annotation xmlns:sbml="http://www.sbml.org/sbml/level3/version1/core">
          <rdf:RDF xmlns:rdf="http://www.w3.org/1999/02/22-rdf-syntax-ns#" xmlns:dcterms="http://purl.org/dc/terms/" xmlns:vCard="http://www.w3.org/2001/vcard-rdf/3.0#" xmlns:vCard4="http://www.w3.org/2006/vcard/ns#" xmlns:bqbiol="http://biomodels.net/biology-qualifiers/" xmlns:bqmodel="http://biomodels.net/model-qualifiers/">
            <rdf:Description rdf:about="#cpd00042__91__c0__93__">
              <bqbiol:is>
                <rdf:Bag>
                  <rdf:li rdf:resource="http://identifiers.org/seed.compound/cpd00042"/>
                  <rdf:li rdf:resource="http://identifiers.org/kegg.compound/C00051"/>
                </rdf:Bag>
              </bqbiol:is>
              <bqbiol:hasProperty>
                <rdf:Bag>
                  <rdf:li rdf:resource="http://identifiers.org/sbo/SBO:0000247"/>
                </rdf:Bag>
              </bqbiol:hasProperty>
            </rdf:Description>
          </rdf:RDF>
        </annotation>
      </species>
      <species metaid="cpd00111__91__c0__93__" sboTerm="SBO:0000247" id="cpd00111__91__c0__93__" name="Oxidized_glutathione_c0" compartment="c0" hasOnlySubstanceUnits="false" boundaryCondition="false" constant="false" fbc:charge="-2" fbc:chemicalFormula="C20H30N6O12S2">
        <annotation xmlns:sbml="http://www.sbml.org/sbml/level3/version1/core">
          <rdf:RDF xmlns:rdf="http://www.w3.org/1999/02/22-rdf-syntax-ns#" xmlns:dcterms="http://purl.org/dc/terms/" xmlns:vCard="http://www.w3.org/2001/vcard-rdf/3.0#" xmlns:vCard4="http://www.w3.org/2006/vcard/ns#" xmlns:bqbiol="http://biomodels.net/biology-qualifiers/" xmlns:bqmodel="http://biomodels.net/model-qualifiers/">
            <rdf:Description rdf:about="#cpd00111__91__c0__93__">
              <bqbiol:is>
                <rdf:Bag>
                  <rdf:li rdf:resource="http://identifiers.org/seed.compound/cpd00111"/>
                  <rdf:li rdf:resource="http://identifiers.org/kegg.compound/C00127"/>
                </rdf:Bag>
              </bqbiol:is>
              <bqbiol:hasProperty>
                <rdf:Bag>
                  <rdf:li rdf:resource="http://identifiers.org/sbo/SBO:0000247"/>
                </rdf:Bag>
              </bqbiol:hasProperty>
            </rdf:Description>
          </rdf:RDF>
        </annotation>
      </species>
      <species metaid="cpd00005__91__d0__93__" sboTerm="SBO:0000247" id="cpd00005__91__d0__93__" name="NADPH_d0" compartment="d0" hasOnlySubstanceUnits="false" boundaryCondition="false" constant="false" fbc:charge="-4" fbc:chemicalFormula="C21H26N7O17P3">
        <annotation xmlns:sbml="http://www.sbml.org/sbml/level3/version1/core">
          <rdf:RDF xmlns:rdf="http://www.w3.org/1999/02/22-rdf-syntax-ns#" xmlns:dcterms="http://purl.org/dc/terms/" xmlns:vCard="http://www.w3.org/2001/vcard-rdf/3.0#" xmlns:vCard4="http://www.w3.org/2006/vcard/ns#" xmlns:bqbiol="http://biomodels.net/biology-qualifiers/" xmlns:bqmodel="http://biomodels.net/model-qualifiers/">
            <rdf:Description rdf:about="#cpd00005__91__d0__93__">
              <bqbiol:is>
                <rdf:Bag>
                  <rdf:li rdf:resource="http://identifiers.org/seed.compound/cpd00005"/>
                  <rdf:li rdf:resource="http://identifiers.org/kegg.compound/C00005"/>
                </rdf:Bag>
              </bqbiol:is>
              <bqbiol:hasProperty>
                <rdf:Bag>
                  <rdf:li rdf:resource="http://identifiers.org/sbo/SBO:0000247"/>
                </rdf:Bag>
              </bqbiol:hasProperty>
            </rdf:Description>
          </rdf:RDF>
        </annotation>
      </species>
      <species metaid="cpd00042__91__d0__93__" sboTerm="SBO:0000247" id="cpd00042__91__d0__93__" name="GSH_d0" compartment="d0" hasOnlySubstanceUnits="false" boundaryCondition="false" constant="false" fbc:charge="-1" fbc:chemicalFormula="C10H16N3O6S">
        <annotation xmlns:sbml="http://www.sbml.org/sbml/level3/version1/core">
          <rdf:RDF xmlns:rdf="http://www.w3.org/1999/02/22-rdf-syntax-ns#" xmlns:dcterms="http://purl.org/dc/terms/" xmlns:vCard="http://www.w3.org/2001/vcard-rdf/3.0#" xmlns:vCard4="http://www.w3.org/2006/vcard/ns#" xmlns:bqbiol="http://biomodels.net/biology-qualifiers/" xmlns:bqmodel="http://biomodels.net/model-qualifiers/">
            <rdf:Description rdf:about="#cpd00042__91__d0__93__">
              <bqbiol:is>
                <rdf:Bag>
                  <rdf:li rdf:resource="http://identifiers.org/seed.compound/cpd00042"/>
                  <rdf:li rdf:resource="http://identifiers.org/kegg.compound/C00051"/>
                </rdf:Bag>
              </bqbiol:is>
              <bqbiol:hasProperty>
                <rdf:Bag>
                  <rdf:li rdf:resource="http://identifiers.org/sbo/SBO:0000247"/>
                </rdf:Bag>
              </bqbiol:hasProperty>
            </rdf:Description>
          </rdf:RDF>
        </annotation>
      </species>
      <species metaid="cpd00111__91__d0__93__" sboTerm="SBO:0000247" id="cpd00111__91__d0__93__" name="Oxidized_glutathione_d0" compartment="d0" hasOnlySubstanceUnits="false" boundaryCondition="false" constant="false" fbc:charge="-2" fbc:chemicalFormula="C20H30N6O12S2">
        <annotation xmlns:sbml="http://www.sbml.org/sbml/level3/version1/core">
          <rdf:RDF xmlns:rdf="http://www.w3.org/1999/02/22-rdf-syntax-ns#" xmlns:dcterms="http://purl.org/dc/terms/" xmlns:vCard="http://www.w3.org/2001/vcard-rdf/3.0#" xmlns:vCard4="http://www.w3.org/2006/vcard/ns#" xmlns:bqbiol="http://biomodels.net/biology-qualifiers/" xmlns:bqmodel="http://biomodels.net/model-qualifiers/">
            <rdf:Description rdf:about="#cpd00111__91__d0__93__">
              <bqbiol:is>
                <rdf:Bag>
                  <rdf:li rdf:resource="http://identifiers.org/seed.compound/cpd00111"/>
                  <rdf:li rdf:resource="http://identifiers.org/kegg.compound/C00127"/>
                </rdf:Bag>
              </bqbiol:is>
              <bqbiol:hasProperty>
                <rdf:Bag>
                  <rdf:li rdf:resource="http://identifiers.org/sbo/SBO:0000247"/>
                </rdf:Bag>
              </bqbiol:hasProperty>
            </rdf:Description>
          </rdf:RDF>
        </annotation>
      </species>
      <species metaid="cpd00005__91__m0__93__" sboTerm="SBO:0000247" id="cpd00005__91__m0__93__" name="NADPH_m0" compartment="m0" hasOnlySubstanceUnits="false" boundaryCondition="false" constant="false" fbc:charge="-4" fbc:chemicalFormula="C21H26N7O17P3">
        <annotation xmlns:sbml="http://www.sbml.org/sbml/level3/version1/core">
          <rdf:RDF xmlns:rdf="http://www.w3.org/1999/02/22-rdf-syntax-ns#" xmlns:dcterms="http://purl.org/dc/terms/" xmlns:vCard="http://www.w3.org/2001/vcard-rdf/3.0#" xmlns:vCard4="http://www.w3.org/2006/vcard/ns#" xmlns:bqbiol="http://biomodels.net/biology-qualifiers/" xmlns:bqmodel="http://biomodels.net/model-qualifiers/">
            <rdf:Description rdf:about="#cpd00005__91__m0__93__">
              <bqbiol:is>
                <rdf:Bag>
                  <rdf:li rdf:resource="http://identifiers.org/seed.compound/cpd00005"/>
                  <rdf:li rdf:resource="http://identifiers.org/kegg.compound/C00005"/>
                </rdf:Bag>
              </bqbiol:is>
              <bqbiol:hasProperty>
                <rdf:Bag>
                  <rdf:li rdf:resource="http://identifiers.org/sbo/SBO:0000247"/>
                </rdf:Bag>
              </bqbiol:hasProperty>
            </rdf:Description>
          </rdf:RDF>
        </annotation>
      </species>
      <species metaid="cpd00006__91__m0__93__" sboTerm="SBO:0000247" id="cpd00006__91__m0__93__" name="NADP_m0" compartment="m0" hasOnlySubstanceUnits="false" boundaryCondition="false" constant="false" fbc:charge="-3" fbc:chemicalFormula="C21H25N7O17P3">
        <annotation xmlns:sbml="http://www.sbml.org/sbml/level3/version1/core">
          <rdf:RDF xmlns:rdf="http://www.w3.org/1999/02/22-rdf-syntax-ns#" xmlns:dcterms="http://purl.org/dc/terms/" xmlns:vCard="http://www.w3.org/2001/vcard-rdf/3.0#" xmlns:vCard4="http://www.w3.org/2006/vcard/ns#" xmlns:bqbiol="http://biomodels.net/biology-qualifiers/" xmlns:bqmodel="http://biomodels.net/model-qualifiers/">
            <rdf:Description rdf:about="#cpd00006__91__m0__93__">
              <bqbiol:is>
                <rdf:Bag>
                  <rdf:li rdf:resource="http://identifiers.org/seed.compound/cpd00006"/>
                  <rdf:li rdf:resource="http://identifiers.org/kegg.compound/C00006"/>
                </rdf:Bag>
              </bqbiol:is>
              <bqbiol:hasProperty>
                <rdf:Bag>
                  <rdf:li rdf:resource="http://identifiers.org/sbo/SBO:0000247"/>
                </rdf:Bag>
              </bqbiol:hasProperty>
            </rdf:Description>
          </rdf:RDF>
        </annotation>
      </species>
      <species metaid="cpd00042__91__m0__93__" sboTerm="SBO:0000247" id="cpd00042__91__m0__93__" name="GSH_m0" compartment="m0" hasOnlySubstanceUnits="false" boundaryCondition="false" constant="false" fbc:charge="-1" fbc:chemicalFormula="C10H16N3O6S">
        <annotation xmlns:sbml="http://www.sbml.org/sbml/level3/version1/core">
          <rdf:RDF xmlns:rdf="http://www.w3.org/1999/02/22-rdf-syntax-ns#" xmlns:dcterms="http://purl.org/dc/terms/" xmlns:vCard="http://www.w3.org/2001/vcard-rdf/3.0#" xmlns:vCard4="http://www.w3.org/2006/vcard/ns#" xmlns:bqbiol="http://biomodels.net/biology-qualifiers/" xmlns:bqmodel="http://biomodels.net/model-qualifiers/">
            <rdf:Description rdf:about="#cpd00042__91__m0__93__">
              <bqbiol:is>
                <rdf:Bag>
                  <rdf:li rdf:resource="http://identifiers.org/seed.compound/cpd00042"/>
                  <rdf:li rdf:resource="http://identifiers.org/kegg.compound/C00051"/>
                </rdf:Bag>
              </bqbiol:is>
              <bqbiol:hasProperty>
                <rdf:Bag>
                  <rdf:li rdf:resource="http://identifiers.org/sbo/SBO:0000247"/>
                </rdf:Bag>
              </bqbiol:hasProperty>
            </rdf:Description>
          </rdf:RDF>
        </annotation>
      </species>
      <species metaid="cpd00111__91__m0__93__" sboTerm="SBO:0000247" id="cpd00111__91__m0__93__" name="Oxidized_glutathione_m0" compartment="m0" hasOnlySubstanceUnits="false" boundaryCondition="false" constant="false" fbc:charge="-2" fbc:chemicalFormula="C20H30N6O12S2">
        <annotation xmlns:sbml="http://www.sbml.org/sbml/level3/version1/core">
          <rdf:RDF xmlns:rdf="http://www.w3.org/1999/02/22-rdf-syntax-ns#" xmlns:dcterms="http://purl.org/dc/terms/" xmlns:vCard="http://www.w3.org/2001/vcard-rdf/3.0#" xmlns:vCard4="http://www.w3.org/2006/vcard/ns#" xmlns:bqbiol="http://biomodels.net/biology-qualifiers/" xmlns:bqmodel="http://biomodels.net/model-qualifiers/">
            <rdf:Description rdf:about="#cpd00111__91__m0__93__">
              <bqbiol:is>
                <rdf:Bag>
                  <rdf:li rdf:resource="http://identifiers.org/seed.compound/cpd00111"/>
                  <rdf:li rdf:resource="http://identifiers.org/kegg.compound/C00127"/>
                </rdf:Bag>
              </bqbiol:is>
              <bqbiol:hasProperty>
                <rdf:Bag>
                  <rdf:li rdf:resource="http://identifiers.org/sbo/SBO:0000247"/>
                </rdf:Bag>
              </bqbiol:hasProperty>
            </rdf:Description>
          </rdf:RDF>
        </annotation>
      </species>
      <species metaid="cpd00002__91__m0__93__" sboTerm="SBO:0000247" id="cpd00002__91__m0__93__" name="ATP_m0" compartment="m0" hasOnlySubstanceUnits="false" boundaryCondition="false" constant="false" fbc:charge="-3" fbc:chemicalFormula="C10H13N5O13P3">
        <annotation xmlns:sbml="http://www.sbml.org/sbml/level3/version1/core">
          <rdf:RDF xmlns:rdf="http://www.w3.org/1999/02/22-rdf-syntax-ns#" xmlns:dcterms="http://purl.org/dc/terms/" xmlns:vCard="http://www.w3.org/2001/vcard-rdf/3.0#" xmlns:vCard4="http://www.w3.org/2006/vcard/ns#" xmlns:bqbiol="http://biomodels.net/biology-qualifiers/" xmlns:bqmodel="http://biomodels.net/model-qualifiers/">
            <rdf:Description rdf:about="#cpd00002__91__m0__93__">
              <bqbiol:is>
                <rdf:Bag>
                  <rdf:li rdf:resource="http://identifiers.org/seed.compound/cpd00002"/>
                  <rdf:li rdf:resource="http://identifiers.org/kegg.compound/C00002"/>
                </rdf:Bag>
              </bqbiol:is>
              <bqbiol:hasProperty>
                <rdf:Bag>
                  <rdf:li rdf:resource="http://identifiers.org/sbo/SBO:0000247"/>
                </rdf:Bag>
              </bqbiol:hasProperty>
            </rdf:Description>
          </rdf:RDF>
        </annotation>
      </species>
      <species metaid="cpd00008__91__m0__93__" sboTerm="SBO:0000247" id="cpd00008__91__m0__93__" name="ADP_m0" compartment="m0" hasOnlySubstanceUnits="false" boundaryCondition="false" constant="false" fbc:charge="-2" fbc:chemicalFormula="C10H13N5O10P2">
        <annotation xmlns:sbml="http://www.sbml.org/sbml/level3/version1/core">
          <rdf:RDF xmlns:rdf="http://www.w3.org/1999/02/22-rdf-syntax-ns#" xmlns:dcterms="http://purl.org/dc/terms/" xmlns:vCard="http://www.w3.org/2001/vcard-rdf/3.0#" xmlns:vCard4="http://www.w3.org/2006/vcard/ns#" xmlns:bqbiol="http://biomodels.net/biology-qualifiers/" xmlns:bqmodel="http://biomodels.net/model-qualifiers/">
            <rdf:Description rdf:about="#cpd00008__91__m0__93__">
              <bqbiol:is>
                <rdf:Bag>
                  <rdf:li rdf:resource="http://identifiers.org/seed.compound/cpd00008"/>
                  <rdf:li rdf:resource="http://identifiers.org/kegg.compound/C00008"/>
                </rdf:Bag>
              </bqbiol:is>
              <bqbiol:hasProperty>
                <rdf:Bag>
                  <rdf:li rdf:resource="http://identifiers.org/sbo/SBO:0000247"/>
                </rdf:Bag>
              </bqbiol:hasProperty>
            </rdf:Description>
          </rdf:RDF>
        </annotation>
      </species>
      <species metaid="cpd00018__91__m0__93__" sboTerm="SBO:0000247" id="cpd00018__91__m0__93__" name="AMP_m0" compartment="m0" hasOnlySubstanceUnits="false" boundaryCondition="false" constant="false" fbc:charge="-2" fbc:chemicalFormula="C10H12N5O7P">
        <annotation xmlns:sbml="http://www.sbml.org/sbml/level3/version1/core">
          <rdf:RDF xmlns:rdf="http://www.w3.org/1999/02/22-rdf-syntax-ns#" xmlns:dcterms="http://purl.org/dc/terms/" xmlns:vCard="http://www.w3.org/2001/vcard-rdf/3.0#" xmlns:vCard4="http://www.w3.org/2006/vcard/ns#" xmlns:bqbiol="http://biomodels.net/biology-qualifiers/" xmlns:bqmodel="http://biomodels.net/model-qualifiers/">
            <rdf:Description rdf:about="#cpd00018__91__m0__93__">
              <bqbiol:is>
                <rdf:Bag>
                  <rdf:li rdf:resource="http://identifiers.org/seed.compound/cpd00018"/>
                  <rdf:li rdf:resource="http://identifiers.org/kegg.compound/C00020"/>
                </rdf:Bag>
              </bqbiol:is>
              <bqbiol:hasProperty>
                <rdf:Bag>
                  <rdf:li rdf:resource="http://identifiers.org/sbo/SBO:0000247"/>
                </rdf:Bag>
              </bqbiol:hasProperty>
            </rdf:Description>
          </rdf:RDF>
        </annotation>
      </species>
      <species metaid="cpd00002__91__n0__93__" sboTerm="SBO:0000247" id="cpd00002__91__n0__93__" name="ATP_n0" compartment="n0" hasOnlySubstanceUnits="false" boundaryCondition="false" constant="false" fbc:charge="-3" fbc:chemicalFormula="C10H13N5O13P3">
        <annotation xmlns:sbml="http://www.sbml.org/sbml/level3/version1/core">
          <rdf:RDF xmlns:rdf="http://www.w3.org/1999/02/22-rdf-syntax-ns#" xmlns:dcterms="http://purl.org/dc/terms/" xmlns:vCard="http://www.w3.org/2001/vcard-rdf/3.0#" xmlns:vCard4="http://www.w3.org/2006/vcard/ns#" xmlns:bqbiol="http://biomodels.net/biology-qualifiers/" xmlns:bqmodel="http://biomodels.net/model-qualifiers/">
            <rdf:Description rdf:about="#cpd00002__91__n0__93__">
              <bqbiol:is>
                <rdf:Bag>
                  <rdf:li rdf:resource="http://identifiers.org/seed.compound/cpd00002"/>
                  <rdf:li rdf:resource="http://identifiers.org/kegg.compound/C00002"/>
                </rdf:Bag>
              </bqbiol:is>
              <bqbiol:hasProperty>
                <rdf:Bag>
                  <rdf:li rdf:resource="http://identifiers.org/sbo/SBO:0000247"/>
                </rdf:Bag>
              </bqbiol:hasProperty>
            </rdf:Description>
          </rdf:RDF>
        </annotation>
      </species>
      <species metaid="cpd00008__91__n0__93__" sboTerm="SBO:0000247" id="cpd00008__91__n0__93__" name="ADP_n0" compartment="n0" hasOnlySubstanceUnits="false" boundaryCondition="false" constant="false" fbc:charge="-2" fbc:chemicalFormula="C10H13N5O10P2">
        <annotation xmlns:sbml="http://www.sbml.org/sbml/level3/version1/core">
          <rdf:RDF xmlns:rdf="http://www.w3.org/1999/02/22-rdf-syntax-ns#" xmlns:dcterms="http://purl.org/dc/terms/" xmlns:vCard="http://www.w3.org/2001/vcard-rdf/3.0#" xmlns:vCard4="http://www.w3.org/2006/vcard/ns#" xmlns:bqbiol="http://biomodels.net/biology-qualifiers/" xmlns:bqmodel="http://biomodels.net/model-qualifiers/">
            <rdf:Description rdf:about="#cpd00008__91__n0__93__">
              <bqbiol:is>
                <rdf:Bag>
                  <rdf:li rdf:resource="http://identifiers.org/seed.compound/cpd00008"/>
                  <rdf:li rdf:resource="http://identifiers.org/kegg.compound/C00008"/>
                </rdf:Bag>
              </bqbiol:is>
              <bqbiol:hasProperty>
                <rdf:Bag>
                  <rdf:li rdf:resource="http://identifiers.org/sbo/SBO:0000247"/>
                </rdf:Bag>
              </bqbiol:hasProperty>
            </rdf:Description>
          </rdf:RDF>
        </annotation>
      </species>
      <species metaid="cpd00018__91__n0__93__" sboTerm="SBO:0000247" id="cpd00018__91__n0__93__" name="AMP_n0" compartment="n0" hasOnlySubstanceUnits="false" boundaryCondition="false" constant="false" fbc:charge="-2" fbc:chemicalFormula="C10H12N5O7P">
        <annotation xmlns:sbml="http://www.sbml.org/sbml/level3/version1/core">
          <rdf:RDF xmlns:rdf="http://www.w3.org/1999/02/22-rdf-syntax-ns#" xmlns:dcterms="http://purl.org/dc/terms/" xmlns:vCard="http://www.w3.org/2001/vcard-rdf/3.0#" xmlns:vCard4="http://www.w3.org/2006/vcard/ns#" xmlns:bqbiol="http://biomodels.net/biology-qualifiers/" xmlns:bqmodel="http://biomodels.net/model-qualifiers/">
            <rdf:Description rdf:about="#cpd00018__91__n0__93__">
              <bqbiol:is>
                <rdf:Bag>
                  <rdf:li rdf:resource="http://identifiers.org/seed.compound/cpd00018"/>
                  <rdf:li rdf:resource="http://identifiers.org/kegg.compound/C00020"/>
                </rdf:Bag>
              </bqbiol:is>
              <bqbiol:hasProperty>
                <rdf:Bag>
                  <rdf:li rdf:resource="http://identifiers.org/sbo/SBO:0000247"/>
                </rdf:Bag>
              </bqbiol:hasProperty>
            </rdf:Description>
          </rdf:RDF>
        </annotation>
      </species>
      <species metaid="cpd00067__91__n0__93__" sboTerm="SBO:0000247" id="cpd00067__91__n0__93__" name="H_plus__n0" compartment="n0" hasOnlySubstanceUnits="false" boundaryCondition="false" constant="false" fbc:charge="1" fbc:chemicalFormula="H">
        <annotation xmlns:sbml="http://www.sbml.org/sbml/level3/version1/core">
          <rdf:RDF xmlns:rdf="http://www.w3.org/1999/02/22-rdf-syntax-ns#" xmlns:dcterms="http://purl.org/dc/terms/" xmlns:vCard="http://www.w3.org/2001/vcard-rdf/3.0#" xmlns:vCard4="http://www.w3.org/2006/vcard/ns#" xmlns:bqbiol="http://biomodels.net/biology-qualifiers/" xmlns:bqmodel="http://biomodels.net/model-qualifiers/">
            <rdf:Description rdf:about="#cpd00067__91__n0__93__">
              <bqbiol:is>
                <rdf:Bag>
                  <rdf:li rdf:resource="http://identifiers.org/seed.compound/cpd00067"/>
                  <rdf:li rdf:resource="http://identifiers.org/kegg.compound/C00080"/>
                </rdf:Bag>
              </bqbiol:is>
              <bqbiol:hasProperty>
                <rdf:Bag>
                  <rdf:li rdf:resource="http://identifiers.org/sbo/SBO:0000247"/>
                </rdf:Bag>
              </bqbiol:hasProperty>
            </rdf:Description>
          </rdf:RDF>
        </annotation>
      </species>
      <species metaid="cpd00010__91__c0__93__" sboTerm="SBO:0000247" id="cpd00010__91__c0__93__" name="CoA_c0" compartment="c0" hasOnlySubstanceUnits="false" boundaryCondition="false" constant="false" fbc:charge="-4" fbc:chemicalFormula="C21H32N7O16P3S">
        <annotation xmlns:sbml="http://www.sbml.org/sbml/level3/version1/core">
          <rdf:RDF xmlns:rdf="http://www.w3.org/1999/02/22-rdf-syntax-ns#" xmlns:dcterms="http://purl.org/dc/terms/" xmlns:vCard="http://www.w3.org/2001/vcard-rdf/3.0#" xmlns:vCard4="http://www.w3.org/2006/vcard/ns#" xmlns:bqbiol="http://biomodels.net/biology-qualifiers/" xmlns:bqmodel="http://biomodels.net/model-qualifiers/">
            <rdf:Description rdf:about="#cpd00010__91__c0__93__">
              <bqbiol:is>
                <rdf:Bag>
                  <rdf:li rdf:resource="http://identifiers.org/seed.compound/cpd00010"/>
                  <rdf:li rdf:resource="http://identifiers.org/kegg.compound/C00010"/>
                </rdf:Bag>
              </bqbiol:is>
              <bqbiol:hasProperty>
                <rdf:Bag>
                  <rdf:li rdf:resource="http://identifiers.org/sbo/SBO:0000247"/>
                </rdf:Bag>
              </bqbiol:hasProperty>
            </rdf:Description>
          </rdf:RDF>
        </annotation>
      </species>
      <species metaid="cpd00655__91__c0__93__" sboTerm="SBO:0000247" id="cpd00655__91__c0__93__" name="Dephospho_CoA_c0" compartment="c0" hasOnlySubstanceUnits="false" boundaryCondition="false" constant="false" fbc:charge="-2" fbc:chemicalFormula="C21H33N7O13P2S">
        <annotation xmlns:sbml="http://www.sbml.org/sbml/level3/version1/core">
          <rdf:RDF xmlns:rdf="http://www.w3.org/1999/02/22-rdf-syntax-ns#" xmlns:dcterms="http://purl.org/dc/terms/" xmlns:vCard="http://www.w3.org/2001/vcard-rdf/3.0#" xmlns:vCard4="http://www.w3.org/2006/vcard/ns#" xmlns:bqbiol="http://biomodels.net/biology-qualifiers/" xmlns:bqmodel="http://biomodels.net/model-qualifiers/">
            <rdf:Description rdf:about="#cpd00655__91__c0__93__">
              <bqbiol:is>
                <rdf:Bag>
                  <rdf:li rdf:resource="http://identifiers.org/seed.compound/cpd00655"/>
                  <rdf:li rdf:resource="http://identifiers.org/kegg.compound/C00882"/>
                </rdf:Bag>
              </bqbiol:is>
              <bqbiol:hasProperty>
                <rdf:Bag>
                  <rdf:li rdf:resource="http://identifiers.org/sbo/SBO:0000247"/>
                </rdf:Bag>
              </bqbiol:hasProperty>
            </rdf:Description>
          </rdf:RDF>
        </annotation>
      </species>
      <species metaid="cpd00010__91__x0__93__" sboTerm="SBO:0000247" id="cpd00010__91__x0__93__" name="CoA_x0" compartment="x0" hasOnlySubstanceUnits="false" boundaryCondition="false" constant="false" fbc:charge="-4" fbc:chemicalFormula="C21H32N7O16P3S">
        <annotation xmlns:sbml="http://www.sbml.org/sbml/level3/version1/core">
          <rdf:RDF xmlns:rdf="http://www.w3.org/1999/02/22-rdf-syntax-ns#" xmlns:dcterms="http://purl.org/dc/terms/" xmlns:vCard="http://www.w3.org/2001/vcard-rdf/3.0#" xmlns:vCard4="http://www.w3.org/2006/vcard/ns#" xmlns:bqbiol="http://biomodels.net/biology-qualifiers/" xmlns:bqmodel="http://biomodels.net/model-qualifiers/">
            <rdf:Description rdf:about="#cpd00010__91__x0__93__">
              <bqbiol:is>
                <rdf:Bag>
                  <rdf:li rdf:resource="http://identifiers.org/seed.compound/cpd00010"/>
                  <rdf:li rdf:resource="http://identifiers.org/kegg.compound/C00010"/>
                </rdf:Bag>
              </bqbiol:is>
              <bqbiol:hasProperty>
                <rdf:Bag>
                  <rdf:li rdf:resource="http://identifiers.org/sbo/SBO:0000247"/>
                </rdf:Bag>
              </bqbiol:hasProperty>
            </rdf:Description>
          </rdf:RDF>
        </annotation>
      </species>
      <species metaid="cpd00655__91__x0__93__" sboTerm="SBO:0000247" id="cpd00655__91__x0__93__" name="Dephospho_CoA_x0" compartment="x0" hasOnlySubstanceUnits="false" boundaryCondition="false" constant="false" fbc:charge="-2" fbc:chemicalFormula="C21H33N7O13P2S">
        <annotation xmlns:sbml="http://www.sbml.org/sbml/level3/version1/core">
          <rdf:RDF xmlns:rdf="http://www.w3.org/1999/02/22-rdf-syntax-ns#" xmlns:dcterms="http://purl.org/dc/terms/" xmlns:vCard="http://www.w3.org/2001/vcard-rdf/3.0#" xmlns:vCard4="http://www.w3.org/2006/vcard/ns#" xmlns:bqbiol="http://biomodels.net/biology-qualifiers/" xmlns:bqmodel="http://biomodels.net/model-qualifiers/">
            <rdf:Description rdf:about="#cpd00655__91__x0__93__">
              <bqbiol:is>
                <rdf:Bag>
                  <rdf:li rdf:resource="http://identifiers.org/seed.compound/cpd00655"/>
                  <rdf:li rdf:resource="http://identifiers.org/kegg.compound/C00882"/>
                </rdf:Bag>
              </bqbiol:is>
              <bqbiol:hasProperty>
                <rdf:Bag>
                  <rdf:li rdf:resource="http://identifiers.org/sbo/SBO:0000247"/>
                </rdf:Bag>
              </bqbiol:hasProperty>
            </rdf:Description>
          </rdf:RDF>
        </annotation>
      </species>
      <species metaid="cpd00011__91__c0__93__" sboTerm="SBO:0000247" id="cpd00011__91__c0__93__" name="CO2_c0" compartment="c0" hasOnlySubstanceUnits="false" boundaryCondition="false" constant="false" fbc:charge="0" fbc:chemicalFormula="CO2">
        <annotation xmlns:sbml="http://www.sbml.org/sbml/level3/version1/core">
          <rdf:RDF xmlns:rdf="http://www.w3.org/1999/02/22-rdf-syntax-ns#" xmlns:dcterms="http://purl.org/dc/terms/" xmlns:vCard="http://www.w3.org/2001/vcard-rdf/3.0#" xmlns:vCard4="http://www.w3.org/2006/vcard/ns#" xmlns:bqbiol="http://biomodels.net/biology-qualifiers/" xmlns:bqmodel="http://biomodels.net/model-qualifiers/">
            <rdf:Description rdf:about="#cpd00011__91__c0__93__">
              <bqbiol:is>
                <rdf:Bag>
                  <rdf:li rdf:resource="http://identifiers.org/seed.compound/cpd00011"/>
                  <rdf:li rdf:resource="http://identifiers.org/kegg.compound/C00011"/>
                </rdf:Bag>
              </bqbiol:is>
              <bqbiol:hasProperty>
                <rdf:Bag>
                  <rdf:li rdf:resource="http://identifiers.org/sbo/SBO:0000247"/>
                </rdf:Bag>
              </bqbiol:hasProperty>
            </rdf:Description>
          </rdf:RDF>
        </annotation>
      </species>
      <species metaid="cpd00013__91__c0__93__" sboTerm="SBO:0000247" id="cpd00013__91__c0__93__" name="NH3_c0" compartment="c0" hasOnlySubstanceUnits="false" boundaryCondition="false" constant="false" fbc:charge="1" fbc:chemicalFormula="NH4">
        <annotation xmlns:sbml="http://www.sbml.org/sbml/level3/version1/core">
          <rdf:RDF xmlns:rdf="http://www.w3.org/1999/02/22-rdf-syntax-ns#" xmlns:dcterms="http://purl.org/dc/terms/" xmlns:vCard="http://www.w3.org/2001/vcard-rdf/3.0#" xmlns:vCard4="http://www.w3.org/2006/vcard/ns#" xmlns:bqbiol="http://biomodels.net/biology-qualifiers/" xmlns:bqmodel="http://biomodels.net/model-qualifiers/">
            <rdf:Description rdf:about="#cpd00013__91__c0__93__">
              <bqbiol:is>
                <rdf:Bag>
                  <rdf:li rdf:resource="http://identifiers.org/seed.compound/cpd00013"/>
                  <rdf:li rdf:resource="http://identifiers.org/kegg.compound/C00014"/>
                </rdf:Bag>
              </bqbiol:is>
              <bqbiol:hasProperty>
                <rdf:Bag>
                  <rdf:li rdf:resource="http://identifiers.org/sbo/SBO:0000247"/>
                </rdf:Bag>
              </bqbiol:hasProperty>
            </rdf:Description>
          </rdf:RDF>
        </annotation>
      </species>
      <species metaid="cpd00073__91__c0__93__" sboTerm="SBO:0000247" id="cpd00073__91__c0__93__" name="Urea_c0" compartment="c0" hasOnlySubstanceUnits="false" boundaryCondition="false" constant="false" fbc:charge="0" fbc:chemicalFormula="CH4N2O">
        <annotation xmlns:sbml="http://www.sbml.org/sbml/level3/version1/core">
          <rdf:RDF xmlns:rdf="http://www.w3.org/1999/02/22-rdf-syntax-ns#" xmlns:dcterms="http://purl.org/dc/terms/" xmlns:vCard="http://www.w3.org/2001/vcard-rdf/3.0#" xmlns:vCard4="http://www.w3.org/2006/vcard/ns#" xmlns:bqbiol="http://biomodels.net/biology-qualifiers/" xmlns:bqmodel="http://biomodels.net/model-qualifiers/">
            <rdf:Description rdf:about="#cpd00073__91__c0__93__">
              <bqbiol:is>
                <rdf:Bag>
                  <rdf:li rdf:resource="http://identifiers.org/seed.compound/cpd00073"/>
                  <rdf:li rdf:resource="http://identifiers.org/kegg.compound/C00086"/>
                </rdf:Bag>
              </bqbiol:is>
              <bqbiol:hasProperty>
                <rdf:Bag>
                  <rdf:li rdf:resource="http://identifiers.org/sbo/SBO:0000247"/>
                </rdf:Bag>
              </bqbiol:hasProperty>
            </rdf:Description>
          </rdf:RDF>
        </annotation>
      </species>
      <species metaid="cpd00242__91__c0__93__" sboTerm="SBO:0000247" id="cpd00242__91__c0__93__" name="H2CO3_c0" compartment="c0" hasOnlySubstanceUnits="false" boundaryCondition="false" constant="false" fbc:charge="-1" fbc:chemicalFormula="CHO3">
        <annotation xmlns:sbml="http://www.sbml.org/sbml/level3/version1/core">
          <rdf:RDF xmlns:rdf="http://www.w3.org/1999/02/22-rdf-syntax-ns#" xmlns:dcterms="http://purl.org/dc/terms/" xmlns:vCard="http://www.w3.org/2001/vcard-rdf/3.0#" xmlns:vCard4="http://www.w3.org/2006/vcard/ns#" xmlns:bqbiol="http://biomodels.net/biology-qualifiers/" xmlns:bqmodel="http://biomodels.net/model-qualifiers/">
            <rdf:Description rdf:about="#cpd00242__91__c0__93__">
              <bqbiol:is>
                <rdf:Bag>
                  <rdf:li rdf:resource="http://identifiers.org/seed.compound/cpd00242"/>
                  <rdf:li rdf:resource="http://identifiers.org/kegg.compound/C00288"/>
                </rdf:Bag>
              </bqbiol:is>
              <bqbiol:hasProperty>
                <rdf:Bag>
                  <rdf:li rdf:resource="http://identifiers.org/sbo/SBO:0000247"/>
                </rdf:Bag>
              </bqbiol:hasProperty>
            </rdf:Description>
          </rdf:RDF>
        </annotation>
      </species>
      <species metaid="cpd00242__91__d0__93__" sboTerm="SBO:0000247" id="cpd00242__91__d0__93__" name="H2CO3_d0" compartment="d0" hasOnlySubstanceUnits="false" boundaryCondition="false" constant="false" fbc:charge="-1" fbc:chemicalFormula="CHO3">
        <annotation xmlns:sbml="http://www.sbml.org/sbml/level3/version1/core">
          <rdf:RDF xmlns:rdf="http://www.w3.org/1999/02/22-rdf-syntax-ns#" xmlns:dcterms="http://purl.org/dc/terms/" xmlns:vCard="http://www.w3.org/2001/vcard-rdf/3.0#" xmlns:vCard4="http://www.w3.org/2006/vcard/ns#" xmlns:bqbiol="http://biomodels.net/biology-qualifiers/" xmlns:bqmodel="http://biomodels.net/model-qualifiers/">
            <rdf:Description rdf:about="#cpd00242__91__d0__93__">
              <bqbiol:is>
                <rdf:Bag>
                  <rdf:li rdf:resource="http://identifiers.org/seed.compound/cpd00242"/>
                  <rdf:li rdf:resource="http://identifiers.org/kegg.compound/C00288"/>
                </rdf:Bag>
              </bqbiol:is>
              <bqbiol:hasProperty>
                <rdf:Bag>
                  <rdf:li rdf:resource="http://identifiers.org/sbo/SBO:0000247"/>
                </rdf:Bag>
              </bqbiol:hasProperty>
            </rdf:Description>
          </rdf:RDF>
        </annotation>
      </species>
      <species metaid="cpd00014__91__c0__93__" sboTerm="SBO:0000247" id="cpd00014__91__c0__93__" name="UDP_c0" compartment="c0" hasOnlySubstanceUnits="false" boundaryCondition="false" constant="false" fbc:charge="-2" fbc:chemicalFormula="C9H12N2O12P2">
        <annotation xmlns:sbml="http://www.sbml.org/sbml/level3/version1/core">
          <rdf:RDF xmlns:rdf="http://www.w3.org/1999/02/22-rdf-syntax-ns#" xmlns:dcterms="http://purl.org/dc/terms/" xmlns:vCard="http://www.w3.org/2001/vcard-rdf/3.0#" xmlns:vCard4="http://www.w3.org/2006/vcard/ns#" xmlns:bqbiol="http://biomodels.net/biology-qualifiers/" xmlns:bqmodel="http://biomodels.net/model-qualifiers/">
            <rdf:Description rdf:about="#cpd00014__91__c0__93__">
              <bqbiol:is>
                <rdf:Bag>
                  <rdf:li rdf:resource="http://identifiers.org/seed.compound/cpd00014"/>
                  <rdf:li rdf:resource="http://identifiers.org/kegg.compound/C00015"/>
                </rdf:Bag>
              </bqbiol:is>
              <bqbiol:hasProperty>
                <rdf:Bag>
                  <rdf:li rdf:resource="http://identifiers.org/sbo/SBO:0000247"/>
                </rdf:Bag>
              </bqbiol:hasProperty>
            </rdf:Description>
          </rdf:RDF>
        </annotation>
      </species>
      <species metaid="cpd00091__91__c0__93__" sboTerm="SBO:0000247" id="cpd00091__91__c0__93__" name="UMP_c0" compartment="c0" hasOnlySubstanceUnits="false" boundaryCondition="false" constant="false" fbc:charge="-2" fbc:chemicalFormula="C9H11N2O9P">
        <annotation xmlns:sbml="http://www.sbml.org/sbml/level3/version1/core">
          <rdf:RDF xmlns:rdf="http://www.w3.org/1999/02/22-rdf-syntax-ns#" xmlns:dcterms="http://purl.org/dc/terms/" xmlns:vCard="http://www.w3.org/2001/vcard-rdf/3.0#" xmlns:vCard4="http://www.w3.org/2006/vcard/ns#" xmlns:bqbiol="http://biomodels.net/biology-qualifiers/" xmlns:bqmodel="http://biomodels.net/model-qualifiers/">
            <rdf:Description rdf:about="#cpd00091__91__c0__93__">
              <bqbiol:is>
                <rdf:Bag>
                  <rdf:li rdf:resource="http://identifiers.org/seed.compound/cpd00091"/>
                  <rdf:li rdf:resource="http://identifiers.org/kegg.compound/C00105"/>
                </rdf:Bag>
              </bqbiol:is>
              <bqbiol:hasProperty>
                <rdf:Bag>
                  <rdf:li rdf:resource="http://identifiers.org/sbo/SBO:0000247"/>
                </rdf:Bag>
              </bqbiol:hasProperty>
            </rdf:Description>
          </rdf:RDF>
        </annotation>
      </species>
      <species metaid="cpd00014__91__g0__93__" sboTerm="SBO:0000247" id="cpd00014__91__g0__93__" name="UDP_g0" compartment="g0" hasOnlySubstanceUnits="false" boundaryCondition="false" constant="false" fbc:charge="-2" fbc:chemicalFormula="C9H12N2O12P2">
        <annotation xmlns:sbml="http://www.sbml.org/sbml/level3/version1/core">
          <rdf:RDF xmlns:rdf="http://www.w3.org/1999/02/22-rdf-syntax-ns#" xmlns:dcterms="http://purl.org/dc/terms/" xmlns:vCard="http://www.w3.org/2001/vcard-rdf/3.0#" xmlns:vCard4="http://www.w3.org/2006/vcard/ns#" xmlns:bqbiol="http://biomodels.net/biology-qualifiers/" xmlns:bqmodel="http://biomodels.net/model-qualifiers/">
            <rdf:Description rdf:about="#cpd00014__91__g0__93__">
              <bqbiol:is>
                <rdf:Bag>
                  <rdf:li rdf:resource="http://identifiers.org/seed.compound/cpd00014"/>
                  <rdf:li rdf:resource="http://identifiers.org/kegg.compound/C00015"/>
                </rdf:Bag>
              </bqbiol:is>
              <bqbiol:hasProperty>
                <rdf:Bag>
                  <rdf:li rdf:resource="http://identifiers.org/sbo/SBO:0000247"/>
                </rdf:Bag>
              </bqbiol:hasProperty>
            </rdf:Description>
          </rdf:RDF>
        </annotation>
      </species>
      <species metaid="cpd00091__91__g0__93__" sboTerm="SBO:0000247" id="cpd00091__91__g0__93__" name="UMP_g0" compartment="g0" hasOnlySubstanceUnits="false" boundaryCondition="false" constant="false" fbc:charge="-2" fbc:chemicalFormula="C9H11N2O9P">
        <annotation xmlns:sbml="http://www.sbml.org/sbml/level3/version1/core">
          <rdf:RDF xmlns:rdf="http://www.w3.org/1999/02/22-rdf-syntax-ns#" xmlns:dcterms="http://purl.org/dc/terms/" xmlns:vCard="http://www.w3.org/2001/vcard-rdf/3.0#" xmlns:vCard4="http://www.w3.org/2006/vcard/ns#" xmlns:bqbiol="http://biomodels.net/biology-qualifiers/" xmlns:bqmodel="http://biomodels.net/model-qualifiers/">
            <rdf:Description rdf:about="#cpd00091__91__g0__93__">
              <bqbiol:is>
                <rdf:Bag>
                  <rdf:li rdf:resource="http://identifiers.org/seed.compound/cpd00091"/>
                  <rdf:li rdf:resource="http://identifiers.org/kegg.compound/C00105"/>
                </rdf:Bag>
              </bqbiol:is>
              <bqbiol:hasProperty>
                <rdf:Bag>
                  <rdf:li rdf:resource="http://identifiers.org/sbo/SBO:0000247"/>
                </rdf:Bag>
              </bqbiol:hasProperty>
            </rdf:Description>
          </rdf:RDF>
        </annotation>
      </species>
      <species metaid="cpd00062__91__c0__93__" sboTerm="SBO:0000247" id="cpd00062__91__c0__93__" name="UTP_c0" compartment="c0" hasOnlySubstanceUnits="false" boundaryCondition="false" constant="false" fbc:charge="-3" fbc:chemicalFormula="C9H12N2O15P3">
        <annotation xmlns:sbml="http://www.sbml.org/sbml/level3/version1/core">
          <rdf:RDF xmlns:rdf="http://www.w3.org/1999/02/22-rdf-syntax-ns#" xmlns:dcterms="http://purl.org/dc/terms/" xmlns:vCard="http://www.w3.org/2001/vcard-rdf/3.0#" xmlns:vCard4="http://www.w3.org/2006/vcard/ns#" xmlns:bqbiol="http://biomodels.net/biology-qualifiers/" xmlns:bqmodel="http://biomodels.net/model-qualifiers/">
            <rdf:Description rdf:about="#cpd00062__91__c0__93__">
              <bqbiol:is>
                <rdf:Bag>
                  <rdf:li rdf:resource="http://identifiers.org/seed.compound/cpd00062"/>
                  <rdf:li rdf:resource="http://identifiers.org/kegg.compound/C00075"/>
                </rdf:Bag>
              </bqbiol:is>
              <bqbiol:hasProperty>
                <rdf:Bag>
                  <rdf:li rdf:resource="http://identifiers.org/sbo/SBO:0000247"/>
                </rdf:Bag>
              </bqbiol:hasProperty>
            </rdf:Description>
          </rdf:RDF>
        </annotation>
      </species>
      <species metaid="cpd00014__91__d0__93__" sboTerm="SBO:0000247" id="cpd00014__91__d0__93__" name="UDP_d0" compartment="d0" hasOnlySubstanceUnits="false" boundaryCondition="false" constant="false" fbc:charge="-2" fbc:chemicalFormula="C9H12N2O12P2">
        <annotation xmlns:sbml="http://www.sbml.org/sbml/level3/version1/core">
          <rdf:RDF xmlns:rdf="http://www.w3.org/1999/02/22-rdf-syntax-ns#" xmlns:dcterms="http://purl.org/dc/terms/" xmlns:vCard="http://www.w3.org/2001/vcard-rdf/3.0#" xmlns:vCard4="http://www.w3.org/2006/vcard/ns#" xmlns:bqbiol="http://biomodels.net/biology-qualifiers/" xmlns:bqmodel="http://biomodels.net/model-qualifiers/">
            <rdf:Description rdf:about="#cpd00014__91__d0__93__">
              <bqbiol:is>
                <rdf:Bag>
                  <rdf:li rdf:resource="http://identifiers.org/seed.compound/cpd00014"/>
                  <rdf:li rdf:resource="http://identifiers.org/kegg.compound/C00015"/>
                </rdf:Bag>
              </bqbiol:is>
              <bqbiol:hasProperty>
                <rdf:Bag>
                  <rdf:li rdf:resource="http://identifiers.org/sbo/SBO:0000247"/>
                </rdf:Bag>
              </bqbiol:hasProperty>
            </rdf:Description>
          </rdf:RDF>
        </annotation>
      </species>
      <species metaid="cpd00062__91__d0__93__" sboTerm="SBO:0000247" id="cpd00062__91__d0__93__" name="UTP_d0" compartment="d0" hasOnlySubstanceUnits="false" boundaryCondition="false" constant="false" fbc:charge="-3" fbc:chemicalFormula="C9H12N2O15P3">
        <annotation xmlns:sbml="http://www.sbml.org/sbml/level3/version1/core">
          <rdf:RDF xmlns:rdf="http://www.w3.org/1999/02/22-rdf-syntax-ns#" xmlns:dcterms="http://purl.org/dc/terms/" xmlns:vCard="http://www.w3.org/2001/vcard-rdf/3.0#" xmlns:vCard4="http://www.w3.org/2006/vcard/ns#" xmlns:bqbiol="http://biomodels.net/biology-qualifiers/" xmlns:bqmodel="http://biomodels.net/model-qualifiers/">
            <rdf:Description rdf:about="#cpd00062__91__d0__93__">
              <bqbiol:is>
                <rdf:Bag>
                  <rdf:li rdf:resource="http://identifiers.org/seed.compound/cpd00062"/>
                  <rdf:li rdf:resource="http://identifiers.org/kegg.compound/C00075"/>
                </rdf:Bag>
              </bqbiol:is>
              <bqbiol:hasProperty>
                <rdf:Bag>
                  <rdf:li rdf:resource="http://identifiers.org/sbo/SBO:0000247"/>
                </rdf:Bag>
              </bqbiol:hasProperty>
            </rdf:Description>
          </rdf:RDF>
        </annotation>
      </species>
      <species metaid="cpd00014__91__m0__93__" sboTerm="SBO:0000247" id="cpd00014__91__m0__93__" name="UDP_m0" compartment="m0" hasOnlySubstanceUnits="false" boundaryCondition="false" constant="false" fbc:charge="-2" fbc:chemicalFormula="C9H12N2O12P2">
        <annotation xmlns:sbml="http://www.sbml.org/sbml/level3/version1/core">
          <rdf:RDF xmlns:rdf="http://www.w3.org/1999/02/22-rdf-syntax-ns#" xmlns:dcterms="http://purl.org/dc/terms/" xmlns:vCard="http://www.w3.org/2001/vcard-rdf/3.0#" xmlns:vCard4="http://www.w3.org/2006/vcard/ns#" xmlns:bqbiol="http://biomodels.net/biology-qualifiers/" xmlns:bqmodel="http://biomodels.net/model-qualifiers/">
            <rdf:Description rdf:about="#cpd00014__91__m0__93__">
              <bqbiol:is>
                <rdf:Bag>
                  <rdf:li rdf:resource="http://identifiers.org/seed.compound/cpd00014"/>
                  <rdf:li rdf:resource="http://identifiers.org/kegg.compound/C00015"/>
                </rdf:Bag>
              </bqbiol:is>
              <bqbiol:hasProperty>
                <rdf:Bag>
                  <rdf:li rdf:resource="http://identifiers.org/sbo/SBO:0000247"/>
                </rdf:Bag>
              </bqbiol:hasProperty>
            </rdf:Description>
          </rdf:RDF>
        </annotation>
      </species>
      <species metaid="cpd00062__91__m0__93__" sboTerm="SBO:0000247" id="cpd00062__91__m0__93__" name="UTP_m0" compartment="m0" hasOnlySubstanceUnits="false" boundaryCondition="false" constant="false" fbc:charge="-3" fbc:chemicalFormula="C9H12N2O15P3">
        <annotation xmlns:sbml="http://www.sbml.org/sbml/level3/version1/core">
          <rdf:RDF xmlns:rdf="http://www.w3.org/1999/02/22-rdf-syntax-ns#" xmlns:dcterms="http://purl.org/dc/terms/" xmlns:vCard="http://www.w3.org/2001/vcard-rdf/3.0#" xmlns:vCard4="http://www.w3.org/2006/vcard/ns#" xmlns:bqbiol="http://biomodels.net/biology-qualifiers/" xmlns:bqmodel="http://biomodels.net/model-qualifiers/">
            <rdf:Description rdf:about="#cpd00062__91__m0__93__">
              <bqbiol:is>
                <rdf:Bag>
                  <rdf:li rdf:resource="http://identifiers.org/seed.compound/cpd00062"/>
                  <rdf:li rdf:resource="http://identifiers.org/kegg.compound/C00075"/>
                </rdf:Bag>
              </bqbiol:is>
              <bqbiol:hasProperty>
                <rdf:Bag>
                  <rdf:li rdf:resource="http://identifiers.org/sbo/SBO:0000247"/>
                </rdf:Bag>
              </bqbiol:hasProperty>
            </rdf:Description>
          </rdf:RDF>
        </annotation>
      </species>
      <species metaid="cpd00014__91__n0__93__" sboTerm="SBO:0000247" id="cpd00014__91__n0__93__" name="UDP_n0" compartment="n0" hasOnlySubstanceUnits="false" boundaryCondition="false" constant="false" fbc:charge="-2" fbc:chemicalFormula="C9H12N2O12P2">
        <annotation xmlns:sbml="http://www.sbml.org/sbml/level3/version1/core">
          <rdf:RDF xmlns:rdf="http://www.w3.org/1999/02/22-rdf-syntax-ns#" xmlns:dcterms="http://purl.org/dc/terms/" xmlns:vCard="http://www.w3.org/2001/vcard-rdf/3.0#" xmlns:vCard4="http://www.w3.org/2006/vcard/ns#" xmlns:bqbiol="http://biomodels.net/biology-qualifiers/" xmlns:bqmodel="http://biomodels.net/model-qualifiers/">
            <rdf:Description rdf:about="#cpd00014__91__n0__93__">
              <bqbiol:is>
                <rdf:Bag>
                  <rdf:li rdf:resource="http://identifiers.org/seed.compound/cpd00014"/>
                  <rdf:li rdf:resource="http://identifiers.org/kegg.compound/C00015"/>
                </rdf:Bag>
              </bqbiol:is>
              <bqbiol:hasProperty>
                <rdf:Bag>
                  <rdf:li rdf:resource="http://identifiers.org/sbo/SBO:0000247"/>
                </rdf:Bag>
              </bqbiol:hasProperty>
            </rdf:Description>
          </rdf:RDF>
        </annotation>
      </species>
      <species metaid="cpd00062__91__n0__93__" sboTerm="SBO:0000247" id="cpd00062__91__n0__93__" name="UTP_n0" compartment="n0" hasOnlySubstanceUnits="false" boundaryCondition="false" constant="false" fbc:charge="-3" fbc:chemicalFormula="C9H12N2O15P3">
        <annotation xmlns:sbml="http://www.sbml.org/sbml/level3/version1/core">
          <rdf:RDF xmlns:rdf="http://www.w3.org/1999/02/22-rdf-syntax-ns#" xmlns:dcterms="http://purl.org/dc/terms/" xmlns:vCard="http://www.w3.org/2001/vcard-rdf/3.0#" xmlns:vCard4="http://www.w3.org/2006/vcard/ns#" xmlns:bqbiol="http://biomodels.net/biology-qualifiers/" xmlns:bqmodel="http://biomodels.net/model-qualifiers/">
            <rdf:Description rdf:about="#cpd00062__91__n0__93__">
              <bqbiol:is>
                <rdf:Bag>
                  <rdf:li rdf:resource="http://identifiers.org/seed.compound/cpd00062"/>
                  <rdf:li rdf:resource="http://identifiers.org/kegg.compound/C00075"/>
                </rdf:Bag>
              </bqbiol:is>
              <bqbiol:hasProperty>
                <rdf:Bag>
                  <rdf:li rdf:resource="http://identifiers.org/sbo/SBO:0000247"/>
                </rdf:Bag>
              </bqbiol:hasProperty>
            </rdf:Description>
          </rdf:RDF>
        </annotation>
      </species>
      <species metaid="cpd00014__91__x0__93__" sboTerm="SBO:0000247" id="cpd00014__91__x0__93__" name="UDP_x0" compartment="x0" hasOnlySubstanceUnits="false" boundaryCondition="false" constant="false" fbc:charge="-2" fbc:chemicalFormula="C9H12N2O12P2">
        <annotation xmlns:sbml="http://www.sbml.org/sbml/level3/version1/core">
          <rdf:RDF xmlns:rdf="http://www.w3.org/1999/02/22-rdf-syntax-ns#" xmlns:dcterms="http://purl.org/dc/terms/" xmlns:vCard="http://www.w3.org/2001/vcard-rdf/3.0#" xmlns:vCard4="http://www.w3.org/2006/vcard/ns#" xmlns:bqbiol="http://biomodels.net/biology-qualifiers/" xmlns:bqmodel="http://biomodels.net/model-qualifiers/">
            <rdf:Description rdf:about="#cpd00014__91__x0__93__">
              <bqbiol:is>
                <rdf:Bag>
                  <rdf:li rdf:resource="http://identifiers.org/seed.compound/cpd00014"/>
                  <rdf:li rdf:resource="http://identifiers.org/kegg.compound/C00015"/>
                </rdf:Bag>
              </bqbiol:is>
              <bqbiol:hasProperty>
                <rdf:Bag>
                  <rdf:li rdf:resource="http://identifiers.org/sbo/SBO:0000247"/>
                </rdf:Bag>
              </bqbiol:hasProperty>
            </rdf:Description>
          </rdf:RDF>
        </annotation>
      </species>
      <species metaid="cpd00062__91__x0__93__" sboTerm="SBO:0000247" id="cpd00062__91__x0__93__" name="UTP_x0" compartment="x0" hasOnlySubstanceUnits="false" boundaryCondition="false" constant="false" fbc:charge="-3" fbc:chemicalFormula="C9H12N2O15P3">
        <annotation xmlns:sbml="http://www.sbml.org/sbml/level3/version1/core">
          <rdf:RDF xmlns:rdf="http://www.w3.org/1999/02/22-rdf-syntax-ns#" xmlns:dcterms="http://purl.org/dc/terms/" xmlns:vCard="http://www.w3.org/2001/vcard-rdf/3.0#" xmlns:vCard4="http://www.w3.org/2006/vcard/ns#" xmlns:bqbiol="http://biomodels.net/biology-qualifiers/" xmlns:bqmodel="http://biomodels.net/model-qualifiers/">
            <rdf:Description rdf:about="#cpd00062__91__x0__93__">
              <bqbiol:is>
                <rdf:Bag>
                  <rdf:li rdf:resource="http://identifiers.org/seed.compound/cpd00062"/>
                  <rdf:li rdf:resource="http://identifiers.org/kegg.compound/C00075"/>
                </rdf:Bag>
              </bqbiol:is>
              <bqbiol:hasProperty>
                <rdf:Bag>
                  <rdf:li rdf:resource="http://identifiers.org/sbo/SBO:0000247"/>
                </rdf:Bag>
              </bqbiol:hasProperty>
            </rdf:Description>
          </rdf:RDF>
        </annotation>
      </species>
      <species metaid="cpd00062__91__g0__93__" sboTerm="SBO:0000247" id="cpd00062__91__g0__93__" name="UTP_g0" compartment="g0" hasOnlySubstanceUnits="false" boundaryCondition="false" constant="false" fbc:charge="-3" fbc:chemicalFormula="C9H12N2O15P3">
        <annotation xmlns:sbml="http://www.sbml.org/sbml/level3/version1/core">
          <rdf:RDF xmlns:rdf="http://www.w3.org/1999/02/22-rdf-syntax-ns#" xmlns:dcterms="http://purl.org/dc/terms/" xmlns:vCard="http://www.w3.org/2001/vcard-rdf/3.0#" xmlns:vCard4="http://www.w3.org/2006/vcard/ns#" xmlns:bqbiol="http://biomodels.net/biology-qualifiers/" xmlns:bqmodel="http://biomodels.net/model-qualifiers/">
            <rdf:Description rdf:about="#cpd00062__91__g0__93__">
              <bqbiol:is>
                <rdf:Bag>
                  <rdf:li rdf:resource="http://identifiers.org/seed.compound/cpd00062"/>
                  <rdf:li rdf:resource="http://identifiers.org/kegg.compound/C00075"/>
                </rdf:Bag>
              </bqbiol:is>
              <bqbiol:hasProperty>
                <rdf:Bag>
                  <rdf:li rdf:resource="http://identifiers.org/sbo/SBO:0000247"/>
                </rdf:Bag>
              </bqbiol:hasProperty>
            </rdf:Description>
          </rdf:RDF>
        </annotation>
      </species>
      <species metaid="cpd00015__91__c0__93__" sboTerm="SBO:0000247" id="cpd00015__91__c0__93__" name="FAD_c0" compartment="c0" hasOnlySubstanceUnits="false" boundaryCondition="false" constant="false" fbc:charge="-3" fbc:chemicalFormula="C27H31N9O15P2">
        <annotation xmlns:sbml="http://www.sbml.org/sbml/level3/version1/core">
          <rdf:RDF xmlns:rdf="http://www.w3.org/1999/02/22-rdf-syntax-ns#" xmlns:dcterms="http://purl.org/dc/terms/" xmlns:vCard="http://www.w3.org/2001/vcard-rdf/3.0#" xmlns:vCard4="http://www.w3.org/2006/vcard/ns#" xmlns:bqbiol="http://biomodels.net/biology-qualifiers/" xmlns:bqmodel="http://biomodels.net/model-qualifiers/">
            <rdf:Description rdf:about="#cpd00015__91__c0__93__">
              <bqbiol:is>
                <rdf:Bag>
                  <rdf:li rdf:resource="http://identifiers.org/seed.compound/cpd00015"/>
                  <rdf:li rdf:resource="http://identifiers.org/kegg.compound/C00016"/>
                </rdf:Bag>
              </bqbiol:is>
              <bqbiol:hasProperty>
                <rdf:Bag>
                  <rdf:li rdf:resource="http://identifiers.org/sbo/SBO:0000247"/>
                </rdf:Bag>
              </bqbiol:hasProperty>
            </rdf:Description>
          </rdf:RDF>
        </annotation>
      </species>
      <species metaid="cpd00050__91__c0__93__" sboTerm="SBO:0000247" id="cpd00050__91__c0__93__" name="FMN_c0" compartment="c0" hasOnlySubstanceUnits="false" boundaryCondition="false" constant="false" fbc:charge="-3" fbc:chemicalFormula="C17H19N4O9P">
        <annotation xmlns:sbml="http://www.sbml.org/sbml/level3/version1/core">
          <rdf:RDF xmlns:rdf="http://www.w3.org/1999/02/22-rdf-syntax-ns#" xmlns:dcterms="http://purl.org/dc/terms/" xmlns:vCard="http://www.w3.org/2001/vcard-rdf/3.0#" xmlns:vCard4="http://www.w3.org/2006/vcard/ns#" xmlns:bqbiol="http://biomodels.net/biology-qualifiers/" xmlns:bqmodel="http://biomodels.net/model-qualifiers/">
            <rdf:Description rdf:about="#cpd00050__91__c0__93__">
              <bqbiol:is>
                <rdf:Bag>
                  <rdf:li rdf:resource="http://identifiers.org/seed.compound/cpd00050"/>
                  <rdf:li rdf:resource="http://identifiers.org/kegg.compound/C00061"/>
                </rdf:Bag>
              </bqbiol:is>
              <bqbiol:hasProperty>
                <rdf:Bag>
                  <rdf:li rdf:resource="http://identifiers.org/sbo/SBO:0000247"/>
                </rdf:Bag>
              </bqbiol:hasProperty>
            </rdf:Description>
          </rdf:RDF>
        </annotation>
      </species>
      <species metaid="cpd00015__91__d0__93__" sboTerm="SBO:0000247" id="cpd00015__91__d0__93__" name="FAD_d0" compartment="d0" hasOnlySubstanceUnits="false" boundaryCondition="false" constant="false" fbc:charge="-3" fbc:chemicalFormula="C27H31N9O15P2">
        <annotation xmlns:sbml="http://www.sbml.org/sbml/level3/version1/core">
          <rdf:RDF xmlns:rdf="http://www.w3.org/1999/02/22-rdf-syntax-ns#" xmlns:dcterms="http://purl.org/dc/terms/" xmlns:vCard="http://www.w3.org/2001/vcard-rdf/3.0#" xmlns:vCard4="http://www.w3.org/2006/vcard/ns#" xmlns:bqbiol="http://biomodels.net/biology-qualifiers/" xmlns:bqmodel="http://biomodels.net/model-qualifiers/">
            <rdf:Description rdf:about="#cpd00015__91__d0__93__">
              <bqbiol:is>
                <rdf:Bag>
                  <rdf:li rdf:resource="http://identifiers.org/seed.compound/cpd00015"/>
                  <rdf:li rdf:resource="http://identifiers.org/kegg.compound/C00016"/>
                </rdf:Bag>
              </bqbiol:is>
              <bqbiol:hasProperty>
                <rdf:Bag>
                  <rdf:li rdf:resource="http://identifiers.org/sbo/SBO:0000247"/>
                </rdf:Bag>
              </bqbiol:hasProperty>
            </rdf:Description>
          </rdf:RDF>
        </annotation>
      </species>
      <species metaid="cpd00050__91__d0__93__" sboTerm="SBO:0000247" id="cpd00050__91__d0__93__" name="FMN_d0" compartment="d0" hasOnlySubstanceUnits="false" boundaryCondition="false" constant="false" fbc:charge="-3" fbc:chemicalFormula="C17H19N4O9P">
        <annotation xmlns:sbml="http://www.sbml.org/sbml/level3/version1/core">
          <rdf:RDF xmlns:rdf="http://www.w3.org/1999/02/22-rdf-syntax-ns#" xmlns:dcterms="http://purl.org/dc/terms/" xmlns:vCard="http://www.w3.org/2001/vcard-rdf/3.0#" xmlns:vCard4="http://www.w3.org/2006/vcard/ns#" xmlns:bqbiol="http://biomodels.net/biology-qualifiers/" xmlns:bqmodel="http://biomodels.net/model-qualifiers/">
            <rdf:Description rdf:about="#cpd00050__91__d0__93__">
              <bqbiol:is>
                <rdf:Bag>
                  <rdf:li rdf:resource="http://identifiers.org/seed.compound/cpd00050"/>
                  <rdf:li rdf:resource="http://identifiers.org/kegg.compound/C00061"/>
                </rdf:Bag>
              </bqbiol:is>
              <bqbiol:hasProperty>
                <rdf:Bag>
                  <rdf:li rdf:resource="http://identifiers.org/sbo/SBO:0000247"/>
                </rdf:Bag>
              </bqbiol:hasProperty>
            </rdf:Description>
          </rdf:RDF>
        </annotation>
      </species>
      <species metaid="cpd00016__91__c0__93__" sboTerm="SBO:0000247" id="cpd00016__91__c0__93__" name="Pyridoxal_phosphate_c0" compartment="c0" hasOnlySubstanceUnits="false" boundaryCondition="false" constant="false" fbc:charge="-2" fbc:chemicalFormula="C8H8NO6P">
        <annotation xmlns:sbml="http://www.sbml.org/sbml/level3/version1/core">
          <rdf:RDF xmlns:rdf="http://www.w3.org/1999/02/22-rdf-syntax-ns#" xmlns:dcterms="http://purl.org/dc/terms/" xmlns:vCard="http://www.w3.org/2001/vcard-rdf/3.0#" xmlns:vCard4="http://www.w3.org/2006/vcard/ns#" xmlns:bqbiol="http://biomodels.net/biology-qualifiers/" xmlns:bqmodel="http://biomodels.net/model-qualifiers/">
            <rdf:Description rdf:about="#cpd00016__91__c0__93__">
              <bqbiol:is>
                <rdf:Bag>
                  <rdf:li rdf:resource="http://identifiers.org/seed.compound/cpd00016"/>
                  <rdf:li rdf:resource="http://identifiers.org/kegg.compound/C00018"/>
                </rdf:Bag>
              </bqbiol:is>
              <bqbiol:hasProperty>
                <rdf:Bag>
                  <rdf:li rdf:resource="http://identifiers.org/sbo/SBO:0000247"/>
                </rdf:Bag>
              </bqbiol:hasProperty>
            </rdf:Description>
          </rdf:RDF>
        </annotation>
      </species>
      <species metaid="cpd00215__91__c0__93__" sboTerm="SBO:0000247" id="cpd00215__91__c0__93__" name="Pyridoxal_c0" compartment="c0" hasOnlySubstanceUnits="false" boundaryCondition="false" constant="false" fbc:charge="0" fbc:chemicalFormula="C8H9NO3">
        <annotation xmlns:sbml="http://www.sbml.org/sbml/level3/version1/core">
          <rdf:RDF xmlns:rdf="http://www.w3.org/1999/02/22-rdf-syntax-ns#" xmlns:dcterms="http://purl.org/dc/terms/" xmlns:vCard="http://www.w3.org/2001/vcard-rdf/3.0#" xmlns:vCard4="http://www.w3.org/2006/vcard/ns#" xmlns:bqbiol="http://biomodels.net/biology-qualifiers/" xmlns:bqmodel="http://biomodels.net/model-qualifiers/">
            <rdf:Description rdf:about="#cpd00215__91__c0__93__">
              <bqbiol:is>
                <rdf:Bag>
                  <rdf:li rdf:resource="http://identifiers.org/seed.compound/cpd00215"/>
                  <rdf:li rdf:resource="http://identifiers.org/kegg.compound/C00250"/>
                </rdf:Bag>
              </bqbiol:is>
              <bqbiol:hasProperty>
                <rdf:Bag>
                  <rdf:li rdf:resource="http://identifiers.org/sbo/SBO:0000247"/>
                </rdf:Bag>
              </bqbiol:hasProperty>
            </rdf:Description>
          </rdf:RDF>
        </annotation>
      </species>
      <species metaid="cpd00016__91__d0__93__" sboTerm="SBO:0000247" id="cpd00016__91__d0__93__" name="Pyridoxal_phosphate_d0" compartment="d0" hasOnlySubstanceUnits="false" boundaryCondition="false" constant="false" fbc:charge="-2" fbc:chemicalFormula="C8H8NO6P">
        <annotation xmlns:sbml="http://www.sbml.org/sbml/level3/version1/core">
          <rdf:RDF xmlns:rdf="http://www.w3.org/1999/02/22-rdf-syntax-ns#" xmlns:dcterms="http://purl.org/dc/terms/" xmlns:vCard="http://www.w3.org/2001/vcard-rdf/3.0#" xmlns:vCard4="http://www.w3.org/2006/vcard/ns#" xmlns:bqbiol="http://biomodels.net/biology-qualifiers/" xmlns:bqmodel="http://biomodels.net/model-qualifiers/">
            <rdf:Description rdf:about="#cpd00016__91__d0__93__">
              <bqbiol:is>
                <rdf:Bag>
                  <rdf:li rdf:resource="http://identifiers.org/seed.compound/cpd00016"/>
                  <rdf:li rdf:resource="http://identifiers.org/kegg.compound/C00018"/>
                </rdf:Bag>
              </bqbiol:is>
              <bqbiol:hasProperty>
                <rdf:Bag>
                  <rdf:li rdf:resource="http://identifiers.org/sbo/SBO:0000247"/>
                </rdf:Bag>
              </bqbiol:hasProperty>
            </rdf:Description>
          </rdf:RDF>
        </annotation>
      </species>
      <species metaid="cpd00215__91__d0__93__" sboTerm="SBO:0000247" id="cpd00215__91__d0__93__" name="Pyridoxal_d0" compartment="d0" hasOnlySubstanceUnits="false" boundaryCondition="false" constant="false" fbc:charge="0" fbc:chemicalFormula="C8H9NO3">
        <annotation xmlns:sbml="http://www.sbml.org/sbml/level3/version1/core">
          <rdf:RDF xmlns:rdf="http://www.w3.org/1999/02/22-rdf-syntax-ns#" xmlns:dcterms="http://purl.org/dc/terms/" xmlns:vCard="http://www.w3.org/2001/vcard-rdf/3.0#" xmlns:vCard4="http://www.w3.org/2006/vcard/ns#" xmlns:bqbiol="http://biomodels.net/biology-qualifiers/" xmlns:bqmodel="http://biomodels.net/model-qualifiers/">
            <rdf:Description rdf:about="#cpd00215__91__d0__93__">
              <bqbiol:is>
                <rdf:Bag>
                  <rdf:li rdf:resource="http://identifiers.org/seed.compound/cpd00215"/>
                  <rdf:li rdf:resource="http://identifiers.org/kegg.compound/C00250"/>
                </rdf:Bag>
              </bqbiol:is>
              <bqbiol:hasProperty>
                <rdf:Bag>
                  <rdf:li rdf:resource="http://identifiers.org/sbo/SBO:0000247"/>
                </rdf:Bag>
              </bqbiol:hasProperty>
            </rdf:Description>
          </rdf:RDF>
        </annotation>
      </species>
      <species metaid="cpd00017__91__c0__93__" sboTerm="SBO:0000247" id="cpd00017__91__c0__93__" name="S_Adenosyl_L_methionine_c0" compartment="c0" hasOnlySubstanceUnits="false" boundaryCondition="false" constant="false" fbc:charge="1" fbc:chemicalFormula="C15H23N6O5S">
        <annotation xmlns:sbml="http://www.sbml.org/sbml/level3/version1/core">
          <rdf:RDF xmlns:rdf="http://www.w3.org/1999/02/22-rdf-syntax-ns#" xmlns:dcterms="http://purl.org/dc/terms/" xmlns:vCard="http://www.w3.org/2001/vcard-rdf/3.0#" xmlns:vCard4="http://www.w3.org/2006/vcard/ns#" xmlns:bqbiol="http://biomodels.net/biology-qualifiers/" xmlns:bqmodel="http://biomodels.net/model-qualifiers/">
            <rdf:Description rdf:about="#cpd00017__91__c0__93__">
              <bqbiol:is>
                <rdf:Bag>
                  <rdf:li rdf:resource="http://identifiers.org/seed.compound/cpd00017"/>
                  <rdf:li rdf:resource="http://identifiers.org/kegg.compound/C00019"/>
                </rdf:Bag>
              </bqbiol:is>
              <bqbiol:hasProperty>
                <rdf:Bag>
                  <rdf:li rdf:resource="http://identifiers.org/sbo/SBO:0000247"/>
                </rdf:Bag>
              </bqbiol:hasProperty>
            </rdf:Description>
          </rdf:RDF>
        </annotation>
      </species>
      <species metaid="cpd00060__91__c0__93__" sboTerm="SBO:0000247" id="cpd00060__91__c0__93__" name="L_Methionine_c0" compartment="c0" hasOnlySubstanceUnits="false" boundaryCondition="false" constant="false" fbc:charge="0" fbc:chemicalFormula="C5H11NO2S">
        <annotation xmlns:sbml="http://www.sbml.org/sbml/level3/version1/core">
          <rdf:RDF xmlns:rdf="http://www.w3.org/1999/02/22-rdf-syntax-ns#" xmlns:dcterms="http://purl.org/dc/terms/" xmlns:vCard="http://www.w3.org/2001/vcard-rdf/3.0#" xmlns:vCard4="http://www.w3.org/2006/vcard/ns#" xmlns:bqbiol="http://biomodels.net/biology-qualifiers/" xmlns:bqmodel="http://biomodels.net/model-qualifiers/">
            <rdf:Description rdf:about="#cpd00060__91__c0__93__">
              <bqbiol:is>
                <rdf:Bag>
                  <rdf:li rdf:resource="http://identifiers.org/seed.compound/cpd00060"/>
                  <rdf:li rdf:resource="http://identifiers.org/kegg.compound/C00073"/>
                </rdf:Bag>
              </bqbiol:is>
              <bqbiol:hasProperty>
                <rdf:Bag>
                  <rdf:li rdf:resource="http://identifiers.org/sbo/SBO:0000247"/>
                </rdf:Bag>
              </bqbiol:hasProperty>
            </rdf:Description>
          </rdf:RDF>
        </annotation>
      </species>
      <species metaid="cpd00001__91__n0__93__" sboTerm="SBO:0000247" id="cpd00001__91__n0__93__" name="H2O_n0" compartment="n0" hasOnlySubstanceUnits="false" boundaryCondition="false" constant="false" fbc:charge="0" fbc:chemicalFormula="H2O">
        <annotation xmlns:sbml="http://www.sbml.org/sbml/level3/version1/core">
          <rdf:RDF xmlns:rdf="http://www.w3.org/1999/02/22-rdf-syntax-ns#" xmlns:dcterms="http://purl.org/dc/terms/" xmlns:vCard="http://www.w3.org/2001/vcard-rdf/3.0#" xmlns:vCard4="http://www.w3.org/2006/vcard/ns#" xmlns:bqbiol="http://biomodels.net/biology-qualifiers/" xmlns:bqmodel="http://biomodels.net/model-qualifiers/">
            <rdf:Description rdf:about="#cpd00001__91__n0__93__">
              <bqbiol:is>
                <rdf:Bag>
                  <rdf:li rdf:resource="http://identifiers.org/seed.compound/cpd00001"/>
                  <rdf:li rdf:resource="http://identifiers.org/kegg.compound/C00001"/>
                </rdf:Bag>
              </bqbiol:is>
              <bqbiol:hasProperty>
                <rdf:Bag>
                  <rdf:li rdf:resource="http://identifiers.org/sbo/SBO:0000247"/>
                </rdf:Bag>
              </bqbiol:hasProperty>
            </rdf:Description>
          </rdf:RDF>
        </annotation>
      </species>
      <species metaid="cpd00009__91__n0__93__" sboTerm="SBO:0000247" id="cpd00009__91__n0__93__" name="Phosphate_n0" compartment="n0" hasOnlySubstanceUnits="false" boundaryCondition="false" constant="false" fbc:charge="-2" fbc:chemicalFormula="HO4P">
        <annotation xmlns:sbml="http://www.sbml.org/sbml/level3/version1/core">
          <rdf:RDF xmlns:rdf="http://www.w3.org/1999/02/22-rdf-syntax-ns#" xmlns:dcterms="http://purl.org/dc/terms/" xmlns:vCard="http://www.w3.org/2001/vcard-rdf/3.0#" xmlns:vCard4="http://www.w3.org/2006/vcard/ns#" xmlns:bqbiol="http://biomodels.net/biology-qualifiers/" xmlns:bqmodel="http://biomodels.net/model-qualifiers/">
            <rdf:Description rdf:about="#cpd00009__91__n0__93__">
              <bqbiol:is>
                <rdf:Bag>
                  <rdf:li rdf:resource="http://identifiers.org/seed.compound/cpd00009"/>
                  <rdf:li rdf:resource="http://identifiers.org/kegg.compound/C00009"/>
                </rdf:Bag>
              </bqbiol:is>
              <bqbiol:hasProperty>
                <rdf:Bag>
                  <rdf:li rdf:resource="http://identifiers.org/sbo/SBO:0000247"/>
                </rdf:Bag>
              </bqbiol:hasProperty>
            </rdf:Description>
          </rdf:RDF>
        </annotation>
      </species>
      <species metaid="cpd00012__91__n0__93__" sboTerm="SBO:0000247" id="cpd00012__91__n0__93__" name="PPi_n0" compartment="n0" hasOnlySubstanceUnits="false" boundaryCondition="false" constant="false" fbc:charge="-3" fbc:chemicalFormula="HO7P2">
        <annotation xmlns:sbml="http://www.sbml.org/sbml/level3/version1/core">
          <rdf:RDF xmlns:rdf="http://www.w3.org/1999/02/22-rdf-syntax-ns#" xmlns:dcterms="http://purl.org/dc/terms/" xmlns:vCard="http://www.w3.org/2001/vcard-rdf/3.0#" xmlns:vCard4="http://www.w3.org/2006/vcard/ns#" xmlns:bqbiol="http://biomodels.net/biology-qualifiers/" xmlns:bqmodel="http://biomodels.net/model-qualifiers/">
            <rdf:Description rdf:about="#cpd00012__91__n0__93__">
              <bqbiol:is>
                <rdf:Bag>
                  <rdf:li rdf:resource="http://identifiers.org/seed.compound/cpd00012"/>
                  <rdf:li rdf:resource="http://identifiers.org/kegg.compound/C00013"/>
                </rdf:Bag>
              </bqbiol:is>
              <bqbiol:hasProperty>
                <rdf:Bag>
                  <rdf:li rdf:resource="http://identifiers.org/sbo/SBO:0000247"/>
                </rdf:Bag>
              </bqbiol:hasProperty>
            </rdf:Description>
          </rdf:RDF>
        </annotation>
      </species>
      <species metaid="cpd00017__91__n0__93__" sboTerm="SBO:0000247" id="cpd00017__91__n0__93__" name="S_Adenosyl_L_methionine_n0" compartment="n0" hasOnlySubstanceUnits="false" boundaryCondition="false" constant="false" fbc:charge="1" fbc:chemicalFormula="C15H23N6O5S">
        <annotation xmlns:sbml="http://www.sbml.org/sbml/level3/version1/core">
          <rdf:RDF xmlns:rdf="http://www.w3.org/1999/02/22-rdf-syntax-ns#" xmlns:dcterms="http://purl.org/dc/terms/" xmlns:vCard="http://www.w3.org/2001/vcard-rdf/3.0#" xmlns:vCard4="http://www.w3.org/2006/vcard/ns#" xmlns:bqbiol="http://biomodels.net/biology-qualifiers/" xmlns:bqmodel="http://biomodels.net/model-qualifiers/">
            <rdf:Description rdf:about="#cpd00017__91__n0__93__">
              <bqbiol:is>
                <rdf:Bag>
                  <rdf:li rdf:resource="http://identifiers.org/seed.compound/cpd00017"/>
                  <rdf:li rdf:resource="http://identifiers.org/kegg.compound/C00019"/>
                </rdf:Bag>
              </bqbiol:is>
              <bqbiol:hasProperty>
                <rdf:Bag>
                  <rdf:li rdf:resource="http://identifiers.org/sbo/SBO:0000247"/>
                </rdf:Bag>
              </bqbiol:hasProperty>
            </rdf:Description>
          </rdf:RDF>
        </annotation>
      </species>
      <species metaid="cpd00060__91__n0__93__" sboTerm="SBO:0000247" id="cpd00060__91__n0__93__" name="L_Methionine_n0" compartment="n0" hasOnlySubstanceUnits="false" boundaryCondition="false" constant="false" fbc:charge="0" fbc:chemicalFormula="C5H11NO2S">
        <annotation xmlns:sbml="http://www.sbml.org/sbml/level3/version1/core">
          <rdf:RDF xmlns:rdf="http://www.w3.org/1999/02/22-rdf-syntax-ns#" xmlns:dcterms="http://purl.org/dc/terms/" xmlns:vCard="http://www.w3.org/2001/vcard-rdf/3.0#" xmlns:vCard4="http://www.w3.org/2006/vcard/ns#" xmlns:bqbiol="http://biomodels.net/biology-qualifiers/" xmlns:bqmodel="http://biomodels.net/model-qualifiers/">
            <rdf:Description rdf:about="#cpd00060__91__n0__93__">
              <bqbiol:is>
                <rdf:Bag>
                  <rdf:li rdf:resource="http://identifiers.org/seed.compound/cpd00060"/>
                  <rdf:li rdf:resource="http://identifiers.org/kegg.compound/C00073"/>
                </rdf:Bag>
              </bqbiol:is>
              <bqbiol:hasProperty>
                <rdf:Bag>
                  <rdf:li rdf:resource="http://identifiers.org/sbo/SBO:0000247"/>
                </rdf:Bag>
              </bqbiol:hasProperty>
            </rdf:Description>
          </rdf:RDF>
        </annotation>
      </species>
      <species metaid="cpd00147__91__c0__93__" sboTerm="SBO:0000247" id="cpd00147__91__c0__93__" name="5_Methylthioadenosine_c0" compartment="c0" hasOnlySubstanceUnits="false" boundaryCondition="false" constant="false" fbc:charge="0" fbc:chemicalFormula="C11H15N5O3S">
        <annotation xmlns:sbml="http://www.sbml.org/sbml/level3/version1/core">
          <rdf:RDF xmlns:rdf="http://www.w3.org/1999/02/22-rdf-syntax-ns#" xmlns:dcterms="http://purl.org/dc/terms/" xmlns:vCard="http://www.w3.org/2001/vcard-rdf/3.0#" xmlns:vCard4="http://www.w3.org/2006/vcard/ns#" xmlns:bqbiol="http://biomodels.net/biology-qualifiers/" xmlns:bqmodel="http://biomodels.net/model-qualifiers/">
            <rdf:Description rdf:about="#cpd00147__91__c0__93__">
              <bqbiol:is>
                <rdf:Bag>
                  <rdf:li rdf:resource="http://identifiers.org/seed.compound/cpd00147"/>
                  <rdf:li rdf:resource="http://identifiers.org/kegg.compound/C00170"/>
                </rdf:Bag>
              </bqbiol:is>
              <bqbiol:hasProperty>
                <rdf:Bag>
                  <rdf:li rdf:resource="http://identifiers.org/sbo/SBO:0000247"/>
                </rdf:Bag>
              </bqbiol:hasProperty>
            </rdf:Description>
          </rdf:RDF>
        </annotation>
      </species>
      <species metaid="cpd00909__91__c0__93__" sboTerm="SBO:0000247" id="cpd00909__91__c0__93__" name="1_Aminocyclopropane_1_carboxylate_c0" compartment="c0" hasOnlySubstanceUnits="false" boundaryCondition="false" constant="false" fbc:charge="0" fbc:chemicalFormula="C4H7NO2">
        <annotation xmlns:sbml="http://www.sbml.org/sbml/level3/version1/core">
          <rdf:RDF xmlns:rdf="http://www.w3.org/1999/02/22-rdf-syntax-ns#" xmlns:dcterms="http://purl.org/dc/terms/" xmlns:vCard="http://www.w3.org/2001/vcard-rdf/3.0#" xmlns:vCard4="http://www.w3.org/2006/vcard/ns#" xmlns:bqbiol="http://biomodels.net/biology-qualifiers/" xmlns:bqmodel="http://biomodels.net/model-qualifiers/">
            <rdf:Description rdf:about="#cpd00909__91__c0__93__">
              <bqbiol:is>
                <rdf:Bag>
                  <rdf:li rdf:resource="http://identifiers.org/seed.compound/cpd00909"/>
                  <rdf:li rdf:resource="http://identifiers.org/kegg.compound/C01234"/>
                </rdf:Bag>
              </bqbiol:is>
              <bqbiol:hasProperty>
                <rdf:Bag>
                  <rdf:li rdf:resource="http://identifiers.org/sbo/SBO:0000247"/>
                </rdf:Bag>
              </bqbiol:hasProperty>
            </rdf:Description>
          </rdf:RDF>
        </annotation>
      </species>
      <species metaid="cpd00182__91__c0__93__" sboTerm="SBO:0000247" id="cpd00182__91__c0__93__" name="Adenosine_c0" compartment="c0" hasOnlySubstanceUnits="false" boundaryCondition="false" constant="false" fbc:charge="0" fbc:chemicalFormula="C10H13N5O4">
        <annotation xmlns:sbml="http://www.sbml.org/sbml/level3/version1/core">
          <rdf:RDF xmlns:rdf="http://www.w3.org/1999/02/22-rdf-syntax-ns#" xmlns:dcterms="http://purl.org/dc/terms/" xmlns:vCard="http://www.w3.org/2001/vcard-rdf/3.0#" xmlns:vCard4="http://www.w3.org/2006/vcard/ns#" xmlns:bqbiol="http://biomodels.net/biology-qualifiers/" xmlns:bqmodel="http://biomodels.net/model-qualifiers/">
            <rdf:Description rdf:about="#cpd00182__91__c0__93__">
              <bqbiol:is>
                <rdf:Bag>
                  <rdf:li rdf:resource="http://identifiers.org/seed.compound/cpd00182"/>
                  <rdf:li rdf:resource="http://identifiers.org/kegg.compound/C00212"/>
                </rdf:Bag>
              </bqbiol:is>
              <bqbiol:hasProperty>
                <rdf:Bag>
                  <rdf:li rdf:resource="http://identifiers.org/sbo/SBO:0000247"/>
                </rdf:Bag>
              </bqbiol:hasProperty>
            </rdf:Description>
          </rdf:RDF>
        </annotation>
      </species>
      <species metaid="cpd00638__91__c0__93__" sboTerm="SBO:0000247" id="cpd00638__91__c0__93__" name="Deamido_NAD_c0" compartment="c0" hasOnlySubstanceUnits="false" boundaryCondition="false" constant="false" fbc:charge="-2" fbc:chemicalFormula="C21H24N6O15P2">
        <annotation xmlns:sbml="http://www.sbml.org/sbml/level3/version1/core">
          <rdf:RDF xmlns:rdf="http://www.w3.org/1999/02/22-rdf-syntax-ns#" xmlns:dcterms="http://purl.org/dc/terms/" xmlns:vCard="http://www.w3.org/2001/vcard-rdf/3.0#" xmlns:vCard4="http://www.w3.org/2006/vcard/ns#" xmlns:bqbiol="http://biomodels.net/biology-qualifiers/" xmlns:bqmodel="http://biomodels.net/model-qualifiers/">
            <rdf:Description rdf:about="#cpd00638__91__c0__93__">
              <bqbiol:is>
                <rdf:Bag>
                  <rdf:li rdf:resource="http://identifiers.org/seed.compound/cpd00638"/>
                  <rdf:li rdf:resource="http://identifiers.org/kegg.compound/C00857"/>
                </rdf:Bag>
              </bqbiol:is>
              <bqbiol:hasProperty>
                <rdf:Bag>
                  <rdf:li rdf:resource="http://identifiers.org/sbo/SBO:0000247"/>
                </rdf:Bag>
              </bqbiol:hasProperty>
            </rdf:Description>
          </rdf:RDF>
        </annotation>
      </species>
      <species metaid="cpd00103__91__c0__93__" sboTerm="SBO:0000247" id="cpd00103__91__c0__93__" name="PRPP_c0" compartment="c0" hasOnlySubstanceUnits="false" boundaryCondition="false" constant="false" fbc:charge="-4" fbc:chemicalFormula="C5H9O14P3">
        <annotation xmlns:sbml="http://www.sbml.org/sbml/level3/version1/core">
          <rdf:RDF xmlns:rdf="http://www.w3.org/1999/02/22-rdf-syntax-ns#" xmlns:dcterms="http://purl.org/dc/terms/" xmlns:vCard="http://www.w3.org/2001/vcard-rdf/3.0#" xmlns:vCard4="http://www.w3.org/2006/vcard/ns#" xmlns:bqbiol="http://biomodels.net/biology-qualifiers/" xmlns:bqmodel="http://biomodels.net/model-qualifiers/">
            <rdf:Description rdf:about="#cpd00103__91__c0__93__">
              <bqbiol:is>
                <rdf:Bag>
                  <rdf:li rdf:resource="http://identifiers.org/seed.compound/cpd00103"/>
                  <rdf:li rdf:resource="http://identifiers.org/kegg.compound/C00119"/>
                </rdf:Bag>
              </bqbiol:is>
              <bqbiol:hasProperty>
                <rdf:Bag>
                  <rdf:li rdf:resource="http://identifiers.org/sbo/SBO:0000247"/>
                </rdf:Bag>
              </bqbiol:hasProperty>
            </rdf:Description>
          </rdf:RDF>
        </annotation>
      </species>
      <species metaid="cpd00128__91__c0__93__" sboTerm="SBO:0000247" id="cpd00128__91__c0__93__" name="Adenine_c0" compartment="c0" hasOnlySubstanceUnits="false" boundaryCondition="false" constant="false" fbc:charge="0" fbc:chemicalFormula="C5H5N5">
        <annotation xmlns:sbml="http://www.sbml.org/sbml/level3/version1/core">
          <rdf:RDF xmlns:rdf="http://www.w3.org/1999/02/22-rdf-syntax-ns#" xmlns:dcterms="http://purl.org/dc/terms/" xmlns:vCard="http://www.w3.org/2001/vcard-rdf/3.0#" xmlns:vCard4="http://www.w3.org/2006/vcard/ns#" xmlns:bqbiol="http://biomodels.net/biology-qualifiers/" xmlns:bqmodel="http://biomodels.net/model-qualifiers/">
            <rdf:Description rdf:about="#cpd00128__91__c0__93__">
              <bqbiol:is>
                <rdf:Bag>
                  <rdf:li rdf:resource="http://identifiers.org/seed.compound/cpd00128"/>
                  <rdf:li rdf:resource="http://identifiers.org/kegg.compound/C00147"/>
                </rdf:Bag>
              </bqbiol:is>
              <bqbiol:hasProperty>
                <rdf:Bag>
                  <rdf:li rdf:resource="http://identifiers.org/sbo/SBO:0000247"/>
                </rdf:Bag>
              </bqbiol:hasProperty>
            </rdf:Description>
          </rdf:RDF>
        </annotation>
      </species>
      <species metaid="cpd00019__91__c0__93__" sboTerm="SBO:0000247" id="cpd00019__91__c0__93__" name="S_Adenosyl_homocysteine_c0" compartment="c0" hasOnlySubstanceUnits="false" boundaryCondition="false" constant="false" fbc:charge="0" fbc:chemicalFormula="C14H20N6O5S">
        <annotation xmlns:sbml="http://www.sbml.org/sbml/level3/version1/core">
          <rdf:RDF xmlns:rdf="http://www.w3.org/1999/02/22-rdf-syntax-ns#" xmlns:dcterms="http://purl.org/dc/terms/" xmlns:vCard="http://www.w3.org/2001/vcard-rdf/3.0#" xmlns:vCard4="http://www.w3.org/2006/vcard/ns#" xmlns:bqbiol="http://biomodels.net/biology-qualifiers/" xmlns:bqmodel="http://biomodels.net/model-qualifiers/">
            <rdf:Description rdf:about="#cpd00019__91__c0__93__">
              <bqbiol:is>
                <rdf:Bag>
                  <rdf:li rdf:resource="http://identifiers.org/seed.compound/cpd00019"/>
                  <rdf:li rdf:resource="http://identifiers.org/kegg.compound/C00021"/>
                </rdf:Bag>
              </bqbiol:is>
              <bqbiol:hasProperty>
                <rdf:Bag>
                  <rdf:li rdf:resource="http://identifiers.org/sbo/SBO:0000247"/>
                </rdf:Bag>
              </bqbiol:hasProperty>
            </rdf:Description>
          </rdf:RDF>
        </annotation>
      </species>
      <species metaid="cpd00135__91__c0__93__" sboTerm="SBO:0000247" id="cpd00135__91__c0__93__" name="Homocysteine_c0" compartment="c0" hasOnlySubstanceUnits="false" boundaryCondition="false" constant="false" fbc:charge="0" fbc:chemicalFormula="C4H9NO2S">
        <annotation xmlns:sbml="http://www.sbml.org/sbml/level3/version1/core">
          <rdf:RDF xmlns:rdf="http://www.w3.org/1999/02/22-rdf-syntax-ns#" xmlns:dcterms="http://purl.org/dc/terms/" xmlns:vCard="http://www.w3.org/2001/vcard-rdf/3.0#" xmlns:vCard4="http://www.w3.org/2006/vcard/ns#" xmlns:bqbiol="http://biomodels.net/biology-qualifiers/" xmlns:bqmodel="http://biomodels.net/model-qualifiers/">
            <rdf:Description rdf:about="#cpd00135__91__c0__93__">
              <bqbiol:is>
                <rdf:Bag>
                  <rdf:li rdf:resource="http://identifiers.org/seed.compound/cpd00135"/>
                  <rdf:li rdf:resource="http://identifiers.org/kegg.compound/C00155"/>
                </rdf:Bag>
              </bqbiol:is>
              <bqbiol:hasProperty>
                <rdf:Bag>
                  <rdf:li rdf:resource="http://identifiers.org/sbo/SBO:0000247"/>
                </rdf:Bag>
              </bqbiol:hasProperty>
            </rdf:Description>
          </rdf:RDF>
        </annotation>
      </species>
      <species metaid="cpd00020__91__c0__93__" sboTerm="SBO:0000247" id="cpd00020__91__c0__93__" name="Pyruvate_c0" compartment="c0" hasOnlySubstanceUnits="false" boundaryCondition="false" constant="false" fbc:charge="-1" fbc:chemicalFormula="C3H3O3">
        <annotation xmlns:sbml="http://www.sbml.org/sbml/level3/version1/core">
          <rdf:RDF xmlns:rdf="http://www.w3.org/1999/02/22-rdf-syntax-ns#" xmlns:dcterms="http://purl.org/dc/terms/" xmlns:vCard="http://www.w3.org/2001/vcard-rdf/3.0#" xmlns:vCard4="http://www.w3.org/2006/vcard/ns#" xmlns:bqbiol="http://biomodels.net/biology-qualifiers/" xmlns:bqmodel="http://biomodels.net/model-qualifiers/">
            <rdf:Description rdf:about="#cpd00020__91__c0__93__">
              <bqbiol:is>
                <rdf:Bag>
                  <rdf:li rdf:resource="http://identifiers.org/seed.compound/cpd00020"/>
                  <rdf:li rdf:resource="http://identifiers.org/kegg.compound/C00022"/>
                </rdf:Bag>
              </bqbiol:is>
              <bqbiol:hasProperty>
                <rdf:Bag>
                  <rdf:li rdf:resource="http://identifiers.org/sbo/SBO:0000247"/>
                </rdf:Bag>
              </bqbiol:hasProperty>
            </rdf:Description>
          </rdf:RDF>
        </annotation>
      </species>
      <species metaid="cpd00061__91__c0__93__" sboTerm="SBO:0000247" id="cpd00061__91__c0__93__" name="Phosphoenolpyruvate_c0" compartment="c0" hasOnlySubstanceUnits="false" boundaryCondition="false" constant="false" fbc:charge="-3" fbc:chemicalFormula="C3H2O6P">
        <annotation xmlns:sbml="http://www.sbml.org/sbml/level3/version1/core">
          <rdf:RDF xmlns:rdf="http://www.w3.org/1999/02/22-rdf-syntax-ns#" xmlns:dcterms="http://purl.org/dc/terms/" xmlns:vCard="http://www.w3.org/2001/vcard-rdf/3.0#" xmlns:vCard4="http://www.w3.org/2006/vcard/ns#" xmlns:bqbiol="http://biomodels.net/biology-qualifiers/" xmlns:bqmodel="http://biomodels.net/model-qualifiers/">
            <rdf:Description rdf:about="#cpd00061__91__c0__93__">
              <bqbiol:is>
                <rdf:Bag>
                  <rdf:li rdf:resource="http://identifiers.org/seed.compound/cpd00061"/>
                  <rdf:li rdf:resource="http://identifiers.org/kegg.compound/C00074"/>
                </rdf:Bag>
              </bqbiol:is>
              <bqbiol:hasProperty>
                <rdf:Bag>
                  <rdf:li rdf:resource="http://identifiers.org/sbo/SBO:0000247"/>
                </rdf:Bag>
              </bqbiol:hasProperty>
            </rdf:Description>
          </rdf:RDF>
        </annotation>
      </species>
      <species metaid="cpd00061__91__d0__93__" sboTerm="SBO:0000247" id="cpd00061__91__d0__93__" name="Phosphoenolpyruvate_d0" compartment="d0" hasOnlySubstanceUnits="false" boundaryCondition="false" constant="false" fbc:charge="-3" fbc:chemicalFormula="C3H2O6P">
        <annotation xmlns:sbml="http://www.sbml.org/sbml/level3/version1/core">
          <rdf:RDF xmlns:rdf="http://www.w3.org/1999/02/22-rdf-syntax-ns#" xmlns:dcterms="http://purl.org/dc/terms/" xmlns:vCard="http://www.w3.org/2001/vcard-rdf/3.0#" xmlns:vCard4="http://www.w3.org/2006/vcard/ns#" xmlns:bqbiol="http://biomodels.net/biology-qualifiers/" xmlns:bqmodel="http://biomodels.net/model-qualifiers/">
            <rdf:Description rdf:about="#cpd00061__91__d0__93__">
              <bqbiol:is>
                <rdf:Bag>
                  <rdf:li rdf:resource="http://identifiers.org/seed.compound/cpd00061"/>
                  <rdf:li rdf:resource="http://identifiers.org/kegg.compound/C00074"/>
                </rdf:Bag>
              </bqbiol:is>
              <bqbiol:hasProperty>
                <rdf:Bag>
                  <rdf:li rdf:resource="http://identifiers.org/sbo/SBO:0000247"/>
                </rdf:Bag>
              </bqbiol:hasProperty>
            </rdf:Description>
          </rdf:RDF>
        </annotation>
      </species>
      <species metaid="cpd00003__91__m0__93__" sboTerm="SBO:0000247" id="cpd00003__91__m0__93__" name="NAD_m0" compartment="m0" hasOnlySubstanceUnits="false" boundaryCondition="false" constant="false" fbc:charge="-1" fbc:chemicalFormula="C21H26N7O14P2">
        <annotation xmlns:sbml="http://www.sbml.org/sbml/level3/version1/core">
          <rdf:RDF xmlns:rdf="http://www.w3.org/1999/02/22-rdf-syntax-ns#" xmlns:dcterms="http://purl.org/dc/terms/" xmlns:vCard="http://www.w3.org/2001/vcard-rdf/3.0#" xmlns:vCard4="http://www.w3.org/2006/vcard/ns#" xmlns:bqbiol="http://biomodels.net/biology-qualifiers/" xmlns:bqmodel="http://biomodels.net/model-qualifiers/">
            <rdf:Description rdf:about="#cpd00003__91__m0__93__">
              <bqbiol:is>
                <rdf:Bag>
                  <rdf:li rdf:resource="http://identifiers.org/seed.compound/cpd00003"/>
                  <rdf:li rdf:resource="http://identifiers.org/kegg.compound/C00003"/>
                </rdf:Bag>
              </bqbiol:is>
              <bqbiol:hasProperty>
                <rdf:Bag>
                  <rdf:li rdf:resource="http://identifiers.org/sbo/SBO:0000247"/>
                </rdf:Bag>
              </bqbiol:hasProperty>
            </rdf:Description>
          </rdf:RDF>
        </annotation>
      </species>
      <species metaid="cpd00004__91__m0__93__" sboTerm="SBO:0000247" id="cpd00004__91__m0__93__" name="NADH_m0" compartment="m0" hasOnlySubstanceUnits="false" boundaryCondition="false" constant="false" fbc:charge="-2" fbc:chemicalFormula="C21H27N7O14P2">
        <annotation xmlns:sbml="http://www.sbml.org/sbml/level3/version1/core">
          <rdf:RDF xmlns:rdf="http://www.w3.org/1999/02/22-rdf-syntax-ns#" xmlns:dcterms="http://purl.org/dc/terms/" xmlns:vCard="http://www.w3.org/2001/vcard-rdf/3.0#" xmlns:vCard4="http://www.w3.org/2006/vcard/ns#" xmlns:bqbiol="http://biomodels.net/biology-qualifiers/" xmlns:bqmodel="http://biomodels.net/model-qualifiers/">
            <rdf:Description rdf:about="#cpd00004__91__m0__93__">
              <bqbiol:is>
                <rdf:Bag>
                  <rdf:li rdf:resource="http://identifiers.org/seed.compound/cpd00004"/>
                  <rdf:li rdf:resource="http://identifiers.org/kegg.compound/C00004"/>
                </rdf:Bag>
              </bqbiol:is>
              <bqbiol:hasProperty>
                <rdf:Bag>
                  <rdf:li rdf:resource="http://identifiers.org/sbo/SBO:0000247"/>
                </rdf:Bag>
              </bqbiol:hasProperty>
            </rdf:Description>
          </rdf:RDF>
        </annotation>
      </species>
      <species metaid="cpd00130__91__m0__93__" sboTerm="SBO:0000247" id="cpd00130__91__m0__93__" name="L_Malate_m0" compartment="m0" hasOnlySubstanceUnits="false" boundaryCondition="false" constant="false" fbc:charge="-2" fbc:chemicalFormula="C4H4O5">
        <annotation xmlns:sbml="http://www.sbml.org/sbml/level3/version1/core">
          <rdf:RDF xmlns:rdf="http://www.w3.org/1999/02/22-rdf-syntax-ns#" xmlns:dcterms="http://purl.org/dc/terms/" xmlns:vCard="http://www.w3.org/2001/vcard-rdf/3.0#" xmlns:vCard4="http://www.w3.org/2006/vcard/ns#" xmlns:bqbiol="http://biomodels.net/biology-qualifiers/" xmlns:bqmodel="http://biomodels.net/model-qualifiers/">
            <rdf:Description rdf:about="#cpd00130__91__m0__93__">
              <bqbiol:is>
                <rdf:Bag>
                  <rdf:li rdf:resource="http://identifiers.org/seed.compound/cpd00130"/>
                  <rdf:li rdf:resource="http://identifiers.org/kegg.compound/C00149"/>
                </rdf:Bag>
              </bqbiol:is>
              <bqbiol:hasProperty>
                <rdf:Bag>
                  <rdf:li rdf:resource="http://identifiers.org/sbo/SBO:0000247"/>
                </rdf:Bag>
              </bqbiol:hasProperty>
            </rdf:Description>
          </rdf:RDF>
        </annotation>
      </species>
      <species metaid="cpd00130__91__c0__93__" sboTerm="SBO:0000247" id="cpd00130__91__c0__93__" name="L_Malate_c0" compartment="c0" hasOnlySubstanceUnits="false" boundaryCondition="false" constant="false" fbc:charge="-2" fbc:chemicalFormula="C4H4O5">
        <annotation xmlns:sbml="http://www.sbml.org/sbml/level3/version1/core">
          <rdf:RDF xmlns:rdf="http://www.w3.org/1999/02/22-rdf-syntax-ns#" xmlns:dcterms="http://purl.org/dc/terms/" xmlns:vCard="http://www.w3.org/2001/vcard-rdf/3.0#" xmlns:vCard4="http://www.w3.org/2006/vcard/ns#" xmlns:bqbiol="http://biomodels.net/biology-qualifiers/" xmlns:bqmodel="http://biomodels.net/model-qualifiers/">
            <rdf:Description rdf:about="#cpd00130__91__c0__93__">
              <bqbiol:is>
                <rdf:Bag>
                  <rdf:li rdf:resource="http://identifiers.org/seed.compound/cpd00130"/>
                  <rdf:li rdf:resource="http://identifiers.org/kegg.compound/C00149"/>
                </rdf:Bag>
              </bqbiol:is>
              <bqbiol:hasProperty>
                <rdf:Bag>
                  <rdf:li rdf:resource="http://identifiers.org/sbo/SBO:0000247"/>
                </rdf:Bag>
              </bqbiol:hasProperty>
            </rdf:Description>
          </rdf:RDF>
        </annotation>
      </species>
      <species metaid="cpd00130__91__d0__93__" sboTerm="SBO:0000247" id="cpd00130__91__d0__93__" name="L_Malate_d0" compartment="d0" hasOnlySubstanceUnits="false" boundaryCondition="false" constant="false" fbc:charge="-2" fbc:chemicalFormula="C4H4O5">
        <annotation xmlns:sbml="http://www.sbml.org/sbml/level3/version1/core">
          <rdf:RDF xmlns:rdf="http://www.w3.org/1999/02/22-rdf-syntax-ns#" xmlns:dcterms="http://purl.org/dc/terms/" xmlns:vCard="http://www.w3.org/2001/vcard-rdf/3.0#" xmlns:vCard4="http://www.w3.org/2006/vcard/ns#" xmlns:bqbiol="http://biomodels.net/biology-qualifiers/" xmlns:bqmodel="http://biomodels.net/model-qualifiers/">
            <rdf:Description rdf:about="#cpd00130__91__d0__93__">
              <bqbiol:is>
                <rdf:Bag>
                  <rdf:li rdf:resource="http://identifiers.org/seed.compound/cpd00130"/>
                  <rdf:li rdf:resource="http://identifiers.org/kegg.compound/C00149"/>
                </rdf:Bag>
              </bqbiol:is>
              <bqbiol:hasProperty>
                <rdf:Bag>
                  <rdf:li rdf:resource="http://identifiers.org/sbo/SBO:0000247"/>
                </rdf:Bag>
              </bqbiol:hasProperty>
            </rdf:Description>
          </rdf:RDF>
        </annotation>
      </species>
      <species metaid="cpd00550__91__c0__93__" sboTerm="SBO:0000247" id="cpd00550__91__c0__93__" name="D_Serine_c0" compartment="c0" hasOnlySubstanceUnits="false" boundaryCondition="false" constant="false" fbc:charge="0" fbc:chemicalFormula="C3H7NO3">
        <annotation xmlns:sbml="http://www.sbml.org/sbml/level3/version1/core">
          <rdf:RDF xmlns:rdf="http://www.w3.org/1999/02/22-rdf-syntax-ns#" xmlns:dcterms="http://purl.org/dc/terms/" xmlns:vCard="http://www.w3.org/2001/vcard-rdf/3.0#" xmlns:vCard4="http://www.w3.org/2006/vcard/ns#" xmlns:bqbiol="http://biomodels.net/biology-qualifiers/" xmlns:bqmodel="http://biomodels.net/model-qualifiers/">
            <rdf:Description rdf:about="#cpd00550__91__c0__93__">
              <bqbiol:is>
                <rdf:Bag>
                  <rdf:li rdf:resource="http://identifiers.org/seed.compound/cpd00550"/>
                  <rdf:li rdf:resource="http://identifiers.org/kegg.compound/C00740"/>
                </rdf:Bag>
              </bqbiol:is>
              <bqbiol:hasProperty>
                <rdf:Bag>
                  <rdf:li rdf:resource="http://identifiers.org/sbo/SBO:0000247"/>
                </rdf:Bag>
              </bqbiol:hasProperty>
            </rdf:Description>
          </rdf:RDF>
        </annotation>
      </species>
      <species metaid="cpd00071__91__c0__93__" sboTerm="SBO:0000247" id="cpd00071__91__c0__93__" name="Acetaldehyde_c0" compartment="c0" hasOnlySubstanceUnits="false" boundaryCondition="false" constant="false" fbc:charge="0" fbc:chemicalFormula="C2H4O">
        <annotation xmlns:sbml="http://www.sbml.org/sbml/level3/version1/core">
          <rdf:RDF xmlns:rdf="http://www.w3.org/1999/02/22-rdf-syntax-ns#" xmlns:dcterms="http://purl.org/dc/terms/" xmlns:vCard="http://www.w3.org/2001/vcard-rdf/3.0#" xmlns:vCard4="http://www.w3.org/2006/vcard/ns#" xmlns:bqbiol="http://biomodels.net/biology-qualifiers/" xmlns:bqmodel="http://biomodels.net/model-qualifiers/">
            <rdf:Description rdf:about="#cpd00071__91__c0__93__">
              <bqbiol:is>
                <rdf:Bag>
                  <rdf:li rdf:resource="http://identifiers.org/seed.compound/cpd00071"/>
                  <rdf:li rdf:resource="http://identifiers.org/kegg.compound/C00084"/>
                </rdf:Bag>
              </bqbiol:is>
              <bqbiol:hasProperty>
                <rdf:Bag>
                  <rdf:li rdf:resource="http://identifiers.org/sbo/SBO:0000247"/>
                </rdf:Bag>
              </bqbiol:hasProperty>
            </rdf:Description>
          </rdf:RDF>
        </annotation>
      </species>
      <species metaid="cpd00010__91__d0__93__" sboTerm="SBO:0000247" id="cpd00010__91__d0__93__" name="CoA_d0" compartment="d0" hasOnlySubstanceUnits="false" boundaryCondition="false" constant="false" fbc:charge="-4" fbc:chemicalFormula="C21H32N7O16P3S">
        <annotation xmlns:sbml="http://www.sbml.org/sbml/level3/version1/core">
          <rdf:RDF xmlns:rdf="http://www.w3.org/1999/02/22-rdf-syntax-ns#" xmlns:dcterms="http://purl.org/dc/terms/" xmlns:vCard="http://www.w3.org/2001/vcard-rdf/3.0#" xmlns:vCard4="http://www.w3.org/2006/vcard/ns#" xmlns:bqbiol="http://biomodels.net/biology-qualifiers/" xmlns:bqmodel="http://biomodels.net/model-qualifiers/">
            <rdf:Description rdf:about="#cpd00010__91__d0__93__">
              <bqbiol:is>
                <rdf:Bag>
                  <rdf:li rdf:resource="http://identifiers.org/seed.compound/cpd00010"/>
                  <rdf:li rdf:resource="http://identifiers.org/kegg.compound/C00010"/>
                </rdf:Bag>
              </bqbiol:is>
              <bqbiol:hasProperty>
                <rdf:Bag>
                  <rdf:li rdf:resource="http://identifiers.org/sbo/SBO:0000247"/>
                </rdf:Bag>
              </bqbiol:hasProperty>
            </rdf:Description>
          </rdf:RDF>
        </annotation>
      </species>
      <species metaid="cpd00022__91__d0__93__" sboTerm="SBO:0000247" id="cpd00022__91__d0__93__" name="Acetyl_CoA_d0" compartment="d0" hasOnlySubstanceUnits="false" boundaryCondition="false" constant="false" fbc:charge="-4" fbc:chemicalFormula="C23H34N7O17P3S">
        <annotation xmlns:sbml="http://www.sbml.org/sbml/level3/version1/core">
          <rdf:RDF xmlns:rdf="http://www.w3.org/1999/02/22-rdf-syntax-ns#" xmlns:dcterms="http://purl.org/dc/terms/" xmlns:vCard="http://www.w3.org/2001/vcard-rdf/3.0#" xmlns:vCard4="http://www.w3.org/2006/vcard/ns#" xmlns:bqbiol="http://biomodels.net/biology-qualifiers/" xmlns:bqmodel="http://biomodels.net/model-qualifiers/">
            <rdf:Description rdf:about="#cpd00022__91__d0__93__">
              <bqbiol:is>
                <rdf:Bag>
                  <rdf:li rdf:resource="http://identifiers.org/seed.compound/cpd00022"/>
                  <rdf:li rdf:resource="http://identifiers.org/kegg.compound/C00024"/>
                </rdf:Bag>
              </bqbiol:is>
              <bqbiol:hasProperty>
                <rdf:Bag>
                  <rdf:li rdf:resource="http://identifiers.org/sbo/SBO:0000247"/>
                </rdf:Bag>
              </bqbiol:hasProperty>
            </rdf:Description>
          </rdf:RDF>
        </annotation>
      </species>
      <species metaid="cpd00029__91__d0__93__" sboTerm="SBO:0000247" id="cpd00029__91__d0__93__" name="Acetate_d0" compartment="d0" hasOnlySubstanceUnits="false" boundaryCondition="false" constant="false" fbc:charge="-1" fbc:chemicalFormula="C2H3O2">
        <annotation xmlns:sbml="http://www.sbml.org/sbml/level3/version1/core">
          <rdf:RDF xmlns:rdf="http://www.w3.org/1999/02/22-rdf-syntax-ns#" xmlns:dcterms="http://purl.org/dc/terms/" xmlns:vCard="http://www.w3.org/2001/vcard-rdf/3.0#" xmlns:vCard4="http://www.w3.org/2006/vcard/ns#" xmlns:bqbiol="http://biomodels.net/biology-qualifiers/" xmlns:bqmodel="http://biomodels.net/model-qualifiers/">
            <rdf:Description rdf:about="#cpd00029__91__d0__93__">
              <bqbiol:is>
                <rdf:Bag>
                  <rdf:li rdf:resource="http://identifiers.org/seed.compound/cpd00029"/>
                  <rdf:li rdf:resource="http://identifiers.org/kegg.compound/C00033"/>
                </rdf:Bag>
              </bqbiol:is>
              <bqbiol:hasProperty>
                <rdf:Bag>
                  <rdf:li rdf:resource="http://identifiers.org/sbo/SBO:0000247"/>
                </rdf:Bag>
              </bqbiol:hasProperty>
            </rdf:Description>
          </rdf:RDF>
        </annotation>
      </species>
      <species metaid="cpd00022__91__c0__93__" sboTerm="SBO:0000247" id="cpd00022__91__c0__93__" name="Acetyl_CoA_c0" compartment="c0" hasOnlySubstanceUnits="false" boundaryCondition="false" constant="false" fbc:charge="-4" fbc:chemicalFormula="C23H34N7O17P3S">
        <annotation xmlns:sbml="http://www.sbml.org/sbml/level3/version1/core">
          <rdf:RDF xmlns:rdf="http://www.w3.org/1999/02/22-rdf-syntax-ns#" xmlns:dcterms="http://purl.org/dc/terms/" xmlns:vCard="http://www.w3.org/2001/vcard-rdf/3.0#" xmlns:vCard4="http://www.w3.org/2006/vcard/ns#" xmlns:bqbiol="http://biomodels.net/biology-qualifiers/" xmlns:bqmodel="http://biomodels.net/model-qualifiers/">
            <rdf:Description rdf:about="#cpd00022__91__c0__93__">
              <bqbiol:is>
                <rdf:Bag>
                  <rdf:li rdf:resource="http://identifiers.org/seed.compound/cpd00022"/>
                  <rdf:li rdf:resource="http://identifiers.org/kegg.compound/C00024"/>
                </rdf:Bag>
              </bqbiol:is>
              <bqbiol:hasProperty>
                <rdf:Bag>
                  <rdf:li rdf:resource="http://identifiers.org/sbo/SBO:0000247"/>
                </rdf:Bag>
              </bqbiol:hasProperty>
            </rdf:Description>
          </rdf:RDF>
        </annotation>
      </species>
      <species metaid="cpd00279__91__c0__93__" sboTerm="SBO:0000247" id="cpd00279__91__c0__93__" name="Acetoacetyl_CoA_c0" compartment="c0" hasOnlySubstanceUnits="false" boundaryCondition="false" constant="false" fbc:charge="-4" fbc:chemicalFormula="C25H36N7O18P3S">
        <annotation xmlns:sbml="http://www.sbml.org/sbml/level3/version1/core">
          <rdf:RDF xmlns:rdf="http://www.w3.org/1999/02/22-rdf-syntax-ns#" xmlns:dcterms="http://purl.org/dc/terms/" xmlns:vCard="http://www.w3.org/2001/vcard-rdf/3.0#" xmlns:vCard4="http://www.w3.org/2006/vcard/ns#" xmlns:bqbiol="http://biomodels.net/biology-qualifiers/" xmlns:bqmodel="http://biomodels.net/model-qualifiers/">
            <rdf:Description rdf:about="#cpd00279__91__c0__93__">
              <bqbiol:is>
                <rdf:Bag>
                  <rdf:li rdf:resource="http://identifiers.org/seed.compound/cpd00279"/>
                  <rdf:li rdf:resource="http://identifiers.org/kegg.compound/C00332"/>
                </rdf:Bag>
              </bqbiol:is>
              <bqbiol:hasProperty>
                <rdf:Bag>
                  <rdf:li rdf:resource="http://identifiers.org/sbo/SBO:0000247"/>
                </rdf:Bag>
              </bqbiol:hasProperty>
            </rdf:Description>
          </rdf:RDF>
        </annotation>
      </species>
      <species metaid="cpd00022__91__x0__93__" sboTerm="SBO:0000247" id="cpd00022__91__x0__93__" name="Acetyl_CoA_x0" compartment="x0" hasOnlySubstanceUnits="false" boundaryCondition="false" constant="false" fbc:charge="-4" fbc:chemicalFormula="C23H34N7O17P3S">
        <annotation xmlns:sbml="http://www.sbml.org/sbml/level3/version1/core">
          <rdf:RDF xmlns:rdf="http://www.w3.org/1999/02/22-rdf-syntax-ns#" xmlns:dcterms="http://purl.org/dc/terms/" xmlns:vCard="http://www.w3.org/2001/vcard-rdf/3.0#" xmlns:vCard4="http://www.w3.org/2006/vcard/ns#" xmlns:bqbiol="http://biomodels.net/biology-qualifiers/" xmlns:bqmodel="http://biomodels.net/model-qualifiers/">
            <rdf:Description rdf:about="#cpd00022__91__x0__93__">
              <bqbiol:is>
                <rdf:Bag>
                  <rdf:li rdf:resource="http://identifiers.org/seed.compound/cpd00022"/>
                  <rdf:li rdf:resource="http://identifiers.org/kegg.compound/C00024"/>
                </rdf:Bag>
              </bqbiol:is>
              <bqbiol:hasProperty>
                <rdf:Bag>
                  <rdf:li rdf:resource="http://identifiers.org/sbo/SBO:0000247"/>
                </rdf:Bag>
              </bqbiol:hasProperty>
            </rdf:Description>
          </rdf:RDF>
        </annotation>
      </species>
      <species metaid="cpd00279__91__x0__93__" sboTerm="SBO:0000247" id="cpd00279__91__x0__93__" name="Acetoacetyl_CoA_x0" compartment="x0" hasOnlySubstanceUnits="false" boundaryCondition="false" constant="false" fbc:charge="-4" fbc:chemicalFormula="C25H36N7O18P3S">
        <annotation xmlns:sbml="http://www.sbml.org/sbml/level3/version1/core">
          <rdf:RDF xmlns:rdf="http://www.w3.org/1999/02/22-rdf-syntax-ns#" xmlns:dcterms="http://purl.org/dc/terms/" xmlns:vCard="http://www.w3.org/2001/vcard-rdf/3.0#" xmlns:vCard4="http://www.w3.org/2006/vcard/ns#" xmlns:bqbiol="http://biomodels.net/biology-qualifiers/" xmlns:bqmodel="http://biomodels.net/model-qualifiers/">
            <rdf:Description rdf:about="#cpd00279__91__x0__93__">
              <bqbiol:is>
                <rdf:Bag>
                  <rdf:li rdf:resource="http://identifiers.org/seed.compound/cpd00279"/>
                  <rdf:li rdf:resource="http://identifiers.org/kegg.compound/C00332"/>
                </rdf:Bag>
              </bqbiol:is>
              <bqbiol:hasProperty>
                <rdf:Bag>
                  <rdf:li rdf:resource="http://identifiers.org/sbo/SBO:0000247"/>
                </rdf:Bag>
              </bqbiol:hasProperty>
            </rdf:Description>
          </rdf:RDF>
        </annotation>
      </species>
      <species metaid="cpd00023__91__c0__93__" sboTerm="SBO:0000247" id="cpd00023__91__c0__93__" name="L_Glutamate_c0" compartment="c0" hasOnlySubstanceUnits="false" boundaryCondition="false" constant="false" fbc:charge="-1" fbc:chemicalFormula="C5H8NO4">
        <annotation xmlns:sbml="http://www.sbml.org/sbml/level3/version1/core">
          <rdf:RDF xmlns:rdf="http://www.w3.org/1999/02/22-rdf-syntax-ns#" xmlns:dcterms="http://purl.org/dc/terms/" xmlns:vCard="http://www.w3.org/2001/vcard-rdf/3.0#" xmlns:vCard4="http://www.w3.org/2006/vcard/ns#" xmlns:bqbiol="http://biomodels.net/biology-qualifiers/" xmlns:bqmodel="http://biomodels.net/model-qualifiers/">
            <rdf:Description rdf:about="#cpd00023__91__c0__93__">
              <bqbiol:is>
                <rdf:Bag>
                  <rdf:li rdf:resource="http://identifiers.org/seed.compound/cpd00023"/>
                  <rdf:li rdf:resource="http://identifiers.org/kegg.compound/C00025"/>
                </rdf:Bag>
              </bqbiol:is>
              <bqbiol:hasProperty>
                <rdf:Bag>
                  <rdf:li rdf:resource="http://identifiers.org/sbo/SBO:0000247"/>
                </rdf:Bag>
              </bqbiol:hasProperty>
            </rdf:Description>
          </rdf:RDF>
        </annotation>
      </species>
      <species metaid="cpd02097__91__c0__93__" sboTerm="SBO:0000247" id="cpd02097__91__c0__93__" name="L_Glutamyl_5_phosphate_c0" compartment="c0" hasOnlySubstanceUnits="false" boundaryCondition="false" constant="false" fbc:charge="-2" fbc:chemicalFormula="C5H8NO7P">
        <annotation xmlns:sbml="http://www.sbml.org/sbml/level3/version1/core">
          <rdf:RDF xmlns:rdf="http://www.w3.org/1999/02/22-rdf-syntax-ns#" xmlns:dcterms="http://purl.org/dc/terms/" xmlns:vCard="http://www.w3.org/2001/vcard-rdf/3.0#" xmlns:vCard4="http://www.w3.org/2006/vcard/ns#" xmlns:bqbiol="http://biomodels.net/biology-qualifiers/" xmlns:bqmodel="http://biomodels.net/model-qualifiers/">
            <rdf:Description rdf:about="#cpd02097__91__c0__93__">
              <bqbiol:is>
                <rdf:Bag>
                  <rdf:li rdf:resource="http://identifiers.org/seed.compound/cpd02097"/>
                  <rdf:li rdf:resource="http://identifiers.org/kegg.compound/C03287"/>
                </rdf:Bag>
              </bqbiol:is>
              <bqbiol:hasProperty>
                <rdf:Bag>
                  <rdf:li rdf:resource="http://identifiers.org/sbo/SBO:0000247"/>
                </rdf:Bag>
              </bqbiol:hasProperty>
            </rdf:Description>
          </rdf:RDF>
        </annotation>
      </species>
      <species metaid="cpd02097__91__d0__93__" sboTerm="SBO:0000247" id="cpd02097__91__d0__93__" name="L_Glutamyl_5_phosphate_d0" compartment="d0" hasOnlySubstanceUnits="false" boundaryCondition="false" constant="false" fbc:charge="-2" fbc:chemicalFormula="C5H8NO7P">
        <annotation xmlns:sbml="http://www.sbml.org/sbml/level3/version1/core">
          <rdf:RDF xmlns:rdf="http://www.w3.org/1999/02/22-rdf-syntax-ns#" xmlns:dcterms="http://purl.org/dc/terms/" xmlns:vCard="http://www.w3.org/2001/vcard-rdf/3.0#" xmlns:vCard4="http://www.w3.org/2006/vcard/ns#" xmlns:bqbiol="http://biomodels.net/biology-qualifiers/" xmlns:bqmodel="http://biomodels.net/model-qualifiers/">
            <rdf:Description rdf:about="#cpd02097__91__d0__93__">
              <bqbiol:is>
                <rdf:Bag>
                  <rdf:li rdf:resource="http://identifiers.org/seed.compound/cpd02097"/>
                  <rdf:li rdf:resource="http://identifiers.org/kegg.compound/C03287"/>
                </rdf:Bag>
              </bqbiol:is>
              <bqbiol:hasProperty>
                <rdf:Bag>
                  <rdf:li rdf:resource="http://identifiers.org/sbo/SBO:0000247"/>
                </rdf:Bag>
              </bqbiol:hasProperty>
            </rdf:Description>
          </rdf:RDF>
        </annotation>
      </species>
      <species metaid="cpd00024__91__c0__93__" sboTerm="SBO:0000247" id="cpd00024__91__c0__93__" name="2_Oxoglutarate_c0" compartment="c0" hasOnlySubstanceUnits="false" boundaryCondition="false" constant="false" fbc:charge="-2" fbc:chemicalFormula="C5H4O5">
        <annotation xmlns:sbml="http://www.sbml.org/sbml/level3/version1/core">
          <rdf:RDF xmlns:rdf="http://www.w3.org/1999/02/22-rdf-syntax-ns#" xmlns:dcterms="http://purl.org/dc/terms/" xmlns:vCard="http://www.w3.org/2001/vcard-rdf/3.0#" xmlns:vCard4="http://www.w3.org/2006/vcard/ns#" xmlns:bqbiol="http://biomodels.net/biology-qualifiers/" xmlns:bqmodel="http://biomodels.net/model-qualifiers/">
            <rdf:Description rdf:about="#cpd00024__91__c0__93__">
              <bqbiol:is>
                <rdf:Bag>
                  <rdf:li rdf:resource="http://identifiers.org/seed.compound/cpd00024"/>
                  <rdf:li rdf:resource="http://identifiers.org/kegg.compound/C00026"/>
                </rdf:Bag>
              </bqbiol:is>
              <bqbiol:hasProperty>
                <rdf:Bag>
                  <rdf:li rdf:resource="http://identifiers.org/sbo/SBO:0000247"/>
                </rdf:Bag>
              </bqbiol:hasProperty>
            </rdf:Description>
          </rdf:RDF>
        </annotation>
      </species>
      <species metaid="cpd00053__91__c0__93__" sboTerm="SBO:0000247" id="cpd00053__91__c0__93__" name="L_Glutamine_c0" compartment="c0" hasOnlySubstanceUnits="false" boundaryCondition="false" constant="false" fbc:charge="0" fbc:chemicalFormula="C5H10N2O3">
        <annotation xmlns:sbml="http://www.sbml.org/sbml/level3/version1/core">
          <rdf:RDF xmlns:rdf="http://www.w3.org/1999/02/22-rdf-syntax-ns#" xmlns:dcterms="http://purl.org/dc/terms/" xmlns:vCard="http://www.w3.org/2001/vcard-rdf/3.0#" xmlns:vCard4="http://www.w3.org/2006/vcard/ns#" xmlns:bqbiol="http://biomodels.net/biology-qualifiers/" xmlns:bqmodel="http://biomodels.net/model-qualifiers/">
            <rdf:Description rdf:about="#cpd00053__91__c0__93__">
              <bqbiol:is>
                <rdf:Bag>
                  <rdf:li rdf:resource="http://identifiers.org/seed.compound/cpd00053"/>
                  <rdf:li rdf:resource="http://identifiers.org/kegg.compound/C00064"/>
                </rdf:Bag>
              </bqbiol:is>
              <bqbiol:hasProperty>
                <rdf:Bag>
                  <rdf:li rdf:resource="http://identifiers.org/sbo/SBO:0000247"/>
                </rdf:Bag>
              </bqbiol:hasProperty>
            </rdf:Description>
          </rdf:RDF>
        </annotation>
      </species>
      <species metaid="cpd00013__91__d0__93__" sboTerm="SBO:0000247" id="cpd00013__91__d0__93__" name="NH3_d0" compartment="d0" hasOnlySubstanceUnits="false" boundaryCondition="false" constant="false" fbc:charge="1" fbc:chemicalFormula="NH4">
        <annotation xmlns:sbml="http://www.sbml.org/sbml/level3/version1/core">
          <rdf:RDF xmlns:rdf="http://www.w3.org/1999/02/22-rdf-syntax-ns#" xmlns:dcterms="http://purl.org/dc/terms/" xmlns:vCard="http://www.w3.org/2001/vcard-rdf/3.0#" xmlns:vCard4="http://www.w3.org/2006/vcard/ns#" xmlns:bqbiol="http://biomodels.net/biology-qualifiers/" xmlns:bqmodel="http://biomodels.net/model-qualifiers/">
            <rdf:Description rdf:about="#cpd00013__91__d0__93__">
              <bqbiol:is>
                <rdf:Bag>
                  <rdf:li rdf:resource="http://identifiers.org/seed.compound/cpd00013"/>
                  <rdf:li rdf:resource="http://identifiers.org/kegg.compound/C00014"/>
                </rdf:Bag>
              </bqbiol:is>
              <bqbiol:hasProperty>
                <rdf:Bag>
                  <rdf:li rdf:resource="http://identifiers.org/sbo/SBO:0000247"/>
                </rdf:Bag>
              </bqbiol:hasProperty>
            </rdf:Description>
          </rdf:RDF>
        </annotation>
      </species>
      <species metaid="cpd00009__91__m0__93__" sboTerm="SBO:0000247" id="cpd00009__91__m0__93__" name="Phosphate_m0" compartment="m0" hasOnlySubstanceUnits="false" boundaryCondition="false" constant="false" fbc:charge="-2" fbc:chemicalFormula="HO4P">
        <annotation xmlns:sbml="http://www.sbml.org/sbml/level3/version1/core">
          <rdf:RDF xmlns:rdf="http://www.w3.org/1999/02/22-rdf-syntax-ns#" xmlns:dcterms="http://purl.org/dc/terms/" xmlns:vCard="http://www.w3.org/2001/vcard-rdf/3.0#" xmlns:vCard4="http://www.w3.org/2006/vcard/ns#" xmlns:bqbiol="http://biomodels.net/biology-qualifiers/" xmlns:bqmodel="http://biomodels.net/model-qualifiers/">
            <rdf:Description rdf:about="#cpd00009__91__m0__93__">
              <bqbiol:is>
                <rdf:Bag>
                  <rdf:li rdf:resource="http://identifiers.org/seed.compound/cpd00009"/>
                  <rdf:li rdf:resource="http://identifiers.org/kegg.compound/C00009"/>
                </rdf:Bag>
              </bqbiol:is>
              <bqbiol:hasProperty>
                <rdf:Bag>
                  <rdf:li rdf:resource="http://identifiers.org/sbo/SBO:0000247"/>
                </rdf:Bag>
              </bqbiol:hasProperty>
            </rdf:Description>
          </rdf:RDF>
        </annotation>
      </species>
      <species metaid="cpd00013__91__m0__93__" sboTerm="SBO:0000247" id="cpd00013__91__m0__93__" name="NH3_m0" compartment="m0" hasOnlySubstanceUnits="false" boundaryCondition="false" constant="false" fbc:charge="1" fbc:chemicalFormula="NH4">
        <annotation xmlns:sbml="http://www.sbml.org/sbml/level3/version1/core">
          <rdf:RDF xmlns:rdf="http://www.w3.org/1999/02/22-rdf-syntax-ns#" xmlns:dcterms="http://purl.org/dc/terms/" xmlns:vCard="http://www.w3.org/2001/vcard-rdf/3.0#" xmlns:vCard4="http://www.w3.org/2006/vcard/ns#" xmlns:bqbiol="http://biomodels.net/biology-qualifiers/" xmlns:bqmodel="http://biomodels.net/model-qualifiers/">
            <rdf:Description rdf:about="#cpd00013__91__m0__93__">
              <bqbiol:is>
                <rdf:Bag>
                  <rdf:li rdf:resource="http://identifiers.org/seed.compound/cpd00013"/>
                  <rdf:li rdf:resource="http://identifiers.org/kegg.compound/C00014"/>
                </rdf:Bag>
              </bqbiol:is>
              <bqbiol:hasProperty>
                <rdf:Bag>
                  <rdf:li rdf:resource="http://identifiers.org/sbo/SBO:0000247"/>
                </rdf:Bag>
              </bqbiol:hasProperty>
            </rdf:Description>
          </rdf:RDF>
        </annotation>
      </species>
      <species metaid="cpd00023__91__m0__93__" sboTerm="SBO:0000247" id="cpd00023__91__m0__93__" name="L_Glutamate_m0" compartment="m0" hasOnlySubstanceUnits="false" boundaryCondition="false" constant="false" fbc:charge="-1" fbc:chemicalFormula="C5H8NO4">
        <annotation xmlns:sbml="http://www.sbml.org/sbml/level3/version1/core">
          <rdf:RDF xmlns:rdf="http://www.w3.org/1999/02/22-rdf-syntax-ns#" xmlns:dcterms="http://purl.org/dc/terms/" xmlns:vCard="http://www.w3.org/2001/vcard-rdf/3.0#" xmlns:vCard4="http://www.w3.org/2006/vcard/ns#" xmlns:bqbiol="http://biomodels.net/biology-qualifiers/" xmlns:bqmodel="http://biomodels.net/model-qualifiers/">
            <rdf:Description rdf:about="#cpd00023__91__m0__93__">
              <bqbiol:is>
                <rdf:Bag>
                  <rdf:li rdf:resource="http://identifiers.org/seed.compound/cpd00023"/>
                  <rdf:li rdf:resource="http://identifiers.org/kegg.compound/C00025"/>
                </rdf:Bag>
              </bqbiol:is>
              <bqbiol:hasProperty>
                <rdf:Bag>
                  <rdf:li rdf:resource="http://identifiers.org/sbo/SBO:0000247"/>
                </rdf:Bag>
              </bqbiol:hasProperty>
            </rdf:Description>
          </rdf:RDF>
        </annotation>
      </species>
      <species metaid="cpd00053__91__m0__93__" sboTerm="SBO:0000247" id="cpd00053__91__m0__93__" name="L_Glutamine_m0" compartment="m0" hasOnlySubstanceUnits="false" boundaryCondition="false" constant="false" fbc:charge="0" fbc:chemicalFormula="C5H10N2O3">
        <annotation xmlns:sbml="http://www.sbml.org/sbml/level3/version1/core">
          <rdf:RDF xmlns:rdf="http://www.w3.org/1999/02/22-rdf-syntax-ns#" xmlns:dcterms="http://purl.org/dc/terms/" xmlns:vCard="http://www.w3.org/2001/vcard-rdf/3.0#" xmlns:vCard4="http://www.w3.org/2006/vcard/ns#" xmlns:bqbiol="http://biomodels.net/biology-qualifiers/" xmlns:bqmodel="http://biomodels.net/model-qualifiers/">
            <rdf:Description rdf:about="#cpd00053__91__m0__93__">
              <bqbiol:is>
                <rdf:Bag>
                  <rdf:li rdf:resource="http://identifiers.org/seed.compound/cpd00053"/>
                  <rdf:li rdf:resource="http://identifiers.org/kegg.compound/C00064"/>
                </rdf:Bag>
              </bqbiol:is>
              <bqbiol:hasProperty>
                <rdf:Bag>
                  <rdf:li rdf:resource="http://identifiers.org/sbo/SBO:0000247"/>
                </rdf:Bag>
              </bqbiol:hasProperty>
            </rdf:Description>
          </rdf:RDF>
        </annotation>
      </species>
      <species metaid="cpd00035__91__c0__93__" sboTerm="SBO:0000247" id="cpd00035__91__c0__93__" name="L_Alanine_c0" compartment="c0" hasOnlySubstanceUnits="false" boundaryCondition="false" constant="false" fbc:charge="0" fbc:chemicalFormula="C3H7NO2">
        <annotation xmlns:sbml="http://www.sbml.org/sbml/level3/version1/core">
          <rdf:RDF xmlns:rdf="http://www.w3.org/1999/02/22-rdf-syntax-ns#" xmlns:dcterms="http://purl.org/dc/terms/" xmlns:vCard="http://www.w3.org/2001/vcard-rdf/3.0#" xmlns:vCard4="http://www.w3.org/2006/vcard/ns#" xmlns:bqbiol="http://biomodels.net/biology-qualifiers/" xmlns:bqmodel="http://biomodels.net/model-qualifiers/">
            <rdf:Description rdf:about="#cpd00035__91__c0__93__">
              <bqbiol:is>
                <rdf:Bag>
                  <rdf:li rdf:resource="http://identifiers.org/seed.compound/cpd00035"/>
                  <rdf:li rdf:resource="http://identifiers.org/kegg.compound/C00041"/>
                </rdf:Bag>
              </bqbiol:is>
              <bqbiol:hasProperty>
                <rdf:Bag>
                  <rdf:li rdf:resource="http://identifiers.org/sbo/SBO:0000247"/>
                </rdf:Bag>
              </bqbiol:hasProperty>
            </rdf:Description>
          </rdf:RDF>
        </annotation>
      </species>
      <species metaid="cpd00035__91__d0__93__" sboTerm="SBO:0000247" id="cpd00035__91__d0__93__" name="L_Alanine_d0" compartment="d0" hasOnlySubstanceUnits="false" boundaryCondition="false" constant="false" fbc:charge="0" fbc:chemicalFormula="C3H7NO2">
        <annotation xmlns:sbml="http://www.sbml.org/sbml/level3/version1/core">
          <rdf:RDF xmlns:rdf="http://www.w3.org/1999/02/22-rdf-syntax-ns#" xmlns:dcterms="http://purl.org/dc/terms/" xmlns:vCard="http://www.w3.org/2001/vcard-rdf/3.0#" xmlns:vCard4="http://www.w3.org/2006/vcard/ns#" xmlns:bqbiol="http://biomodels.net/biology-qualifiers/" xmlns:bqmodel="http://biomodels.net/model-qualifiers/">
            <rdf:Description rdf:about="#cpd00035__91__d0__93__">
              <bqbiol:is>
                <rdf:Bag>
                  <rdf:li rdf:resource="http://identifiers.org/seed.compound/cpd00035"/>
                  <rdf:li rdf:resource="http://identifiers.org/kegg.compound/C00041"/>
                </rdf:Bag>
              </bqbiol:is>
              <bqbiol:hasProperty>
                <rdf:Bag>
                  <rdf:li rdf:resource="http://identifiers.org/sbo/SBO:0000247"/>
                </rdf:Bag>
              </bqbiol:hasProperty>
            </rdf:Description>
          </rdf:RDF>
        </annotation>
      </species>
      <species metaid="cpd00024__91__m0__93__" sboTerm="SBO:0000247" id="cpd00024__91__m0__93__" name="2_Oxoglutarate_m0" compartment="m0" hasOnlySubstanceUnits="false" boundaryCondition="false" constant="false" fbc:charge="-2" fbc:chemicalFormula="C5H4O5">
        <annotation xmlns:sbml="http://www.sbml.org/sbml/level3/version1/core">
          <rdf:RDF xmlns:rdf="http://www.w3.org/1999/02/22-rdf-syntax-ns#" xmlns:dcterms="http://purl.org/dc/terms/" xmlns:vCard="http://www.w3.org/2001/vcard-rdf/3.0#" xmlns:vCard4="http://www.w3.org/2006/vcard/ns#" xmlns:bqbiol="http://biomodels.net/biology-qualifiers/" xmlns:bqmodel="http://biomodels.net/model-qualifiers/">
            <rdf:Description rdf:about="#cpd00024__91__m0__93__">
              <bqbiol:is>
                <rdf:Bag>
                  <rdf:li rdf:resource="http://identifiers.org/seed.compound/cpd00024"/>
                  <rdf:li rdf:resource="http://identifiers.org/kegg.compound/C00026"/>
                </rdf:Bag>
              </bqbiol:is>
              <bqbiol:hasProperty>
                <rdf:Bag>
                  <rdf:li rdf:resource="http://identifiers.org/sbo/SBO:0000247"/>
                </rdf:Bag>
              </bqbiol:hasProperty>
            </rdf:Description>
          </rdf:RDF>
        </annotation>
      </species>
      <species metaid="cpd00035__91__m0__93__" sboTerm="SBO:0000247" id="cpd00035__91__m0__93__" name="L_Alanine_m0" compartment="m0" hasOnlySubstanceUnits="false" boundaryCondition="false" constant="false" fbc:charge="0" fbc:chemicalFormula="C3H7NO2">
        <annotation xmlns:sbml="http://www.sbml.org/sbml/level3/version1/core">
          <rdf:RDF xmlns:rdf="http://www.w3.org/1999/02/22-rdf-syntax-ns#" xmlns:dcterms="http://purl.org/dc/terms/" xmlns:vCard="http://www.w3.org/2001/vcard-rdf/3.0#" xmlns:vCard4="http://www.w3.org/2006/vcard/ns#" xmlns:bqbiol="http://biomodels.net/biology-qualifiers/" xmlns:bqmodel="http://biomodels.net/model-qualifiers/">
            <rdf:Description rdf:about="#cpd00035__91__m0__93__">
              <bqbiol:is>
                <rdf:Bag>
                  <rdf:li rdf:resource="http://identifiers.org/seed.compound/cpd00035"/>
                  <rdf:li rdf:resource="http://identifiers.org/kegg.compound/C00041"/>
                </rdf:Bag>
              </bqbiol:is>
              <bqbiol:hasProperty>
                <rdf:Bag>
                  <rdf:li rdf:resource="http://identifiers.org/sbo/SBO:0000247"/>
                </rdf:Bag>
              </bqbiol:hasProperty>
            </rdf:Description>
          </rdf:RDF>
        </annotation>
      </species>
      <species metaid="cpd00020__91__x0__93__" sboTerm="SBO:0000247" id="cpd00020__91__x0__93__" name="Pyruvate_x0" compartment="x0" hasOnlySubstanceUnits="false" boundaryCondition="false" constant="false" fbc:charge="-1" fbc:chemicalFormula="C3H3O3">
        <annotation xmlns:sbml="http://www.sbml.org/sbml/level3/version1/core">
          <rdf:RDF xmlns:rdf="http://www.w3.org/1999/02/22-rdf-syntax-ns#" xmlns:dcterms="http://purl.org/dc/terms/" xmlns:vCard="http://www.w3.org/2001/vcard-rdf/3.0#" xmlns:vCard4="http://www.w3.org/2006/vcard/ns#" xmlns:bqbiol="http://biomodels.net/biology-qualifiers/" xmlns:bqmodel="http://biomodels.net/model-qualifiers/">
            <rdf:Description rdf:about="#cpd00020__91__x0__93__">
              <bqbiol:is>
                <rdf:Bag>
                  <rdf:li rdf:resource="http://identifiers.org/seed.compound/cpd00020"/>
                  <rdf:li rdf:resource="http://identifiers.org/kegg.compound/C00022"/>
                </rdf:Bag>
              </bqbiol:is>
              <bqbiol:hasProperty>
                <rdf:Bag>
                  <rdf:li rdf:resource="http://identifiers.org/sbo/SBO:0000247"/>
                </rdf:Bag>
              </bqbiol:hasProperty>
            </rdf:Description>
          </rdf:RDF>
        </annotation>
      </species>
      <species metaid="cpd00023__91__x0__93__" sboTerm="SBO:0000247" id="cpd00023__91__x0__93__" name="L_Glutamate_x0" compartment="x0" hasOnlySubstanceUnits="false" boundaryCondition="false" constant="false" fbc:charge="-1" fbc:chemicalFormula="C5H8NO4">
        <annotation xmlns:sbml="http://www.sbml.org/sbml/level3/version1/core">
          <rdf:RDF xmlns:rdf="http://www.w3.org/1999/02/22-rdf-syntax-ns#" xmlns:dcterms="http://purl.org/dc/terms/" xmlns:vCard="http://www.w3.org/2001/vcard-rdf/3.0#" xmlns:vCard4="http://www.w3.org/2006/vcard/ns#" xmlns:bqbiol="http://biomodels.net/biology-qualifiers/" xmlns:bqmodel="http://biomodels.net/model-qualifiers/">
            <rdf:Description rdf:about="#cpd00023__91__x0__93__">
              <bqbiol:is>
                <rdf:Bag>
                  <rdf:li rdf:resource="http://identifiers.org/seed.compound/cpd00023"/>
                  <rdf:li rdf:resource="http://identifiers.org/kegg.compound/C00025"/>
                </rdf:Bag>
              </bqbiol:is>
              <bqbiol:hasProperty>
                <rdf:Bag>
                  <rdf:li rdf:resource="http://identifiers.org/sbo/SBO:0000247"/>
                </rdf:Bag>
              </bqbiol:hasProperty>
            </rdf:Description>
          </rdf:RDF>
        </annotation>
      </species>
      <species metaid="cpd00024__91__x0__93__" sboTerm="SBO:0000247" id="cpd00024__91__x0__93__" name="2_Oxoglutarate_x0" compartment="x0" hasOnlySubstanceUnits="false" boundaryCondition="false" constant="false" fbc:charge="-2" fbc:chemicalFormula="C5H4O5">
        <annotation xmlns:sbml="http://www.sbml.org/sbml/level3/version1/core">
          <rdf:RDF xmlns:rdf="http://www.w3.org/1999/02/22-rdf-syntax-ns#" xmlns:dcterms="http://purl.org/dc/terms/" xmlns:vCard="http://www.w3.org/2001/vcard-rdf/3.0#" xmlns:vCard4="http://www.w3.org/2006/vcard/ns#" xmlns:bqbiol="http://biomodels.net/biology-qualifiers/" xmlns:bqmodel="http://biomodels.net/model-qualifiers/">
            <rdf:Description rdf:about="#cpd00024__91__x0__93__">
              <bqbiol:is>
                <rdf:Bag>
                  <rdf:li rdf:resource="http://identifiers.org/seed.compound/cpd00024"/>
                  <rdf:li rdf:resource="http://identifiers.org/kegg.compound/C00026"/>
                </rdf:Bag>
              </bqbiol:is>
              <bqbiol:hasProperty>
                <rdf:Bag>
                  <rdf:li rdf:resource="http://identifiers.org/sbo/SBO:0000247"/>
                </rdf:Bag>
              </bqbiol:hasProperty>
            </rdf:Description>
          </rdf:RDF>
        </annotation>
      </species>
      <species metaid="cpd00035__91__x0__93__" sboTerm="SBO:0000247" id="cpd00035__91__x0__93__" name="L_Alanine_x0" compartment="x0" hasOnlySubstanceUnits="false" boundaryCondition="false" constant="false" fbc:charge="0" fbc:chemicalFormula="C3H7NO2">
        <annotation xmlns:sbml="http://www.sbml.org/sbml/level3/version1/core">
          <rdf:RDF xmlns:rdf="http://www.w3.org/1999/02/22-rdf-syntax-ns#" xmlns:dcterms="http://purl.org/dc/terms/" xmlns:vCard="http://www.w3.org/2001/vcard-rdf/3.0#" xmlns:vCard4="http://www.w3.org/2006/vcard/ns#" xmlns:bqbiol="http://biomodels.net/biology-qualifiers/" xmlns:bqmodel="http://biomodels.net/model-qualifiers/">
            <rdf:Description rdf:about="#cpd00035__91__x0__93__">
              <bqbiol:is>
                <rdf:Bag>
                  <rdf:li rdf:resource="http://identifiers.org/seed.compound/cpd00035"/>
                  <rdf:li rdf:resource="http://identifiers.org/kegg.compound/C00041"/>
                </rdf:Bag>
              </bqbiol:is>
              <bqbiol:hasProperty>
                <rdf:Bag>
                  <rdf:li rdf:resource="http://identifiers.org/sbo/SBO:0000247"/>
                </rdf:Bag>
              </bqbiol:hasProperty>
            </rdf:Description>
          </rdf:RDF>
        </annotation>
      </species>
      <species metaid="cpd00477__91__d0__93__" sboTerm="SBO:0000247" id="cpd00477__91__d0__93__" name="N_Acetyl_L_glutamate_d0" compartment="d0" hasOnlySubstanceUnits="false" boundaryCondition="false" constant="false" fbc:charge="-2" fbc:chemicalFormula="C7H9NO5">
        <annotation xmlns:sbml="http://www.sbml.org/sbml/level3/version1/core">
          <rdf:RDF xmlns:rdf="http://www.w3.org/1999/02/22-rdf-syntax-ns#" xmlns:dcterms="http://purl.org/dc/terms/" xmlns:vCard="http://www.w3.org/2001/vcard-rdf/3.0#" xmlns:vCard4="http://www.w3.org/2006/vcard/ns#" xmlns:bqbiol="http://biomodels.net/biology-qualifiers/" xmlns:bqmodel="http://biomodels.net/model-qualifiers/">
            <rdf:Description rdf:about="#cpd00477__91__d0__93__">
              <bqbiol:is>
                <rdf:Bag>
                  <rdf:li rdf:resource="http://identifiers.org/seed.compound/cpd00477"/>
                  <rdf:li rdf:resource="http://identifiers.org/kegg.compound/C00624"/>
                </rdf:Bag>
              </bqbiol:is>
              <bqbiol:hasProperty>
                <rdf:Bag>
                  <rdf:li rdf:resource="http://identifiers.org/sbo/SBO:0000247"/>
                </rdf:Bag>
              </bqbiol:hasProperty>
            </rdf:Description>
          </rdf:RDF>
        </annotation>
      </species>
      <species metaid="cpd00493__91__c0__93__" sboTerm="SBO:0000247" id="cpd00493__91__c0__93__" name="Pyridoxamine_phosphate_c0" compartment="c0" hasOnlySubstanceUnits="false" boundaryCondition="false" constant="false" fbc:charge="-1" fbc:chemicalFormula="C8H12N2O5P">
        <annotation xmlns:sbml="http://www.sbml.org/sbml/level3/version1/core">
          <rdf:RDF xmlns:rdf="http://www.w3.org/1999/02/22-rdf-syntax-ns#" xmlns:dcterms="http://purl.org/dc/terms/" xmlns:vCard="http://www.w3.org/2001/vcard-rdf/3.0#" xmlns:vCard4="http://www.w3.org/2006/vcard/ns#" xmlns:bqbiol="http://biomodels.net/biology-qualifiers/" xmlns:bqmodel="http://biomodels.net/model-qualifiers/">
            <rdf:Description rdf:about="#cpd00493__91__c0__93__">
              <bqbiol:is>
                <rdf:Bag>
                  <rdf:li rdf:resource="http://identifiers.org/seed.compound/cpd00493"/>
                  <rdf:li rdf:resource="http://identifiers.org/kegg.compound/C00647"/>
                </rdf:Bag>
              </bqbiol:is>
              <bqbiol:hasProperty>
                <rdf:Bag>
                  <rdf:li rdf:resource="http://identifiers.org/sbo/SBO:0000247"/>
                </rdf:Bag>
              </bqbiol:hasProperty>
            </rdf:Description>
          </rdf:RDF>
        </annotation>
      </species>
      <species metaid="cpd00007__91__d0__93__" sboTerm="SBO:0000247" id="cpd00007__91__d0__93__" name="O2_d0" compartment="d0" hasOnlySubstanceUnits="false" boundaryCondition="false" constant="false" fbc:charge="0" fbc:chemicalFormula="O2">
        <annotation xmlns:sbml="http://www.sbml.org/sbml/level3/version1/core">
          <rdf:RDF xmlns:rdf="http://www.w3.org/1999/02/22-rdf-syntax-ns#" xmlns:dcterms="http://purl.org/dc/terms/" xmlns:vCard="http://www.w3.org/2001/vcard-rdf/3.0#" xmlns:vCard4="http://www.w3.org/2006/vcard/ns#" xmlns:bqbiol="http://biomodels.net/biology-qualifiers/" xmlns:bqmodel="http://biomodels.net/model-qualifiers/">
            <rdf:Description rdf:about="#cpd00007__91__d0__93__">
              <bqbiol:is>
                <rdf:Bag>
                  <rdf:li rdf:resource="http://identifiers.org/seed.compound/cpd00007"/>
                  <rdf:li rdf:resource="http://identifiers.org/kegg.compound/C00007"/>
                </rdf:Bag>
              </bqbiol:is>
              <bqbiol:hasProperty>
                <rdf:Bag>
                  <rdf:li rdf:resource="http://identifiers.org/sbo/SBO:0000247"/>
                </rdf:Bag>
              </bqbiol:hasProperty>
            </rdf:Description>
          </rdf:RDF>
        </annotation>
      </species>
      <species metaid="cpd00025__91__d0__93__" sboTerm="SBO:0000247" id="cpd00025__91__d0__93__" name="H2O2_d0" compartment="d0" hasOnlySubstanceUnits="false" boundaryCondition="false" constant="false" fbc:charge="0" fbc:chemicalFormula="H2O2">
        <annotation xmlns:sbml="http://www.sbml.org/sbml/level3/version1/core">
          <rdf:RDF xmlns:rdf="http://www.w3.org/1999/02/22-rdf-syntax-ns#" xmlns:dcterms="http://purl.org/dc/terms/" xmlns:vCard="http://www.w3.org/2001/vcard-rdf/3.0#" xmlns:vCard4="http://www.w3.org/2006/vcard/ns#" xmlns:bqbiol="http://biomodels.net/biology-qualifiers/" xmlns:bqmodel="http://biomodels.net/model-qualifiers/">
            <rdf:Description rdf:about="#cpd00025__91__d0__93__">
              <bqbiol:is>
                <rdf:Bag>
                  <rdf:li rdf:resource="http://identifiers.org/seed.compound/cpd00025"/>
                  <rdf:li rdf:resource="http://identifiers.org/kegg.compound/C00027"/>
                </rdf:Bag>
              </bqbiol:is>
              <bqbiol:hasProperty>
                <rdf:Bag>
                  <rdf:li rdf:resource="http://identifiers.org/sbo/SBO:0000247"/>
                </rdf:Bag>
              </bqbiol:hasProperty>
            </rdf:Description>
          </rdf:RDF>
        </annotation>
      </species>
      <species metaid="cpd00493__91__d0__93__" sboTerm="SBO:0000247" id="cpd00493__91__d0__93__" name="Pyridoxamine_phosphate_d0" compartment="d0" hasOnlySubstanceUnits="false" boundaryCondition="false" constant="false" fbc:charge="-1" fbc:chemicalFormula="C8H12N2O5P">
        <annotation xmlns:sbml="http://www.sbml.org/sbml/level3/version1/core">
          <rdf:RDF xmlns:rdf="http://www.w3.org/1999/02/22-rdf-syntax-ns#" xmlns:dcterms="http://purl.org/dc/terms/" xmlns:vCard="http://www.w3.org/2001/vcard-rdf/3.0#" xmlns:vCard4="http://www.w3.org/2006/vcard/ns#" xmlns:bqbiol="http://biomodels.net/biology-qualifiers/" xmlns:bqmodel="http://biomodels.net/model-qualifiers/">
            <rdf:Description rdf:about="#cpd00493__91__d0__93__">
              <bqbiol:is>
                <rdf:Bag>
                  <rdf:li rdf:resource="http://identifiers.org/seed.compound/cpd00493"/>
                  <rdf:li rdf:resource="http://identifiers.org/kegg.compound/C00647"/>
                </rdf:Bag>
              </bqbiol:is>
              <bqbiol:hasProperty>
                <rdf:Bag>
                  <rdf:li rdf:resource="http://identifiers.org/sbo/SBO:0000247"/>
                </rdf:Bag>
              </bqbiol:hasProperty>
            </rdf:Description>
          </rdf:RDF>
        </annotation>
      </species>
      <species metaid="cpd00478__91__c0__93__" sboTerm="SBO:0000247" id="cpd00478__91__c0__93__" name="Pyridoxine_phosphate_c0" compartment="c0" hasOnlySubstanceUnits="false" boundaryCondition="false" constant="false" fbc:charge="-2" fbc:chemicalFormula="C8H10NO6P">
        <annotation xmlns:sbml="http://www.sbml.org/sbml/level3/version1/core">
          <rdf:RDF xmlns:rdf="http://www.w3.org/1999/02/22-rdf-syntax-ns#" xmlns:dcterms="http://purl.org/dc/terms/" xmlns:vCard="http://www.w3.org/2001/vcard-rdf/3.0#" xmlns:vCard4="http://www.w3.org/2006/vcard/ns#" xmlns:bqbiol="http://biomodels.net/biology-qualifiers/" xmlns:bqmodel="http://biomodels.net/model-qualifiers/">
            <rdf:Description rdf:about="#cpd00478__91__c0__93__">
              <bqbiol:is>
                <rdf:Bag>
                  <rdf:li rdf:resource="http://identifiers.org/seed.compound/cpd00478"/>
                  <rdf:li rdf:resource="http://identifiers.org/kegg.compound/C00627"/>
                </rdf:Bag>
              </bqbiol:is>
              <bqbiol:hasProperty>
                <rdf:Bag>
                  <rdf:li rdf:resource="http://identifiers.org/sbo/SBO:0000247"/>
                </rdf:Bag>
              </bqbiol:hasProperty>
            </rdf:Description>
          </rdf:RDF>
        </annotation>
      </species>
      <species metaid="cpd00478__91__d0__93__" sboTerm="SBO:0000247" id="cpd00478__91__d0__93__" name="Pyridoxine_phosphate_d0" compartment="d0" hasOnlySubstanceUnits="false" boundaryCondition="false" constant="false" fbc:charge="-2" fbc:chemicalFormula="C8H10NO6P">
        <annotation xmlns:sbml="http://www.sbml.org/sbml/level3/version1/core">
          <rdf:RDF xmlns:rdf="http://www.w3.org/1999/02/22-rdf-syntax-ns#" xmlns:dcterms="http://purl.org/dc/terms/" xmlns:vCard="http://www.w3.org/2001/vcard-rdf/3.0#" xmlns:vCard4="http://www.w3.org/2006/vcard/ns#" xmlns:bqbiol="http://biomodels.net/biology-qualifiers/" xmlns:bqmodel="http://biomodels.net/model-qualifiers/">
            <rdf:Description rdf:about="#cpd00478__91__d0__93__">
              <bqbiol:is>
                <rdf:Bag>
                  <rdf:li rdf:resource="http://identifiers.org/seed.compound/cpd00478"/>
                  <rdf:li rdf:resource="http://identifiers.org/kegg.compound/C00627"/>
                </rdf:Bag>
              </bqbiol:is>
              <bqbiol:hasProperty>
                <rdf:Bag>
                  <rdf:li rdf:resource="http://identifiers.org/sbo/SBO:0000247"/>
                </rdf:Bag>
              </bqbiol:hasProperty>
            </rdf:Description>
          </rdf:RDF>
        </annotation>
      </species>
      <species metaid="cpd00026__91__c0__93__" sboTerm="SBO:0000247" id="cpd00026__91__c0__93__" name="UDP_glucose_c0" compartment="c0" hasOnlySubstanceUnits="false" boundaryCondition="false" constant="false" fbc:charge="-2" fbc:chemicalFormula="C15H22N2O17P2">
        <annotation xmlns:sbml="http://www.sbml.org/sbml/level3/version1/core">
          <rdf:RDF xmlns:rdf="http://www.w3.org/1999/02/22-rdf-syntax-ns#" xmlns:dcterms="http://purl.org/dc/terms/" xmlns:vCard="http://www.w3.org/2001/vcard-rdf/3.0#" xmlns:vCard4="http://www.w3.org/2006/vcard/ns#" xmlns:bqbiol="http://biomodels.net/biology-qualifiers/" xmlns:bqmodel="http://biomodels.net/model-qualifiers/">
            <rdf:Description rdf:about="#cpd00026__91__c0__93__">
              <bqbiol:is>
                <rdf:Bag>
                  <rdf:li rdf:resource="http://identifiers.org/seed.compound/cpd00026"/>
                  <rdf:li rdf:resource="http://identifiers.org/kegg.compound/C00029"/>
                </rdf:Bag>
              </bqbiol:is>
              <bqbiol:hasProperty>
                <rdf:Bag>
                  <rdf:li rdf:resource="http://identifiers.org/sbo/SBO:0000247"/>
                </rdf:Bag>
              </bqbiol:hasProperty>
            </rdf:Description>
          </rdf:RDF>
        </annotation>
      </species>
      <species metaid="cpd00144__91__c0__93__" sboTerm="SBO:0000247" id="cpd00144__91__c0__93__" name="UDPglucuronate_c0" compartment="c0" hasOnlySubstanceUnits="false" boundaryCondition="false" constant="false" fbc:charge="-3" fbc:chemicalFormula="C15H19N2O18P2">
        <annotation xmlns:sbml="http://www.sbml.org/sbml/level3/version1/core">
          <rdf:RDF xmlns:rdf="http://www.w3.org/1999/02/22-rdf-syntax-ns#" xmlns:dcterms="http://purl.org/dc/terms/" xmlns:vCard="http://www.w3.org/2001/vcard-rdf/3.0#" xmlns:vCard4="http://www.w3.org/2006/vcard/ns#" xmlns:bqbiol="http://biomodels.net/biology-qualifiers/" xmlns:bqmodel="http://biomodels.net/model-qualifiers/">
            <rdf:Description rdf:about="#cpd00144__91__c0__93__">
              <bqbiol:is>
                <rdf:Bag>
                  <rdf:li rdf:resource="http://identifiers.org/seed.compound/cpd00144"/>
                  <rdf:li rdf:resource="http://identifiers.org/kegg.compound/C00167"/>
                </rdf:Bag>
              </bqbiol:is>
              <bqbiol:hasProperty>
                <rdf:Bag>
                  <rdf:li rdf:resource="http://identifiers.org/sbo/SBO:0000247"/>
                </rdf:Bag>
              </bqbiol:hasProperty>
            </rdf:Description>
          </rdf:RDF>
        </annotation>
      </species>
      <species metaid="cpd00089__91__c0__93__" sboTerm="SBO:0000247" id="cpd00089__91__c0__93__" name="Glucose_1_phosphate_c0" compartment="c0" hasOnlySubstanceUnits="false" boundaryCondition="false" constant="false" fbc:charge="-2" fbc:chemicalFormula="C6H11O9P">
        <annotation xmlns:sbml="http://www.sbml.org/sbml/level3/version1/core">
          <rdf:RDF xmlns:rdf="http://www.w3.org/1999/02/22-rdf-syntax-ns#" xmlns:dcterms="http://purl.org/dc/terms/" xmlns:vCard="http://www.w3.org/2001/vcard-rdf/3.0#" xmlns:vCard4="http://www.w3.org/2006/vcard/ns#" xmlns:bqbiol="http://biomodels.net/biology-qualifiers/" xmlns:bqmodel="http://biomodels.net/model-qualifiers/">
            <rdf:Description rdf:about="#cpd00089__91__c0__93__">
              <bqbiol:is>
                <rdf:Bag>
                  <rdf:li rdf:resource="http://identifiers.org/seed.compound/cpd00089"/>
                  <rdf:li rdf:resource="http://identifiers.org/kegg.compound/C00103"/>
                </rdf:Bag>
              </bqbiol:is>
              <bqbiol:hasProperty>
                <rdf:Bag>
                  <rdf:li rdf:resource="http://identifiers.org/sbo/SBO:0000247"/>
                </rdf:Bag>
              </bqbiol:hasProperty>
            </rdf:Description>
          </rdf:RDF>
        </annotation>
      </species>
      <species metaid="cpd00031__91__c0__93__" sboTerm="SBO:0000247" id="cpd00031__91__c0__93__" name="GDP_c0" compartment="c0" hasOnlySubstanceUnits="false" boundaryCondition="false" constant="false" fbc:charge="-2" fbc:chemicalFormula="C10H13N5O11P2">
        <annotation xmlns:sbml="http://www.sbml.org/sbml/level3/version1/core">
          <rdf:RDF xmlns:rdf="http://www.w3.org/1999/02/22-rdf-syntax-ns#" xmlns:dcterms="http://purl.org/dc/terms/" xmlns:vCard="http://www.w3.org/2001/vcard-rdf/3.0#" xmlns:vCard4="http://www.w3.org/2006/vcard/ns#" xmlns:bqbiol="http://biomodels.net/biology-qualifiers/" xmlns:bqmodel="http://biomodels.net/model-qualifiers/">
            <rdf:Description rdf:about="#cpd00031__91__c0__93__">
              <bqbiol:is>
                <rdf:Bag>
                  <rdf:li rdf:resource="http://identifiers.org/seed.compound/cpd00031"/>
                  <rdf:li rdf:resource="http://identifiers.org/kegg.compound/C00035"/>
                </rdf:Bag>
              </bqbiol:is>
              <bqbiol:hasProperty>
                <rdf:Bag>
                  <rdf:li rdf:resource="http://identifiers.org/sbo/SBO:0000247"/>
                </rdf:Bag>
              </bqbiol:hasProperty>
            </rdf:Description>
          </rdf:RDF>
        </annotation>
      </species>
      <species metaid="cpd00038__91__c0__93__" sboTerm="SBO:0000247" id="cpd00038__91__c0__93__" name="GTP_c0" compartment="c0" hasOnlySubstanceUnits="false" boundaryCondition="false" constant="false" fbc:charge="-3" fbc:chemicalFormula="C10H13N5O14P3">
        <annotation xmlns:sbml="http://www.sbml.org/sbml/level3/version1/core">
          <rdf:RDF xmlns:rdf="http://www.w3.org/1999/02/22-rdf-syntax-ns#" xmlns:dcterms="http://purl.org/dc/terms/" xmlns:vCard="http://www.w3.org/2001/vcard-rdf/3.0#" xmlns:vCard4="http://www.w3.org/2006/vcard/ns#" xmlns:bqbiol="http://biomodels.net/biology-qualifiers/" xmlns:bqmodel="http://biomodels.net/model-qualifiers/">
            <rdf:Description rdf:about="#cpd00038__91__c0__93__">
              <bqbiol:is>
                <rdf:Bag>
                  <rdf:li rdf:resource="http://identifiers.org/seed.compound/cpd00038"/>
                  <rdf:li rdf:resource="http://identifiers.org/kegg.compound/C00044"/>
                </rdf:Bag>
              </bqbiol:is>
              <bqbiol:hasProperty>
                <rdf:Bag>
                  <rdf:li rdf:resource="http://identifiers.org/sbo/SBO:0000247"/>
                </rdf:Bag>
              </bqbiol:hasProperty>
            </rdf:Description>
          </rdf:RDF>
        </annotation>
      </species>
      <species metaid="cpd00031__91__d0__93__" sboTerm="SBO:0000247" id="cpd00031__91__d0__93__" name="GDP_d0" compartment="d0" hasOnlySubstanceUnits="false" boundaryCondition="false" constant="false" fbc:charge="-2" fbc:chemicalFormula="C10H13N5O11P2">
        <annotation xmlns:sbml="http://www.sbml.org/sbml/level3/version1/core">
          <rdf:RDF xmlns:rdf="http://www.w3.org/1999/02/22-rdf-syntax-ns#" xmlns:dcterms="http://purl.org/dc/terms/" xmlns:vCard="http://www.w3.org/2001/vcard-rdf/3.0#" xmlns:vCard4="http://www.w3.org/2006/vcard/ns#" xmlns:bqbiol="http://biomodels.net/biology-qualifiers/" xmlns:bqmodel="http://biomodels.net/model-qualifiers/">
            <rdf:Description rdf:about="#cpd00031__91__d0__93__">
              <bqbiol:is>
                <rdf:Bag>
                  <rdf:li rdf:resource="http://identifiers.org/seed.compound/cpd00031"/>
                  <rdf:li rdf:resource="http://identifiers.org/kegg.compound/C00035"/>
                </rdf:Bag>
              </bqbiol:is>
              <bqbiol:hasProperty>
                <rdf:Bag>
                  <rdf:li rdf:resource="http://identifiers.org/sbo/SBO:0000247"/>
                </rdf:Bag>
              </bqbiol:hasProperty>
            </rdf:Description>
          </rdf:RDF>
        </annotation>
      </species>
      <species metaid="cpd00038__91__d0__93__" sboTerm="SBO:0000247" id="cpd00038__91__d0__93__" name="GTP_d0" compartment="d0" hasOnlySubstanceUnits="false" boundaryCondition="false" constant="false" fbc:charge="-3" fbc:chemicalFormula="C10H13N5O14P3">
        <annotation xmlns:sbml="http://www.sbml.org/sbml/level3/version1/core">
          <rdf:RDF xmlns:rdf="http://www.w3.org/1999/02/22-rdf-syntax-ns#" xmlns:dcterms="http://purl.org/dc/terms/" xmlns:vCard="http://www.w3.org/2001/vcard-rdf/3.0#" xmlns:vCard4="http://www.w3.org/2006/vcard/ns#" xmlns:bqbiol="http://biomodels.net/biology-qualifiers/" xmlns:bqmodel="http://biomodels.net/model-qualifiers/">
            <rdf:Description rdf:about="#cpd00038__91__d0__93__">
              <bqbiol:is>
                <rdf:Bag>
                  <rdf:li rdf:resource="http://identifiers.org/seed.compound/cpd00038"/>
                  <rdf:li rdf:resource="http://identifiers.org/kegg.compound/C00044"/>
                </rdf:Bag>
              </bqbiol:is>
              <bqbiol:hasProperty>
                <rdf:Bag>
                  <rdf:li rdf:resource="http://identifiers.org/sbo/SBO:0000247"/>
                </rdf:Bag>
              </bqbiol:hasProperty>
            </rdf:Description>
          </rdf:RDF>
        </annotation>
      </species>
      <species metaid="cpd00031__91__m0__93__" sboTerm="SBO:0000247" id="cpd00031__91__m0__93__" name="GDP_m0" compartment="m0" hasOnlySubstanceUnits="false" boundaryCondition="false" constant="false" fbc:charge="-2" fbc:chemicalFormula="C10H13N5O11P2">
        <annotation xmlns:sbml="http://www.sbml.org/sbml/level3/version1/core">
          <rdf:RDF xmlns:rdf="http://www.w3.org/1999/02/22-rdf-syntax-ns#" xmlns:dcterms="http://purl.org/dc/terms/" xmlns:vCard="http://www.w3.org/2001/vcard-rdf/3.0#" xmlns:vCard4="http://www.w3.org/2006/vcard/ns#" xmlns:bqbiol="http://biomodels.net/biology-qualifiers/" xmlns:bqmodel="http://biomodels.net/model-qualifiers/">
            <rdf:Description rdf:about="#cpd00031__91__m0__93__">
              <bqbiol:is>
                <rdf:Bag>
                  <rdf:li rdf:resource="http://identifiers.org/seed.compound/cpd00031"/>
                  <rdf:li rdf:resource="http://identifiers.org/kegg.compound/C00035"/>
                </rdf:Bag>
              </bqbiol:is>
              <bqbiol:hasProperty>
                <rdf:Bag>
                  <rdf:li rdf:resource="http://identifiers.org/sbo/SBO:0000247"/>
                </rdf:Bag>
              </bqbiol:hasProperty>
            </rdf:Description>
          </rdf:RDF>
        </annotation>
      </species>
      <species metaid="cpd00038__91__m0__93__" sboTerm="SBO:0000247" id="cpd00038__91__m0__93__" name="GTP_m0" compartment="m0" hasOnlySubstanceUnits="false" boundaryCondition="false" constant="false" fbc:charge="-3" fbc:chemicalFormula="C10H13N5O14P3">
        <annotation xmlns:sbml="http://www.sbml.org/sbml/level3/version1/core">
          <rdf:RDF xmlns:rdf="http://www.w3.org/1999/02/22-rdf-syntax-ns#" xmlns:dcterms="http://purl.org/dc/terms/" xmlns:vCard="http://www.w3.org/2001/vcard-rdf/3.0#" xmlns:vCard4="http://www.w3.org/2006/vcard/ns#" xmlns:bqbiol="http://biomodels.net/biology-qualifiers/" xmlns:bqmodel="http://biomodels.net/model-qualifiers/">
            <rdf:Description rdf:about="#cpd00038__91__m0__93__">
              <bqbiol:is>
                <rdf:Bag>
                  <rdf:li rdf:resource="http://identifiers.org/seed.compound/cpd00038"/>
                  <rdf:li rdf:resource="http://identifiers.org/kegg.compound/C00044"/>
                </rdf:Bag>
              </bqbiol:is>
              <bqbiol:hasProperty>
                <rdf:Bag>
                  <rdf:li rdf:resource="http://identifiers.org/sbo/SBO:0000247"/>
                </rdf:Bag>
              </bqbiol:hasProperty>
            </rdf:Description>
          </rdf:RDF>
        </annotation>
      </species>
      <species metaid="cpd00031__91__n0__93__" sboTerm="SBO:0000247" id="cpd00031__91__n0__93__" name="GDP_n0" compartment="n0" hasOnlySubstanceUnits="false" boundaryCondition="false" constant="false" fbc:charge="-2" fbc:chemicalFormula="C10H13N5O11P2">
        <annotation xmlns:sbml="http://www.sbml.org/sbml/level3/version1/core">
          <rdf:RDF xmlns:rdf="http://www.w3.org/1999/02/22-rdf-syntax-ns#" xmlns:dcterms="http://purl.org/dc/terms/" xmlns:vCard="http://www.w3.org/2001/vcard-rdf/3.0#" xmlns:vCard4="http://www.w3.org/2006/vcard/ns#" xmlns:bqbiol="http://biomodels.net/biology-qualifiers/" xmlns:bqmodel="http://biomodels.net/model-qualifiers/">
            <rdf:Description rdf:about="#cpd00031__91__n0__93__">
              <bqbiol:is>
                <rdf:Bag>
                  <rdf:li rdf:resource="http://identifiers.org/seed.compound/cpd00031"/>
                  <rdf:li rdf:resource="http://identifiers.org/kegg.compound/C00035"/>
                </rdf:Bag>
              </bqbiol:is>
              <bqbiol:hasProperty>
                <rdf:Bag>
                  <rdf:li rdf:resource="http://identifiers.org/sbo/SBO:0000247"/>
                </rdf:Bag>
              </bqbiol:hasProperty>
            </rdf:Description>
          </rdf:RDF>
        </annotation>
      </species>
      <species metaid="cpd00038__91__n0__93__" sboTerm="SBO:0000247" id="cpd00038__91__n0__93__" name="GTP_n0" compartment="n0" hasOnlySubstanceUnits="false" boundaryCondition="false" constant="false" fbc:charge="-3" fbc:chemicalFormula="C10H13N5O14P3">
        <annotation xmlns:sbml="http://www.sbml.org/sbml/level3/version1/core">
          <rdf:RDF xmlns:rdf="http://www.w3.org/1999/02/22-rdf-syntax-ns#" xmlns:dcterms="http://purl.org/dc/terms/" xmlns:vCard="http://www.w3.org/2001/vcard-rdf/3.0#" xmlns:vCard4="http://www.w3.org/2006/vcard/ns#" xmlns:bqbiol="http://biomodels.net/biology-qualifiers/" xmlns:bqmodel="http://biomodels.net/model-qualifiers/">
            <rdf:Description rdf:about="#cpd00038__91__n0__93__">
              <bqbiol:is>
                <rdf:Bag>
                  <rdf:li rdf:resource="http://identifiers.org/seed.compound/cpd00038"/>
                  <rdf:li rdf:resource="http://identifiers.org/kegg.compound/C00044"/>
                </rdf:Bag>
              </bqbiol:is>
              <bqbiol:hasProperty>
                <rdf:Bag>
                  <rdf:li rdf:resource="http://identifiers.org/sbo/SBO:0000247"/>
                </rdf:Bag>
              </bqbiol:hasProperty>
            </rdf:Description>
          </rdf:RDF>
        </annotation>
      </species>
      <species metaid="cpd00031__91__x0__93__" sboTerm="SBO:0000247" id="cpd00031__91__x0__93__" name="GDP_x0" compartment="x0" hasOnlySubstanceUnits="false" boundaryCondition="false" constant="false" fbc:charge="-2" fbc:chemicalFormula="C10H13N5O11P2">
        <annotation xmlns:sbml="http://www.sbml.org/sbml/level3/version1/core">
          <rdf:RDF xmlns:rdf="http://www.w3.org/1999/02/22-rdf-syntax-ns#" xmlns:dcterms="http://purl.org/dc/terms/" xmlns:vCard="http://www.w3.org/2001/vcard-rdf/3.0#" xmlns:vCard4="http://www.w3.org/2006/vcard/ns#" xmlns:bqbiol="http://biomodels.net/biology-qualifiers/" xmlns:bqmodel="http://biomodels.net/model-qualifiers/">
            <rdf:Description rdf:about="#cpd00031__91__x0__93__">
              <bqbiol:is>
                <rdf:Bag>
                  <rdf:li rdf:resource="http://identifiers.org/seed.compound/cpd00031"/>
                  <rdf:li rdf:resource="http://identifiers.org/kegg.compound/C00035"/>
                </rdf:Bag>
              </bqbiol:is>
              <bqbiol:hasProperty>
                <rdf:Bag>
                  <rdf:li rdf:resource="http://identifiers.org/sbo/SBO:0000247"/>
                </rdf:Bag>
              </bqbiol:hasProperty>
            </rdf:Description>
          </rdf:RDF>
        </annotation>
      </species>
      <species metaid="cpd00038__91__x0__93__" sboTerm="SBO:0000247" id="cpd00038__91__x0__93__" name="GTP_x0" compartment="x0" hasOnlySubstanceUnits="false" boundaryCondition="false" constant="false" fbc:charge="-3" fbc:chemicalFormula="C10H13N5O14P3">
        <annotation xmlns:sbml="http://www.sbml.org/sbml/level3/version1/core">
          <rdf:RDF xmlns:rdf="http://www.w3.org/1999/02/22-rdf-syntax-ns#" xmlns:dcterms="http://purl.org/dc/terms/" xmlns:vCard="http://www.w3.org/2001/vcard-rdf/3.0#" xmlns:vCard4="http://www.w3.org/2006/vcard/ns#" xmlns:bqbiol="http://biomodels.net/biology-qualifiers/" xmlns:bqmodel="http://biomodels.net/model-qualifiers/">
            <rdf:Description rdf:about="#cpd00038__91__x0__93__">
              <bqbiol:is>
                <rdf:Bag>
                  <rdf:li rdf:resource="http://identifiers.org/seed.compound/cpd00038"/>
                  <rdf:li rdf:resource="http://identifiers.org/kegg.compound/C00044"/>
                </rdf:Bag>
              </bqbiol:is>
              <bqbiol:hasProperty>
                <rdf:Bag>
                  <rdf:li rdf:resource="http://identifiers.org/sbo/SBO:0000247"/>
                </rdf:Bag>
              </bqbiol:hasProperty>
            </rdf:Description>
          </rdf:RDF>
        </annotation>
      </species>
      <species metaid="cpd00126__91__c0__93__" sboTerm="SBO:0000247" id="cpd00126__91__c0__93__" name="GMP_c0" compartment="c0" hasOnlySubstanceUnits="false" boundaryCondition="false" constant="false" fbc:charge="-2" fbc:chemicalFormula="C10H12N5O8P">
        <annotation xmlns:sbml="http://www.sbml.org/sbml/level3/version1/core">
          <rdf:RDF xmlns:rdf="http://www.w3.org/1999/02/22-rdf-syntax-ns#" xmlns:dcterms="http://purl.org/dc/terms/" xmlns:vCard="http://www.w3.org/2001/vcard-rdf/3.0#" xmlns:vCard4="http://www.w3.org/2006/vcard/ns#" xmlns:bqbiol="http://biomodels.net/biology-qualifiers/" xmlns:bqmodel="http://biomodels.net/model-qualifiers/">
            <rdf:Description rdf:about="#cpd00126__91__c0__93__">
              <bqbiol:is>
                <rdf:Bag>
                  <rdf:li rdf:resource="http://identifiers.org/seed.compound/cpd00126"/>
                  <rdf:li rdf:resource="http://identifiers.org/kegg.compound/C00144"/>
                </rdf:Bag>
              </bqbiol:is>
              <bqbiol:hasProperty>
                <rdf:Bag>
                  <rdf:li rdf:resource="http://identifiers.org/sbo/SBO:0000247"/>
                </rdf:Bag>
              </bqbiol:hasProperty>
            </rdf:Description>
          </rdf:RDF>
        </annotation>
      </species>
      <species metaid="cpd00032__91__c0__93__" sboTerm="SBO:0000247" id="cpd00032__91__c0__93__" name="Oxaloacetate_c0" compartment="c0" hasOnlySubstanceUnits="false" boundaryCondition="false" constant="false" fbc:charge="-2" fbc:chemicalFormula="C4H2O5">
        <annotation xmlns:sbml="http://www.sbml.org/sbml/level3/version1/core">
          <rdf:RDF xmlns:rdf="http://www.w3.org/1999/02/22-rdf-syntax-ns#" xmlns:dcterms="http://purl.org/dc/terms/" xmlns:vCard="http://www.w3.org/2001/vcard-rdf/3.0#" xmlns:vCard4="http://www.w3.org/2006/vcard/ns#" xmlns:bqbiol="http://biomodels.net/biology-qualifiers/" xmlns:bqmodel="http://biomodels.net/model-qualifiers/">
            <rdf:Description rdf:about="#cpd00032__91__c0__93__">
              <bqbiol:is>
                <rdf:Bag>
                  <rdf:li rdf:resource="http://identifiers.org/seed.compound/cpd00032"/>
                  <rdf:li rdf:resource="http://identifiers.org/kegg.compound/C00036"/>
                </rdf:Bag>
              </bqbiol:is>
              <bqbiol:hasProperty>
                <rdf:Bag>
                  <rdf:li rdf:resource="http://identifiers.org/sbo/SBO:0000247"/>
                </rdf:Bag>
              </bqbiol:hasProperty>
            </rdf:Description>
          </rdf:RDF>
        </annotation>
      </species>
      <species metaid="cpd00011__91__n0__93__" sboTerm="SBO:0000247" id="cpd00011__91__n0__93__" name="CO2_n0" compartment="n0" hasOnlySubstanceUnits="false" boundaryCondition="false" constant="false" fbc:charge="0" fbc:chemicalFormula="CO2">
        <annotation xmlns:sbml="http://www.sbml.org/sbml/level3/version1/core">
          <rdf:RDF xmlns:rdf="http://www.w3.org/1999/02/22-rdf-syntax-ns#" xmlns:dcterms="http://purl.org/dc/terms/" xmlns:vCard="http://www.w3.org/2001/vcard-rdf/3.0#" xmlns:vCard4="http://www.w3.org/2006/vcard/ns#" xmlns:bqbiol="http://biomodels.net/biology-qualifiers/" xmlns:bqmodel="http://biomodels.net/model-qualifiers/">
            <rdf:Description rdf:about="#cpd00011__91__n0__93__">
              <bqbiol:is>
                <rdf:Bag>
                  <rdf:li rdf:resource="http://identifiers.org/seed.compound/cpd00011"/>
                  <rdf:li rdf:resource="http://identifiers.org/kegg.compound/C00011"/>
                </rdf:Bag>
              </bqbiol:is>
              <bqbiol:hasProperty>
                <rdf:Bag>
                  <rdf:li rdf:resource="http://identifiers.org/sbo/SBO:0000247"/>
                </rdf:Bag>
              </bqbiol:hasProperty>
            </rdf:Description>
          </rdf:RDF>
        </annotation>
      </species>
      <species metaid="cpd00032__91__n0__93__" sboTerm="SBO:0000247" id="cpd00032__91__n0__93__" name="Oxaloacetate_n0" compartment="n0" hasOnlySubstanceUnits="false" boundaryCondition="false" constant="false" fbc:charge="-2" fbc:chemicalFormula="C4H2O5">
        <annotation xmlns:sbml="http://www.sbml.org/sbml/level3/version1/core">
          <rdf:RDF xmlns:rdf="http://www.w3.org/1999/02/22-rdf-syntax-ns#" xmlns:dcterms="http://purl.org/dc/terms/" xmlns:vCard="http://www.w3.org/2001/vcard-rdf/3.0#" xmlns:vCard4="http://www.w3.org/2006/vcard/ns#" xmlns:bqbiol="http://biomodels.net/biology-qualifiers/" xmlns:bqmodel="http://biomodels.net/model-qualifiers/">
            <rdf:Description rdf:about="#cpd00032__91__n0__93__">
              <bqbiol:is>
                <rdf:Bag>
                  <rdf:li rdf:resource="http://identifiers.org/seed.compound/cpd00032"/>
                  <rdf:li rdf:resource="http://identifiers.org/kegg.compound/C00036"/>
                </rdf:Bag>
              </bqbiol:is>
              <bqbiol:hasProperty>
                <rdf:Bag>
                  <rdf:li rdf:resource="http://identifiers.org/sbo/SBO:0000247"/>
                </rdf:Bag>
              </bqbiol:hasProperty>
            </rdf:Description>
          </rdf:RDF>
        </annotation>
      </species>
      <species metaid="cpd00061__91__n0__93__" sboTerm="SBO:0000247" id="cpd00061__91__n0__93__" name="Phosphoenolpyruvate_n0" compartment="n0" hasOnlySubstanceUnits="false" boundaryCondition="false" constant="false" fbc:charge="-3" fbc:chemicalFormula="C3H2O6P">
        <annotation xmlns:sbml="http://www.sbml.org/sbml/level3/version1/core">
          <rdf:RDF xmlns:rdf="http://www.w3.org/1999/02/22-rdf-syntax-ns#" xmlns:dcterms="http://purl.org/dc/terms/" xmlns:vCard="http://www.w3.org/2001/vcard-rdf/3.0#" xmlns:vCard4="http://www.w3.org/2006/vcard/ns#" xmlns:bqbiol="http://biomodels.net/biology-qualifiers/" xmlns:bqmodel="http://biomodels.net/model-qualifiers/">
            <rdf:Description rdf:about="#cpd00061__91__n0__93__">
              <bqbiol:is>
                <rdf:Bag>
                  <rdf:li rdf:resource="http://identifiers.org/seed.compound/cpd00061"/>
                  <rdf:li rdf:resource="http://identifiers.org/kegg.compound/C00074"/>
                </rdf:Bag>
              </bqbiol:is>
              <bqbiol:hasProperty>
                <rdf:Bag>
                  <rdf:li rdf:resource="http://identifiers.org/sbo/SBO:0000247"/>
                </rdf:Bag>
              </bqbiol:hasProperty>
            </rdf:Description>
          </rdf:RDF>
        </annotation>
      </species>
      <species metaid="cpd00032__91__d0__93__" sboTerm="SBO:0000247" id="cpd00032__91__d0__93__" name="Oxaloacetate_d0" compartment="d0" hasOnlySubstanceUnits="false" boundaryCondition="false" constant="false" fbc:charge="-2" fbc:chemicalFormula="C4H2O5">
        <annotation xmlns:sbml="http://www.sbml.org/sbml/level3/version1/core">
          <rdf:RDF xmlns:rdf="http://www.w3.org/1999/02/22-rdf-syntax-ns#" xmlns:dcterms="http://purl.org/dc/terms/" xmlns:vCard="http://www.w3.org/2001/vcard-rdf/3.0#" xmlns:vCard4="http://www.w3.org/2006/vcard/ns#" xmlns:bqbiol="http://biomodels.net/biology-qualifiers/" xmlns:bqmodel="http://biomodels.net/model-qualifiers/">
            <rdf:Description rdf:about="#cpd00032__91__d0__93__">
              <bqbiol:is>
                <rdf:Bag>
                  <rdf:li rdf:resource="http://identifiers.org/seed.compound/cpd00032"/>
                  <rdf:li rdf:resource="http://identifiers.org/kegg.compound/C00036"/>
                </rdf:Bag>
              </bqbiol:is>
              <bqbiol:hasProperty>
                <rdf:Bag>
                  <rdf:li rdf:resource="http://identifiers.org/sbo/SBO:0000247"/>
                </rdf:Bag>
              </bqbiol:hasProperty>
            </rdf:Description>
          </rdf:RDF>
        </annotation>
      </species>
      <species metaid="cpd00032__91__m0__93__" sboTerm="SBO:0000247" id="cpd00032__91__m0__93__" name="Oxaloacetate_m0" compartment="m0" hasOnlySubstanceUnits="false" boundaryCondition="false" constant="false" fbc:charge="-2" fbc:chemicalFormula="C4H2O5">
        <annotation xmlns:sbml="http://www.sbml.org/sbml/level3/version1/core">
          <rdf:RDF xmlns:rdf="http://www.w3.org/1999/02/22-rdf-syntax-ns#" xmlns:dcterms="http://purl.org/dc/terms/" xmlns:vCard="http://www.w3.org/2001/vcard-rdf/3.0#" xmlns:vCard4="http://www.w3.org/2006/vcard/ns#" xmlns:bqbiol="http://biomodels.net/biology-qualifiers/" xmlns:bqmodel="http://biomodels.net/model-qualifiers/">
            <rdf:Description rdf:about="#cpd00032__91__m0__93__">
              <bqbiol:is>
                <rdf:Bag>
                  <rdf:li rdf:resource="http://identifiers.org/seed.compound/cpd00032"/>
                  <rdf:li rdf:resource="http://identifiers.org/kegg.compound/C00036"/>
                </rdf:Bag>
              </bqbiol:is>
              <bqbiol:hasProperty>
                <rdf:Bag>
                  <rdf:li rdf:resource="http://identifiers.org/sbo/SBO:0000247"/>
                </rdf:Bag>
              </bqbiol:hasProperty>
            </rdf:Description>
          </rdf:RDF>
        </annotation>
      </species>
      <species metaid="cpd00003__91__x0__93__" sboTerm="SBO:0000247" id="cpd00003__91__x0__93__" name="NAD_x0" compartment="x0" hasOnlySubstanceUnits="false" boundaryCondition="false" constant="false" fbc:charge="-1" fbc:chemicalFormula="C21H26N7O14P2">
        <annotation xmlns:sbml="http://www.sbml.org/sbml/level3/version1/core">
          <rdf:RDF xmlns:rdf="http://www.w3.org/1999/02/22-rdf-syntax-ns#" xmlns:dcterms="http://purl.org/dc/terms/" xmlns:vCard="http://www.w3.org/2001/vcard-rdf/3.0#" xmlns:vCard4="http://www.w3.org/2006/vcard/ns#" xmlns:bqbiol="http://biomodels.net/biology-qualifiers/" xmlns:bqmodel="http://biomodels.net/model-qualifiers/">
            <rdf:Description rdf:about="#cpd00003__91__x0__93__">
              <bqbiol:is>
                <rdf:Bag>
                  <rdf:li rdf:resource="http://identifiers.org/seed.compound/cpd00003"/>
                  <rdf:li rdf:resource="http://identifiers.org/kegg.compound/C00003"/>
                </rdf:Bag>
              </bqbiol:is>
              <bqbiol:hasProperty>
                <rdf:Bag>
                  <rdf:li rdf:resource="http://identifiers.org/sbo/SBO:0000247"/>
                </rdf:Bag>
              </bqbiol:hasProperty>
            </rdf:Description>
          </rdf:RDF>
        </annotation>
      </species>
      <species metaid="cpd00032__91__x0__93__" sboTerm="SBO:0000247" id="cpd00032__91__x0__93__" name="Oxaloacetate_x0" compartment="x0" hasOnlySubstanceUnits="false" boundaryCondition="false" constant="false" fbc:charge="-2" fbc:chemicalFormula="C4H2O5">
        <annotation xmlns:sbml="http://www.sbml.org/sbml/level3/version1/core">
          <rdf:RDF xmlns:rdf="http://www.w3.org/1999/02/22-rdf-syntax-ns#" xmlns:dcterms="http://purl.org/dc/terms/" xmlns:vCard="http://www.w3.org/2001/vcard-rdf/3.0#" xmlns:vCard4="http://www.w3.org/2006/vcard/ns#" xmlns:bqbiol="http://biomodels.net/biology-qualifiers/" xmlns:bqmodel="http://biomodels.net/model-qualifiers/">
            <rdf:Description rdf:about="#cpd00032__91__x0__93__">
              <bqbiol:is>
                <rdf:Bag>
                  <rdf:li rdf:resource="http://identifiers.org/seed.compound/cpd00032"/>
                  <rdf:li rdf:resource="http://identifiers.org/kegg.compound/C00036"/>
                </rdf:Bag>
              </bqbiol:is>
              <bqbiol:hasProperty>
                <rdf:Bag>
                  <rdf:li rdf:resource="http://identifiers.org/sbo/SBO:0000247"/>
                </rdf:Bag>
              </bqbiol:hasProperty>
            </rdf:Description>
          </rdf:RDF>
        </annotation>
      </species>
      <species metaid="cpd00130__91__x0__93__" sboTerm="SBO:0000247" id="cpd00130__91__x0__93__" name="L_Malate_x0" compartment="x0" hasOnlySubstanceUnits="false" boundaryCondition="false" constant="false" fbc:charge="-2" fbc:chemicalFormula="C4H4O5">
        <annotation xmlns:sbml="http://www.sbml.org/sbml/level3/version1/core">
          <rdf:RDF xmlns:rdf="http://www.w3.org/1999/02/22-rdf-syntax-ns#" xmlns:dcterms="http://purl.org/dc/terms/" xmlns:vCard="http://www.w3.org/2001/vcard-rdf/3.0#" xmlns:vCard4="http://www.w3.org/2006/vcard/ns#" xmlns:bqbiol="http://biomodels.net/biology-qualifiers/" xmlns:bqmodel="http://biomodels.net/model-qualifiers/">
            <rdf:Description rdf:about="#cpd00130__91__x0__93__">
              <bqbiol:is>
                <rdf:Bag>
                  <rdf:li rdf:resource="http://identifiers.org/seed.compound/cpd00130"/>
                  <rdf:li rdf:resource="http://identifiers.org/kegg.compound/C00149"/>
                </rdf:Bag>
              </bqbiol:is>
              <bqbiol:hasProperty>
                <rdf:Bag>
                  <rdf:li rdf:resource="http://identifiers.org/sbo/SBO:0000247"/>
                </rdf:Bag>
              </bqbiol:hasProperty>
            </rdf:Description>
          </rdf:RDF>
        </annotation>
      </species>
      <species metaid="cpd00137__91__c0__93__" sboTerm="SBO:0000247" id="cpd00137__91__c0__93__" name="Citrate_c0" compartment="c0" hasOnlySubstanceUnits="false" boundaryCondition="false" constant="false" fbc:charge="-3" fbc:chemicalFormula="C6H5O7">
        <annotation xmlns:sbml="http://www.sbml.org/sbml/level3/version1/core">
          <rdf:RDF xmlns:rdf="http://www.w3.org/1999/02/22-rdf-syntax-ns#" xmlns:dcterms="http://purl.org/dc/terms/" xmlns:vCard="http://www.w3.org/2001/vcard-rdf/3.0#" xmlns:vCard4="http://www.w3.org/2006/vcard/ns#" xmlns:bqbiol="http://biomodels.net/biology-qualifiers/" xmlns:bqmodel="http://biomodels.net/model-qualifiers/">
            <rdf:Description rdf:about="#cpd00137__91__c0__93__">
              <bqbiol:is>
                <rdf:Bag>
                  <rdf:li rdf:resource="http://identifiers.org/seed.compound/cpd00137"/>
                  <rdf:li rdf:resource="http://identifiers.org/kegg.compound/C00158"/>
                </rdf:Bag>
              </bqbiol:is>
              <bqbiol:hasProperty>
                <rdf:Bag>
                  <rdf:li rdf:resource="http://identifiers.org/sbo/SBO:0000247"/>
                </rdf:Bag>
              </bqbiol:hasProperty>
            </rdf:Description>
          </rdf:RDF>
        </annotation>
      </species>
      <species metaid="cpd00041__91__c0__93__" sboTerm="SBO:0000247" id="cpd00041__91__c0__93__" name="L_Aspartate_c0" compartment="c0" hasOnlySubstanceUnits="false" boundaryCondition="false" constant="false" fbc:charge="-1" fbc:chemicalFormula="C4H6NO4">
        <annotation xmlns:sbml="http://www.sbml.org/sbml/level3/version1/core">
          <rdf:RDF xmlns:rdf="http://www.w3.org/1999/02/22-rdf-syntax-ns#" xmlns:dcterms="http://purl.org/dc/terms/" xmlns:vCard="http://www.w3.org/2001/vcard-rdf/3.0#" xmlns:vCard4="http://www.w3.org/2006/vcard/ns#" xmlns:bqbiol="http://biomodels.net/biology-qualifiers/" xmlns:bqmodel="http://biomodels.net/model-qualifiers/">
            <rdf:Description rdf:about="#cpd00041__91__c0__93__">
              <bqbiol:is>
                <rdf:Bag>
                  <rdf:li rdf:resource="http://identifiers.org/seed.compound/cpd00041"/>
                  <rdf:li rdf:resource="http://identifiers.org/kegg.compound/C00049"/>
                </rdf:Bag>
              </bqbiol:is>
              <bqbiol:hasProperty>
                <rdf:Bag>
                  <rdf:li rdf:resource="http://identifiers.org/sbo/SBO:0000247"/>
                </rdf:Bag>
              </bqbiol:hasProperty>
            </rdf:Description>
          </rdf:RDF>
        </annotation>
      </species>
      <species metaid="cpd00041__91__d0__93__" sboTerm="SBO:0000247" id="cpd00041__91__d0__93__" name="L_Aspartate_d0" compartment="d0" hasOnlySubstanceUnits="false" boundaryCondition="false" constant="false" fbc:charge="-1" fbc:chemicalFormula="C4H6NO4">
        <annotation xmlns:sbml="http://www.sbml.org/sbml/level3/version1/core">
          <rdf:RDF xmlns:rdf="http://www.w3.org/1999/02/22-rdf-syntax-ns#" xmlns:dcterms="http://purl.org/dc/terms/" xmlns:vCard="http://www.w3.org/2001/vcard-rdf/3.0#" xmlns:vCard4="http://www.w3.org/2006/vcard/ns#" xmlns:bqbiol="http://biomodels.net/biology-qualifiers/" xmlns:bqmodel="http://biomodels.net/model-qualifiers/">
            <rdf:Description rdf:about="#cpd00041__91__d0__93__">
              <bqbiol:is>
                <rdf:Bag>
                  <rdf:li rdf:resource="http://identifiers.org/seed.compound/cpd00041"/>
                  <rdf:li rdf:resource="http://identifiers.org/kegg.compound/C00049"/>
                </rdf:Bag>
              </bqbiol:is>
              <bqbiol:hasProperty>
                <rdf:Bag>
                  <rdf:li rdf:resource="http://identifiers.org/sbo/SBO:0000247"/>
                </rdf:Bag>
              </bqbiol:hasProperty>
            </rdf:Description>
          </rdf:RDF>
        </annotation>
      </species>
      <species metaid="cpd00041__91__m0__93__" sboTerm="SBO:0000247" id="cpd00041__91__m0__93__" name="L_Aspartate_m0" compartment="m0" hasOnlySubstanceUnits="false" boundaryCondition="false" constant="false" fbc:charge="-1" fbc:chemicalFormula="C4H6NO4">
        <annotation xmlns:sbml="http://www.sbml.org/sbml/level3/version1/core">
          <rdf:RDF xmlns:rdf="http://www.w3.org/1999/02/22-rdf-syntax-ns#" xmlns:dcterms="http://purl.org/dc/terms/" xmlns:vCard="http://www.w3.org/2001/vcard-rdf/3.0#" xmlns:vCard4="http://www.w3.org/2006/vcard/ns#" xmlns:bqbiol="http://biomodels.net/biology-qualifiers/" xmlns:bqmodel="http://biomodels.net/model-qualifiers/">
            <rdf:Description rdf:about="#cpd00041__91__m0__93__">
              <bqbiol:is>
                <rdf:Bag>
                  <rdf:li rdf:resource="http://identifiers.org/seed.compound/cpd00041"/>
                  <rdf:li rdf:resource="http://identifiers.org/kegg.compound/C00049"/>
                </rdf:Bag>
              </bqbiol:is>
              <bqbiol:hasProperty>
                <rdf:Bag>
                  <rdf:li rdf:resource="http://identifiers.org/sbo/SBO:0000247"/>
                </rdf:Bag>
              </bqbiol:hasProperty>
            </rdf:Description>
          </rdf:RDF>
        </annotation>
      </species>
      <species metaid="cpd00041__91__x0__93__" sboTerm="SBO:0000247" id="cpd00041__91__x0__93__" name="L_Aspartate_x0" compartment="x0" hasOnlySubstanceUnits="false" boundaryCondition="false" constant="false" fbc:charge="-1" fbc:chemicalFormula="C4H6NO4">
        <annotation xmlns:sbml="http://www.sbml.org/sbml/level3/version1/core">
          <rdf:RDF xmlns:rdf="http://www.w3.org/1999/02/22-rdf-syntax-ns#" xmlns:dcterms="http://purl.org/dc/terms/" xmlns:vCard="http://www.w3.org/2001/vcard-rdf/3.0#" xmlns:vCard4="http://www.w3.org/2006/vcard/ns#" xmlns:bqbiol="http://biomodels.net/biology-qualifiers/" xmlns:bqmodel="http://biomodels.net/model-qualifiers/">
            <rdf:Description rdf:about="#cpd00041__91__x0__93__">
              <bqbiol:is>
                <rdf:Bag>
                  <rdf:li rdf:resource="http://identifiers.org/seed.compound/cpd00041"/>
                  <rdf:li rdf:resource="http://identifiers.org/kegg.compound/C00049"/>
                </rdf:Bag>
              </bqbiol:is>
              <bqbiol:hasProperty>
                <rdf:Bag>
                  <rdf:li rdf:resource="http://identifiers.org/sbo/SBO:0000247"/>
                </rdf:Bag>
              </bqbiol:hasProperty>
            </rdf:Description>
          </rdf:RDF>
        </annotation>
      </species>
      <species metaid="cpd00033__91__d0__93__" sboTerm="SBO:0000247" id="cpd00033__91__d0__93__" name="Glycine_d0" compartment="d0" hasOnlySubstanceUnits="false" boundaryCondition="false" constant="false" fbc:charge="0" fbc:chemicalFormula="C2H5NO2">
        <annotation xmlns:sbml="http://www.sbml.org/sbml/level3/version1/core">
          <rdf:RDF xmlns:rdf="http://www.w3.org/1999/02/22-rdf-syntax-ns#" xmlns:dcterms="http://purl.org/dc/terms/" xmlns:vCard="http://www.w3.org/2001/vcard-rdf/3.0#" xmlns:vCard4="http://www.w3.org/2006/vcard/ns#" xmlns:bqbiol="http://biomodels.net/biology-qualifiers/" xmlns:bqmodel="http://biomodels.net/model-qualifiers/">
            <rdf:Description rdf:about="#cpd00033__91__d0__93__">
              <bqbiol:is>
                <rdf:Bag>
                  <rdf:li rdf:resource="http://identifiers.org/seed.compound/cpd00033"/>
                  <rdf:li rdf:resource="http://identifiers.org/kegg.compound/C00037"/>
                </rdf:Bag>
              </bqbiol:is>
              <bqbiol:hasProperty>
                <rdf:Bag>
                  <rdf:li rdf:resource="http://identifiers.org/sbo/SBO:0000247"/>
                </rdf:Bag>
              </bqbiol:hasProperty>
            </rdf:Description>
          </rdf:RDF>
        </annotation>
      </species>
      <species metaid="cpd00040__91__d0__93__" sboTerm="SBO:0000247" id="cpd00040__91__d0__93__" name="Glyoxalate_d0" compartment="d0" hasOnlySubstanceUnits="false" boundaryCondition="false" constant="false" fbc:charge="-1" fbc:chemicalFormula="C2HO3">
        <annotation xmlns:sbml="http://www.sbml.org/sbml/level3/version1/core">
          <rdf:RDF xmlns:rdf="http://www.w3.org/1999/02/22-rdf-syntax-ns#" xmlns:dcterms="http://purl.org/dc/terms/" xmlns:vCard="http://www.w3.org/2001/vcard-rdf/3.0#" xmlns:vCard4="http://www.w3.org/2006/vcard/ns#" xmlns:bqbiol="http://biomodels.net/biology-qualifiers/" xmlns:bqmodel="http://biomodels.net/model-qualifiers/">
            <rdf:Description rdf:about="#cpd00040__91__d0__93__">
              <bqbiol:is>
                <rdf:Bag>
                  <rdf:li rdf:resource="http://identifiers.org/seed.compound/cpd00040"/>
                  <rdf:li rdf:resource="http://identifiers.org/kegg.compound/C00048"/>
                </rdf:Bag>
              </bqbiol:is>
              <bqbiol:hasProperty>
                <rdf:Bag>
                  <rdf:li rdf:resource="http://identifiers.org/sbo/SBO:0000247"/>
                </rdf:Bag>
              </bqbiol:hasProperty>
            </rdf:Description>
          </rdf:RDF>
        </annotation>
      </species>
      <species metaid="cpd00033__91__m0__93__" sboTerm="SBO:0000247" id="cpd00033__91__m0__93__" name="Glycine_m0" compartment="m0" hasOnlySubstanceUnits="false" boundaryCondition="false" constant="false" fbc:charge="0" fbc:chemicalFormula="C2H5NO2">
        <annotation xmlns:sbml="http://www.sbml.org/sbml/level3/version1/core">
          <rdf:RDF xmlns:rdf="http://www.w3.org/1999/02/22-rdf-syntax-ns#" xmlns:dcterms="http://purl.org/dc/terms/" xmlns:vCard="http://www.w3.org/2001/vcard-rdf/3.0#" xmlns:vCard4="http://www.w3.org/2006/vcard/ns#" xmlns:bqbiol="http://biomodels.net/biology-qualifiers/" xmlns:bqmodel="http://biomodels.net/model-qualifiers/">
            <rdf:Description rdf:about="#cpd00033__91__m0__93__">
              <bqbiol:is>
                <rdf:Bag>
                  <rdf:li rdf:resource="http://identifiers.org/seed.compound/cpd00033"/>
                  <rdf:li rdf:resource="http://identifiers.org/kegg.compound/C00037"/>
                </rdf:Bag>
              </bqbiol:is>
              <bqbiol:hasProperty>
                <rdf:Bag>
                  <rdf:li rdf:resource="http://identifiers.org/sbo/SBO:0000247"/>
                </rdf:Bag>
              </bqbiol:hasProperty>
            </rdf:Description>
          </rdf:RDF>
        </annotation>
      </species>
      <species metaid="cpd00040__91__m0__93__" sboTerm="SBO:0000247" id="cpd00040__91__m0__93__" name="Glyoxalate_m0" compartment="m0" hasOnlySubstanceUnits="false" boundaryCondition="false" constant="false" fbc:charge="-1" fbc:chemicalFormula="C2HO3">
        <annotation xmlns:sbml="http://www.sbml.org/sbml/level3/version1/core">
          <rdf:RDF xmlns:rdf="http://www.w3.org/1999/02/22-rdf-syntax-ns#" xmlns:dcterms="http://purl.org/dc/terms/" xmlns:vCard="http://www.w3.org/2001/vcard-rdf/3.0#" xmlns:vCard4="http://www.w3.org/2006/vcard/ns#" xmlns:bqbiol="http://biomodels.net/biology-qualifiers/" xmlns:bqmodel="http://biomodels.net/model-qualifiers/">
            <rdf:Description rdf:about="#cpd00040__91__m0__93__">
              <bqbiol:is>
                <rdf:Bag>
                  <rdf:li rdf:resource="http://identifiers.org/seed.compound/cpd00040"/>
                  <rdf:li rdf:resource="http://identifiers.org/kegg.compound/C00048"/>
                </rdf:Bag>
              </bqbiol:is>
              <bqbiol:hasProperty>
                <rdf:Bag>
                  <rdf:li rdf:resource="http://identifiers.org/sbo/SBO:0000247"/>
                </rdf:Bag>
              </bqbiol:hasProperty>
            </rdf:Description>
          </rdf:RDF>
        </annotation>
      </species>
      <species metaid="cpd00033__91__x0__93__" sboTerm="SBO:0000247" id="cpd00033__91__x0__93__" name="Glycine_x0" compartment="x0" hasOnlySubstanceUnits="false" boundaryCondition="false" constant="false" fbc:charge="0" fbc:chemicalFormula="C2H5NO2">
        <annotation xmlns:sbml="http://www.sbml.org/sbml/level3/version1/core">
          <rdf:RDF xmlns:rdf="http://www.w3.org/1999/02/22-rdf-syntax-ns#" xmlns:dcterms="http://purl.org/dc/terms/" xmlns:vCard="http://www.w3.org/2001/vcard-rdf/3.0#" xmlns:vCard4="http://www.w3.org/2006/vcard/ns#" xmlns:bqbiol="http://biomodels.net/biology-qualifiers/" xmlns:bqmodel="http://biomodels.net/model-qualifiers/">
            <rdf:Description rdf:about="#cpd00033__91__x0__93__">
              <bqbiol:is>
                <rdf:Bag>
                  <rdf:li rdf:resource="http://identifiers.org/seed.compound/cpd00033"/>
                  <rdf:li rdf:resource="http://identifiers.org/kegg.compound/C00037"/>
                </rdf:Bag>
              </bqbiol:is>
              <bqbiol:hasProperty>
                <rdf:Bag>
                  <rdf:li rdf:resource="http://identifiers.org/sbo/SBO:0000247"/>
                </rdf:Bag>
              </bqbiol:hasProperty>
            </rdf:Description>
          </rdf:RDF>
        </annotation>
      </species>
      <species metaid="cpd00040__91__x0__93__" sboTerm="SBO:0000247" id="cpd00040__91__x0__93__" name="Glyoxalate_x0" compartment="x0" hasOnlySubstanceUnits="false" boundaryCondition="false" constant="false" fbc:charge="-1" fbc:chemicalFormula="C2HO3">
        <annotation xmlns:sbml="http://www.sbml.org/sbml/level3/version1/core">
          <rdf:RDF xmlns:rdf="http://www.w3.org/1999/02/22-rdf-syntax-ns#" xmlns:dcterms="http://purl.org/dc/terms/" xmlns:vCard="http://www.w3.org/2001/vcard-rdf/3.0#" xmlns:vCard4="http://www.w3.org/2006/vcard/ns#" xmlns:bqbiol="http://biomodels.net/biology-qualifiers/" xmlns:bqmodel="http://biomodels.net/model-qualifiers/">
            <rdf:Description rdf:about="#cpd00040__91__x0__93__">
              <bqbiol:is>
                <rdf:Bag>
                  <rdf:li rdf:resource="http://identifiers.org/seed.compound/cpd00040"/>
                  <rdf:li rdf:resource="http://identifiers.org/kegg.compound/C00048"/>
                </rdf:Bag>
              </bqbiol:is>
              <bqbiol:hasProperty>
                <rdf:Bag>
                  <rdf:li rdf:resource="http://identifiers.org/sbo/SBO:0000247"/>
                </rdf:Bag>
              </bqbiol:hasProperty>
            </rdf:Description>
          </rdf:RDF>
        </annotation>
      </species>
      <species metaid="cpd00010__91__m0__93__" sboTerm="SBO:0000247" id="cpd00010__91__m0__93__" name="CoA_m0" compartment="m0" hasOnlySubstanceUnits="false" boundaryCondition="false" constant="false" fbc:charge="-4" fbc:chemicalFormula="C21H32N7O16P3S">
        <annotation xmlns:sbml="http://www.sbml.org/sbml/level3/version1/core">
          <rdf:RDF xmlns:rdf="http://www.w3.org/1999/02/22-rdf-syntax-ns#" xmlns:dcterms="http://purl.org/dc/terms/" xmlns:vCard="http://www.w3.org/2001/vcard-rdf/3.0#" xmlns:vCard4="http://www.w3.org/2006/vcard/ns#" xmlns:bqbiol="http://biomodels.net/biology-qualifiers/" xmlns:bqmodel="http://biomodels.net/model-qualifiers/">
            <rdf:Description rdf:about="#cpd00010__91__m0__93__">
              <bqbiol:is>
                <rdf:Bag>
                  <rdf:li rdf:resource="http://identifiers.org/seed.compound/cpd00010"/>
                  <rdf:li rdf:resource="http://identifiers.org/kegg.compound/C00010"/>
                </rdf:Bag>
              </bqbiol:is>
              <bqbiol:hasProperty>
                <rdf:Bag>
                  <rdf:li rdf:resource="http://identifiers.org/sbo/SBO:0000247"/>
                </rdf:Bag>
              </bqbiol:hasProperty>
            </rdf:Description>
          </rdf:RDF>
        </annotation>
      </species>
      <species metaid="cpd00036__91__m0__93__" sboTerm="SBO:0000247" id="cpd00036__91__m0__93__" name="Succinate_m0" compartment="m0" hasOnlySubstanceUnits="false" boundaryCondition="false" constant="false" fbc:charge="-2" fbc:chemicalFormula="C4H4O4">
        <annotation xmlns:sbml="http://www.sbml.org/sbml/level3/version1/core">
          <rdf:RDF xmlns:rdf="http://www.w3.org/1999/02/22-rdf-syntax-ns#" xmlns:dcterms="http://purl.org/dc/terms/" xmlns:vCard="http://www.w3.org/2001/vcard-rdf/3.0#" xmlns:vCard4="http://www.w3.org/2006/vcard/ns#" xmlns:bqbiol="http://biomodels.net/biology-qualifiers/" xmlns:bqmodel="http://biomodels.net/model-qualifiers/">
            <rdf:Description rdf:about="#cpd00036__91__m0__93__">
              <bqbiol:is>
                <rdf:Bag>
                  <rdf:li rdf:resource="http://identifiers.org/seed.compound/cpd00036"/>
                  <rdf:li rdf:resource="http://identifiers.org/kegg.compound/C00042"/>
                </rdf:Bag>
              </bqbiol:is>
              <bqbiol:hasProperty>
                <rdf:Bag>
                  <rdf:li rdf:resource="http://identifiers.org/sbo/SBO:0000247"/>
                </rdf:Bag>
              </bqbiol:hasProperty>
            </rdf:Description>
          </rdf:RDF>
        </annotation>
      </species>
      <species metaid="cpd00078__91__m0__93__" sboTerm="SBO:0000247" id="cpd00078__91__m0__93__" name="Succinyl_CoA_m0" compartment="m0" hasOnlySubstanceUnits="false" boundaryCondition="false" constant="false" fbc:charge="-5" fbc:chemicalFormula="C25H35N7O19P3S">
        <annotation xmlns:sbml="http://www.sbml.org/sbml/level3/version1/core">
          <rdf:RDF xmlns:rdf="http://www.w3.org/1999/02/22-rdf-syntax-ns#" xmlns:dcterms="http://purl.org/dc/terms/" xmlns:vCard="http://www.w3.org/2001/vcard-rdf/3.0#" xmlns:vCard4="http://www.w3.org/2006/vcard/ns#" xmlns:bqbiol="http://biomodels.net/biology-qualifiers/" xmlns:bqmodel="http://biomodels.net/model-qualifiers/">
            <rdf:Description rdf:about="#cpd00078__91__m0__93__">
              <bqbiol:is>
                <rdf:Bag>
                  <rdf:li rdf:resource="http://identifiers.org/seed.compound/cpd00078"/>
                  <rdf:li rdf:resource="http://identifiers.org/kegg.compound/C00091"/>
                </rdf:Bag>
              </bqbiol:is>
              <bqbiol:hasProperty>
                <rdf:Bag>
                  <rdf:li rdf:resource="http://identifiers.org/sbo/SBO:0000247"/>
                </rdf:Bag>
              </bqbiol:hasProperty>
            </rdf:Description>
          </rdf:RDF>
        </annotation>
      </species>
      <species metaid="cpd00047__91__c0__93__" sboTerm="SBO:0000247" id="cpd00047__91__c0__93__" name="Formate_c0" compartment="c0" hasOnlySubstanceUnits="false" boundaryCondition="false" constant="false" fbc:charge="-1" fbc:chemicalFormula="CHO2">
        <annotation xmlns:sbml="http://www.sbml.org/sbml/level3/version1/core">
          <rdf:RDF xmlns:rdf="http://www.w3.org/1999/02/22-rdf-syntax-ns#" xmlns:dcterms="http://purl.org/dc/terms/" xmlns:vCard="http://www.w3.org/2001/vcard-rdf/3.0#" xmlns:vCard4="http://www.w3.org/2006/vcard/ns#" xmlns:bqbiol="http://biomodels.net/biology-qualifiers/" xmlns:bqmodel="http://biomodels.net/model-qualifiers/">
            <rdf:Description rdf:about="#cpd00047__91__c0__93__">
              <bqbiol:is>
                <rdf:Bag>
                  <rdf:li rdf:resource="http://identifiers.org/seed.compound/cpd00047"/>
                  <rdf:li rdf:resource="http://identifiers.org/kegg.compound/C00058"/>
                </rdf:Bag>
              </bqbiol:is>
              <bqbiol:hasProperty>
                <rdf:Bag>
                  <rdf:li rdf:resource="http://identifiers.org/sbo/SBO:0000247"/>
                </rdf:Bag>
              </bqbiol:hasProperty>
            </rdf:Description>
          </rdf:RDF>
        </annotation>
      </species>
      <species metaid="cpd02978__91__c0__93__" sboTerm="SBO:0000247" id="cpd02978__91__c0__93__" name="7_8_Dihydroneopterin_3_triphosphate_c0" compartment="c0" hasOnlySubstanceUnits="false" boundaryCondition="false" constant="false" fbc:charge="-3" fbc:chemicalFormula="C9H12N5O13P3">
        <annotation xmlns:sbml="http://www.sbml.org/sbml/level3/version1/core">
          <rdf:RDF xmlns:rdf="http://www.w3.org/1999/02/22-rdf-syntax-ns#" xmlns:dcterms="http://purl.org/dc/terms/" xmlns:vCard="http://www.w3.org/2001/vcard-rdf/3.0#" xmlns:vCard4="http://www.w3.org/2006/vcard/ns#" xmlns:bqbiol="http://biomodels.net/biology-qualifiers/" xmlns:bqmodel="http://biomodels.net/model-qualifiers/">
            <rdf:Description rdf:about="#cpd02978__91__c0__93__">
              <bqbiol:is>
                <rdf:Bag>
                  <rdf:li rdf:resource="http://identifiers.org/seed.compound/cpd02978"/>
                  <rdf:li rdf:resource="http://identifiers.org/kegg.compound/C04895"/>
                </rdf:Bag>
              </bqbiol:is>
              <bqbiol:hasProperty>
                <rdf:Bag>
                  <rdf:li rdf:resource="http://identifiers.org/sbo/SBO:0000247"/>
                </rdf:Bag>
              </bqbiol:hasProperty>
            </rdf:Description>
          </rdf:RDF>
        </annotation>
      </species>
      <species metaid="cpd00047__91__d0__93__" sboTerm="SBO:0000247" id="cpd00047__91__d0__93__" name="Formate_d0" compartment="d0" hasOnlySubstanceUnits="false" boundaryCondition="false" constant="false" fbc:charge="-1" fbc:chemicalFormula="CHO2">
        <annotation xmlns:sbml="http://www.sbml.org/sbml/level3/version1/core">
          <rdf:RDF xmlns:rdf="http://www.w3.org/1999/02/22-rdf-syntax-ns#" xmlns:dcterms="http://purl.org/dc/terms/" xmlns:vCard="http://www.w3.org/2001/vcard-rdf/3.0#" xmlns:vCard4="http://www.w3.org/2006/vcard/ns#" xmlns:bqbiol="http://biomodels.net/biology-qualifiers/" xmlns:bqmodel="http://biomodels.net/model-qualifiers/">
            <rdf:Description rdf:about="#cpd00047__91__d0__93__">
              <bqbiol:is>
                <rdf:Bag>
                  <rdf:li rdf:resource="http://identifiers.org/seed.compound/cpd00047"/>
                  <rdf:li rdf:resource="http://identifiers.org/kegg.compound/C00058"/>
                </rdf:Bag>
              </bqbiol:is>
              <bqbiol:hasProperty>
                <rdf:Bag>
                  <rdf:li rdf:resource="http://identifiers.org/sbo/SBO:0000247"/>
                </rdf:Bag>
              </bqbiol:hasProperty>
            </rdf:Description>
          </rdf:RDF>
        </annotation>
      </species>
      <species metaid="cpd00957__91__d0__93__" sboTerm="SBO:0000247" id="cpd00957__91__d0__93__" name="2_5_Diamino_6_5_phosphoribosylamino_4_pyrimidineone_d0" compartment="d0" hasOnlySubstanceUnits="false" boundaryCondition="false" constant="false" fbc:charge="-2" fbc:chemicalFormula="C9H14N5O8P">
        <annotation xmlns:sbml="http://www.sbml.org/sbml/level3/version1/core">
          <rdf:RDF xmlns:rdf="http://www.w3.org/1999/02/22-rdf-syntax-ns#" xmlns:dcterms="http://purl.org/dc/terms/" xmlns:vCard="http://www.w3.org/2001/vcard-rdf/3.0#" xmlns:vCard4="http://www.w3.org/2006/vcard/ns#" xmlns:bqbiol="http://biomodels.net/biology-qualifiers/" xmlns:bqmodel="http://biomodels.net/model-qualifiers/">
            <rdf:Description rdf:about="#cpd00957__91__d0__93__">
              <bqbiol:is>
                <rdf:Bag>
                  <rdf:li rdf:resource="http://identifiers.org/seed.compound/cpd00957"/>
                  <rdf:li rdf:resource="http://identifiers.org/kegg.compound/C01304"/>
                </rdf:Bag>
              </bqbiol:is>
              <bqbiol:hasProperty>
                <rdf:Bag>
                  <rdf:li rdf:resource="http://identifiers.org/sbo/SBO:0000247"/>
                </rdf:Bag>
              </bqbiol:hasProperty>
            </rdf:Description>
          </rdf:RDF>
        </annotation>
      </species>
      <species metaid="cpd00039__91__d0__93__" sboTerm="SBO:0000247" id="cpd00039__91__d0__93__" name="L_Lysine_d0" compartment="d0" hasOnlySubstanceUnits="false" boundaryCondition="false" constant="false" fbc:charge="1" fbc:chemicalFormula="C6H15N2O2">
        <annotation xmlns:sbml="http://www.sbml.org/sbml/level3/version1/core">
          <rdf:RDF xmlns:rdf="http://www.w3.org/1999/02/22-rdf-syntax-ns#" xmlns:dcterms="http://purl.org/dc/terms/" xmlns:vCard="http://www.w3.org/2001/vcard-rdf/3.0#" xmlns:vCard4="http://www.w3.org/2006/vcard/ns#" xmlns:bqbiol="http://biomodels.net/biology-qualifiers/" xmlns:bqmodel="http://biomodels.net/model-qualifiers/">
            <rdf:Description rdf:about="#cpd00039__91__d0__93__">
              <bqbiol:is>
                <rdf:Bag>
                  <rdf:li rdf:resource="http://identifiers.org/seed.compound/cpd00039"/>
                  <rdf:li rdf:resource="http://identifiers.org/kegg.compound/C00047"/>
                </rdf:Bag>
              </bqbiol:is>
              <bqbiol:hasProperty>
                <rdf:Bag>
                  <rdf:li rdf:resource="http://identifiers.org/sbo/SBO:0000247"/>
                </rdf:Bag>
              </bqbiol:hasProperty>
            </rdf:Description>
          </rdf:RDF>
        </annotation>
      </species>
      <species metaid="cpd00516__91__d0__93__" sboTerm="SBO:0000247" id="cpd00516__91__d0__93__" name="meso_2_6_Diaminopimelate_d0" compartment="d0" hasOnlySubstanceUnits="false" boundaryCondition="false" constant="false" fbc:charge="0" fbc:chemicalFormula="C7H14N2O4">
        <annotation xmlns:sbml="http://www.sbml.org/sbml/level3/version1/core">
          <rdf:RDF xmlns:rdf="http://www.w3.org/1999/02/22-rdf-syntax-ns#" xmlns:dcterms="http://purl.org/dc/terms/" xmlns:vCard="http://www.w3.org/2001/vcard-rdf/3.0#" xmlns:vCard4="http://www.w3.org/2006/vcard/ns#" xmlns:bqbiol="http://biomodels.net/biology-qualifiers/" xmlns:bqmodel="http://biomodels.net/model-qualifiers/">
            <rdf:Description rdf:about="#cpd00516__91__d0__93__">
              <bqbiol:is>
                <rdf:Bag>
                  <rdf:li rdf:resource="http://identifiers.org/seed.compound/cpd00516"/>
                  <rdf:li rdf:resource="http://identifiers.org/kegg.compound/C00680"/>
                </rdf:Bag>
              </bqbiol:is>
              <bqbiol:hasProperty>
                <rdf:Bag>
                  <rdf:li rdf:resource="http://identifiers.org/sbo/SBO:0000247"/>
                </rdf:Bag>
              </bqbiol:hasProperty>
            </rdf:Description>
          </rdf:RDF>
        </annotation>
      </species>
      <species metaid="cpd00040__91__c0__93__" sboTerm="SBO:0000247" id="cpd00040__91__c0__93__" name="Glyoxalate_c0" compartment="c0" hasOnlySubstanceUnits="false" boundaryCondition="false" constant="false" fbc:charge="-1" fbc:chemicalFormula="C2HO3">
        <annotation xmlns:sbml="http://www.sbml.org/sbml/level3/version1/core">
          <rdf:RDF xmlns:rdf="http://www.w3.org/1999/02/22-rdf-syntax-ns#" xmlns:dcterms="http://purl.org/dc/terms/" xmlns:vCard="http://www.w3.org/2001/vcard-rdf/3.0#" xmlns:vCard4="http://www.w3.org/2006/vcard/ns#" xmlns:bqbiol="http://biomodels.net/biology-qualifiers/" xmlns:bqmodel="http://biomodels.net/model-qualifiers/">
            <rdf:Description rdf:about="#cpd00040__91__c0__93__">
              <bqbiol:is>
                <rdf:Bag>
                  <rdf:li rdf:resource="http://identifiers.org/seed.compound/cpd00040"/>
                  <rdf:li rdf:resource="http://identifiers.org/kegg.compound/C00048"/>
                </rdf:Bag>
              </bqbiol:is>
              <bqbiol:hasProperty>
                <rdf:Bag>
                  <rdf:li rdf:resource="http://identifiers.org/sbo/SBO:0000247"/>
                </rdf:Bag>
              </bqbiol:hasProperty>
            </rdf:Description>
          </rdf:RDF>
        </annotation>
      </species>
      <species metaid="cpd00139__91__d0__93__" sboTerm="SBO:0000247" id="cpd00139__91__d0__93__" name="Glycolate_d0" compartment="d0" hasOnlySubstanceUnits="false" boundaryCondition="false" constant="false" fbc:charge="-1" fbc:chemicalFormula="C2H3O3">
        <annotation xmlns:sbml="http://www.sbml.org/sbml/level3/version1/core">
          <rdf:RDF xmlns:rdf="http://www.w3.org/1999/02/22-rdf-syntax-ns#" xmlns:dcterms="http://purl.org/dc/terms/" xmlns:vCard="http://www.w3.org/2001/vcard-rdf/3.0#" xmlns:vCard4="http://www.w3.org/2006/vcard/ns#" xmlns:bqbiol="http://biomodels.net/biology-qualifiers/" xmlns:bqmodel="http://biomodels.net/model-qualifiers/">
            <rdf:Description rdf:about="#cpd00139__91__d0__93__">
              <bqbiol:is>
                <rdf:Bag>
                  <rdf:li rdf:resource="http://identifiers.org/seed.compound/cpd00139"/>
                  <rdf:li rdf:resource="http://identifiers.org/kegg.compound/C00160"/>
                </rdf:Bag>
              </bqbiol:is>
              <bqbiol:hasProperty>
                <rdf:Bag>
                  <rdf:li rdf:resource="http://identifiers.org/sbo/SBO:0000247"/>
                </rdf:Bag>
              </bqbiol:hasProperty>
            </rdf:Description>
          </rdf:RDF>
        </annotation>
      </species>
      <species metaid="cpd00139__91__x0__93__" sboTerm="SBO:0000247" id="cpd00139__91__x0__93__" name="Glycolate_x0" compartment="x0" hasOnlySubstanceUnits="false" boundaryCondition="false" constant="false" fbc:charge="-1" fbc:chemicalFormula="C2H3O3">
        <annotation xmlns:sbml="http://www.sbml.org/sbml/level3/version1/core">
          <rdf:RDF xmlns:rdf="http://www.w3.org/1999/02/22-rdf-syntax-ns#" xmlns:dcterms="http://purl.org/dc/terms/" xmlns:vCard="http://www.w3.org/2001/vcard-rdf/3.0#" xmlns:vCard4="http://www.w3.org/2006/vcard/ns#" xmlns:bqbiol="http://biomodels.net/biology-qualifiers/" xmlns:bqmodel="http://biomodels.net/model-qualifiers/">
            <rdf:Description rdf:about="#cpd00139__91__x0__93__">
              <bqbiol:is>
                <rdf:Bag>
                  <rdf:li rdf:resource="http://identifiers.org/seed.compound/cpd00139"/>
                  <rdf:li rdf:resource="http://identifiers.org/kegg.compound/C00160"/>
                </rdf:Bag>
              </bqbiol:is>
              <bqbiol:hasProperty>
                <rdf:Bag>
                  <rdf:li rdf:resource="http://identifiers.org/sbo/SBO:0000247"/>
                </rdf:Bag>
              </bqbiol:hasProperty>
            </rdf:Description>
          </rdf:RDF>
        </annotation>
      </species>
      <species metaid="cpd01977__91__d0__93__" sboTerm="SBO:0000247" id="cpd01977__91__d0__93__" name="4_Phospho_L_aspartate_d0" compartment="d0" hasOnlySubstanceUnits="false" boundaryCondition="false" constant="false" fbc:charge="-2" fbc:chemicalFormula="C4H6NO7P">
        <annotation xmlns:sbml="http://www.sbml.org/sbml/level3/version1/core">
          <rdf:RDF xmlns:rdf="http://www.w3.org/1999/02/22-rdf-syntax-ns#" xmlns:dcterms="http://purl.org/dc/terms/" xmlns:vCard="http://www.w3.org/2001/vcard-rdf/3.0#" xmlns:vCard4="http://www.w3.org/2006/vcard/ns#" xmlns:bqbiol="http://biomodels.net/biology-qualifiers/" xmlns:bqmodel="http://biomodels.net/model-qualifiers/">
            <rdf:Description rdf:about="#cpd01977__91__d0__93__">
              <bqbiol:is>
                <rdf:Bag>
                  <rdf:li rdf:resource="http://identifiers.org/seed.compound/cpd01977"/>
                  <rdf:li rdf:resource="http://identifiers.org/kegg.compound/C03082"/>
                </rdf:Bag>
              </bqbiol:is>
              <bqbiol:hasProperty>
                <rdf:Bag>
                  <rdf:li rdf:resource="http://identifiers.org/sbo/SBO:0000247"/>
                </rdf:Bag>
              </bqbiol:hasProperty>
            </rdf:Description>
          </rdf:RDF>
        </annotation>
      </species>
      <species metaid="cpd03470__91__c0__93__" sboTerm="SBO:0000247" id="cpd03470__91__c0__93__" name="Iminoaspartate_c0" compartment="c0" hasOnlySubstanceUnits="false" boundaryCondition="false" constant="false" fbc:charge="-2" fbc:chemicalFormula="C4H4NO4">
        <annotation xmlns:sbml="http://www.sbml.org/sbml/level3/version1/core">
          <rdf:RDF xmlns:rdf="http://www.w3.org/1999/02/22-rdf-syntax-ns#" xmlns:dcterms="http://purl.org/dc/terms/" xmlns:vCard="http://www.w3.org/2001/vcard-rdf/3.0#" xmlns:vCard4="http://www.w3.org/2006/vcard/ns#" xmlns:bqbiol="http://biomodels.net/biology-qualifiers/" xmlns:bqmodel="http://biomodels.net/model-qualifiers/">
            <rdf:Description rdf:about="#cpd03470__91__c0__93__">
              <bqbiol:is>
                <rdf:Bag>
                  <rdf:li rdf:resource="http://identifiers.org/seed.compound/cpd03470"/>
                  <rdf:li rdf:resource="http://identifiers.org/kegg.compound/C05840"/>
                </rdf:Bag>
              </bqbiol:is>
              <bqbiol:hasProperty>
                <rdf:Bag>
                  <rdf:li rdf:resource="http://identifiers.org/sbo/SBO:0000247"/>
                </rdf:Bag>
              </bqbiol:hasProperty>
            </rdf:Description>
          </rdf:RDF>
        </annotation>
      </species>
      <species metaid="cpd03470__91__d0__93__" sboTerm="SBO:0000247" id="cpd03470__91__d0__93__" name="Iminoaspartate_d0" compartment="d0" hasOnlySubstanceUnits="false" boundaryCondition="false" constant="false" fbc:charge="-2" fbc:chemicalFormula="C4H4NO4">
        <annotation xmlns:sbml="http://www.sbml.org/sbml/level3/version1/core">
          <rdf:RDF xmlns:rdf="http://www.w3.org/1999/02/22-rdf-syntax-ns#" xmlns:dcterms="http://purl.org/dc/terms/" xmlns:vCard="http://www.w3.org/2001/vcard-rdf/3.0#" xmlns:vCard4="http://www.w3.org/2006/vcard/ns#" xmlns:bqbiol="http://biomodels.net/biology-qualifiers/" xmlns:bqmodel="http://biomodels.net/model-qualifiers/">
            <rdf:Description rdf:about="#cpd03470__91__d0__93__">
              <bqbiol:is>
                <rdf:Bag>
                  <rdf:li rdf:resource="http://identifiers.org/seed.compound/cpd03470"/>
                  <rdf:li rdf:resource="http://identifiers.org/kegg.compound/C05840"/>
                </rdf:Bag>
              </bqbiol:is>
              <bqbiol:hasProperty>
                <rdf:Bag>
                  <rdf:li rdf:resource="http://identifiers.org/sbo/SBO:0000247"/>
                </rdf:Bag>
              </bqbiol:hasProperty>
            </rdf:Description>
          </rdf:RDF>
        </annotation>
      </species>
      <species metaid="cpd00001__91__m0__93__" sboTerm="SBO:0000247" id="cpd00001__91__m0__93__" name="H2O_m0" compartment="m0" hasOnlySubstanceUnits="false" boundaryCondition="false" constant="false" fbc:charge="0" fbc:chemicalFormula="H2O">
        <annotation xmlns:sbml="http://www.sbml.org/sbml/level3/version1/core">
          <rdf:RDF xmlns:rdf="http://www.w3.org/1999/02/22-rdf-syntax-ns#" xmlns:dcterms="http://purl.org/dc/terms/" xmlns:vCard="http://www.w3.org/2001/vcard-rdf/3.0#" xmlns:vCard4="http://www.w3.org/2006/vcard/ns#" xmlns:bqbiol="http://biomodels.net/biology-qualifiers/" xmlns:bqmodel="http://biomodels.net/model-qualifiers/">
            <rdf:Description rdf:about="#cpd00001__91__m0__93__">
              <bqbiol:is>
                <rdf:Bag>
                  <rdf:li rdf:resource="http://identifiers.org/seed.compound/cpd00001"/>
                  <rdf:li rdf:resource="http://identifiers.org/kegg.compound/C00001"/>
                </rdf:Bag>
              </bqbiol:is>
              <bqbiol:hasProperty>
                <rdf:Bag>
                  <rdf:li rdf:resource="http://identifiers.org/sbo/SBO:0000247"/>
                </rdf:Bag>
              </bqbiol:hasProperty>
            </rdf:Description>
          </rdf:RDF>
        </annotation>
      </species>
      <species metaid="cpd01651__91__m0__93__" sboTerm="SBO:0000247" id="cpd01651__91__m0__93__" name="L_3_Cyanoalanine_m0" compartment="m0" hasOnlySubstanceUnits="false" boundaryCondition="false" constant="false" fbc:charge="0" fbc:chemicalFormula="C4H6N2O2">
        <annotation xmlns:sbml="http://www.sbml.org/sbml/level3/version1/core">
          <rdf:RDF xmlns:rdf="http://www.w3.org/1999/02/22-rdf-syntax-ns#" xmlns:dcterms="http://purl.org/dc/terms/" xmlns:vCard="http://www.w3.org/2001/vcard-rdf/3.0#" xmlns:vCard4="http://www.w3.org/2006/vcard/ns#" xmlns:bqbiol="http://biomodels.net/biology-qualifiers/" xmlns:bqmodel="http://biomodels.net/model-qualifiers/">
            <rdf:Description rdf:about="#cpd01651__91__m0__93__">
              <bqbiol:is>
                <rdf:Bag>
                  <rdf:li rdf:resource="http://identifiers.org/seed.compound/cpd01651"/>
                  <rdf:li rdf:resource="http://identifiers.org/kegg.compound/C02512"/>
                </rdf:Bag>
              </bqbiol:is>
              <bqbiol:hasProperty>
                <rdf:Bag>
                  <rdf:li rdf:resource="http://identifiers.org/sbo/SBO:0000247"/>
                </rdf:Bag>
              </bqbiol:hasProperty>
            </rdf:Description>
          </rdf:RDF>
        </annotation>
      </species>
      <species metaid="cpd00044__91__c0__93__" sboTerm="SBO:0000247" id="cpd00044__91__c0__93__" name="3_phosphoadenylylsulfate_c0" compartment="c0" hasOnlySubstanceUnits="false" boundaryCondition="false" constant="false" fbc:charge="-4" fbc:chemicalFormula="C10H11N5O13P2S">
        <annotation xmlns:sbml="http://www.sbml.org/sbml/level3/version1/core">
          <rdf:RDF xmlns:rdf="http://www.w3.org/1999/02/22-rdf-syntax-ns#" xmlns:dcterms="http://purl.org/dc/terms/" xmlns:vCard="http://www.w3.org/2001/vcard-rdf/3.0#" xmlns:vCard4="http://www.w3.org/2006/vcard/ns#" xmlns:bqbiol="http://biomodels.net/biology-qualifiers/" xmlns:bqmodel="http://biomodels.net/model-qualifiers/">
            <rdf:Description rdf:about="#cpd00044__91__c0__93__">
              <bqbiol:is>
                <rdf:Bag>
                  <rdf:li rdf:resource="http://identifiers.org/seed.compound/cpd00044"/>
                  <rdf:li rdf:resource="http://identifiers.org/kegg.compound/C00053"/>
                </rdf:Bag>
              </bqbiol:is>
              <bqbiol:hasProperty>
                <rdf:Bag>
                  <rdf:li rdf:resource="http://identifiers.org/sbo/SBO:0000247"/>
                </rdf:Bag>
              </bqbiol:hasProperty>
            </rdf:Description>
          </rdf:RDF>
        </annotation>
      </species>
      <species metaid="cpd00193__91__c0__93__" sboTerm="SBO:0000247" id="cpd00193__91__c0__93__" name="APS_c0" compartment="c0" hasOnlySubstanceUnits="false" boundaryCondition="false" constant="false" fbc:charge="-2" fbc:chemicalFormula="C10H12N5O10PS">
        <annotation xmlns:sbml="http://www.sbml.org/sbml/level3/version1/core">
          <rdf:RDF xmlns:rdf="http://www.w3.org/1999/02/22-rdf-syntax-ns#" xmlns:dcterms="http://purl.org/dc/terms/" xmlns:vCard="http://www.w3.org/2001/vcard-rdf/3.0#" xmlns:vCard4="http://www.w3.org/2006/vcard/ns#" xmlns:bqbiol="http://biomodels.net/biology-qualifiers/" xmlns:bqmodel="http://biomodels.net/model-qualifiers/">
            <rdf:Description rdf:about="#cpd00193__91__c0__93__">
              <bqbiol:is>
                <rdf:Bag>
                  <rdf:li rdf:resource="http://identifiers.org/seed.compound/cpd00193"/>
                  <rdf:li rdf:resource="http://identifiers.org/kegg.compound/C00224"/>
                </rdf:Bag>
              </bqbiol:is>
              <bqbiol:hasProperty>
                <rdf:Bag>
                  <rdf:li rdf:resource="http://identifiers.org/sbo/SBO:0000247"/>
                </rdf:Bag>
              </bqbiol:hasProperty>
            </rdf:Description>
          </rdf:RDF>
        </annotation>
      </species>
      <species metaid="cpd00044__91__d0__93__" sboTerm="SBO:0000247" id="cpd00044__91__d0__93__" name="3_phosphoadenylylsulfate_d0" compartment="d0" hasOnlySubstanceUnits="false" boundaryCondition="false" constant="false" fbc:charge="-4" fbc:chemicalFormula="C10H11N5O13P2S">
        <annotation xmlns:sbml="http://www.sbml.org/sbml/level3/version1/core">
          <rdf:RDF xmlns:rdf="http://www.w3.org/1999/02/22-rdf-syntax-ns#" xmlns:dcterms="http://purl.org/dc/terms/" xmlns:vCard="http://www.w3.org/2001/vcard-rdf/3.0#" xmlns:vCard4="http://www.w3.org/2006/vcard/ns#" xmlns:bqbiol="http://biomodels.net/biology-qualifiers/" xmlns:bqmodel="http://biomodels.net/model-qualifiers/">
            <rdf:Description rdf:about="#cpd00044__91__d0__93__">
              <bqbiol:is>
                <rdf:Bag>
                  <rdf:li rdf:resource="http://identifiers.org/seed.compound/cpd00044"/>
                  <rdf:li rdf:resource="http://identifiers.org/kegg.compound/C00053"/>
                </rdf:Bag>
              </bqbiol:is>
              <bqbiol:hasProperty>
                <rdf:Bag>
                  <rdf:li rdf:resource="http://identifiers.org/sbo/SBO:0000247"/>
                </rdf:Bag>
              </bqbiol:hasProperty>
            </rdf:Description>
          </rdf:RDF>
        </annotation>
      </species>
      <species metaid="cpd00193__91__d0__93__" sboTerm="SBO:0000247" id="cpd00193__91__d0__93__" name="APS_d0" compartment="d0" hasOnlySubstanceUnits="false" boundaryCondition="false" constant="false" fbc:charge="-2" fbc:chemicalFormula="C10H12N5O10PS">
        <annotation xmlns:sbml="http://www.sbml.org/sbml/level3/version1/core">
          <rdf:RDF xmlns:rdf="http://www.w3.org/1999/02/22-rdf-syntax-ns#" xmlns:dcterms="http://purl.org/dc/terms/" xmlns:vCard="http://www.w3.org/2001/vcard-rdf/3.0#" xmlns:vCard4="http://www.w3.org/2006/vcard/ns#" xmlns:bqbiol="http://biomodels.net/biology-qualifiers/" xmlns:bqmodel="http://biomodels.net/model-qualifiers/">
            <rdf:Description rdf:about="#cpd00193__91__d0__93__">
              <bqbiol:is>
                <rdf:Bag>
                  <rdf:li rdf:resource="http://identifiers.org/seed.compound/cpd00193"/>
                  <rdf:li rdf:resource="http://identifiers.org/kegg.compound/C00224"/>
                </rdf:Bag>
              </bqbiol:is>
              <bqbiol:hasProperty>
                <rdf:Bag>
                  <rdf:li rdf:resource="http://identifiers.org/sbo/SBO:0000247"/>
                </rdf:Bag>
              </bqbiol:hasProperty>
            </rdf:Description>
          </rdf:RDF>
        </annotation>
      </species>
      <species metaid="cpd00046__91__c0__93__" sboTerm="SBO:0000247" id="cpd00046__91__c0__93__" name="CMP_c0" compartment="c0" hasOnlySubstanceUnits="false" boundaryCondition="false" constant="false" fbc:charge="-2" fbc:chemicalFormula="C9H12N3O8P">
        <annotation xmlns:sbml="http://www.sbml.org/sbml/level3/version1/core">
          <rdf:RDF xmlns:rdf="http://www.w3.org/1999/02/22-rdf-syntax-ns#" xmlns:dcterms="http://purl.org/dc/terms/" xmlns:vCard="http://www.w3.org/2001/vcard-rdf/3.0#" xmlns:vCard4="http://www.w3.org/2006/vcard/ns#" xmlns:bqbiol="http://biomodels.net/biology-qualifiers/" xmlns:bqmodel="http://biomodels.net/model-qualifiers/">
            <rdf:Description rdf:about="#cpd00046__91__c0__93__">
              <bqbiol:is>
                <rdf:Bag>
                  <rdf:li rdf:resource="http://identifiers.org/seed.compound/cpd00046"/>
                  <rdf:li rdf:resource="http://identifiers.org/kegg.compound/C00055"/>
                </rdf:Bag>
              </bqbiol:is>
              <bqbiol:hasProperty>
                <rdf:Bag>
                  <rdf:li rdf:resource="http://identifiers.org/sbo/SBO:0000247"/>
                </rdf:Bag>
              </bqbiol:hasProperty>
            </rdf:Description>
          </rdf:RDF>
        </annotation>
      </species>
      <species metaid="cpd00367__91__c0__93__" sboTerm="SBO:0000247" id="cpd00367__91__c0__93__" name="Cytidine_c0" compartment="c0" hasOnlySubstanceUnits="false" boundaryCondition="false" constant="false" fbc:charge="0" fbc:chemicalFormula="C9H13N3O5">
        <annotation xmlns:sbml="http://www.sbml.org/sbml/level3/version1/core">
          <rdf:RDF xmlns:rdf="http://www.w3.org/1999/02/22-rdf-syntax-ns#" xmlns:dcterms="http://purl.org/dc/terms/" xmlns:vCard="http://www.w3.org/2001/vcard-rdf/3.0#" xmlns:vCard4="http://www.w3.org/2006/vcard/ns#" xmlns:bqbiol="http://biomodels.net/biology-qualifiers/" xmlns:bqmodel="http://biomodels.net/model-qualifiers/">
            <rdf:Description rdf:about="#cpd00367__91__c0__93__">
              <bqbiol:is>
                <rdf:Bag>
                  <rdf:li rdf:resource="http://identifiers.org/seed.compound/cpd00367"/>
                  <rdf:li rdf:resource="http://identifiers.org/kegg.compound/C00475"/>
                </rdf:Bag>
              </bqbiol:is>
              <bqbiol:hasProperty>
                <rdf:Bag>
                  <rdf:li rdf:resource="http://identifiers.org/sbo/SBO:0000247"/>
                </rdf:Bag>
              </bqbiol:hasProperty>
            </rdf:Description>
          </rdf:RDF>
        </annotation>
      </species>
      <species metaid="cpd00096__91__c0__93__" sboTerm="SBO:0000247" id="cpd00096__91__c0__93__" name="CDP_c0" compartment="c0" hasOnlySubstanceUnits="false" boundaryCondition="false" constant="false" fbc:charge="-2" fbc:chemicalFormula="C9H13N3O11P2">
        <annotation xmlns:sbml="http://www.sbml.org/sbml/level3/version1/core">
          <rdf:RDF xmlns:rdf="http://www.w3.org/1999/02/22-rdf-syntax-ns#" xmlns:dcterms="http://purl.org/dc/terms/" xmlns:vCard="http://www.w3.org/2001/vcard-rdf/3.0#" xmlns:vCard4="http://www.w3.org/2006/vcard/ns#" xmlns:bqbiol="http://biomodels.net/biology-qualifiers/" xmlns:bqmodel="http://biomodels.net/model-qualifiers/">
            <rdf:Description rdf:about="#cpd00096__91__c0__93__">
              <bqbiol:is>
                <rdf:Bag>
                  <rdf:li rdf:resource="http://identifiers.org/seed.compound/cpd00096"/>
                  <rdf:li rdf:resource="http://identifiers.org/kegg.compound/C00112"/>
                </rdf:Bag>
              </bqbiol:is>
              <bqbiol:hasProperty>
                <rdf:Bag>
                  <rdf:li rdf:resource="http://identifiers.org/sbo/SBO:0000247"/>
                </rdf:Bag>
              </bqbiol:hasProperty>
            </rdf:Description>
          </rdf:RDF>
        </annotation>
      </species>
      <species metaid="cpd00046__91__g0__93__" sboTerm="SBO:0000247" id="cpd00046__91__g0__93__" name="CMP_g0" compartment="g0" hasOnlySubstanceUnits="false" boundaryCondition="false" constant="false" fbc:charge="-2" fbc:chemicalFormula="C9H12N3O8P">
        <annotation xmlns:sbml="http://www.sbml.org/sbml/level3/version1/core">
          <rdf:RDF xmlns:rdf="http://www.w3.org/1999/02/22-rdf-syntax-ns#" xmlns:dcterms="http://purl.org/dc/terms/" xmlns:vCard="http://www.w3.org/2001/vcard-rdf/3.0#" xmlns:vCard4="http://www.w3.org/2006/vcard/ns#" xmlns:bqbiol="http://biomodels.net/biology-qualifiers/" xmlns:bqmodel="http://biomodels.net/model-qualifiers/">
            <rdf:Description rdf:about="#cpd00046__91__g0__93__">
              <bqbiol:is>
                <rdf:Bag>
                  <rdf:li rdf:resource="http://identifiers.org/seed.compound/cpd00046"/>
                  <rdf:li rdf:resource="http://identifiers.org/kegg.compound/C00055"/>
                </rdf:Bag>
              </bqbiol:is>
              <bqbiol:hasProperty>
                <rdf:Bag>
                  <rdf:li rdf:resource="http://identifiers.org/sbo/SBO:0000247"/>
                </rdf:Bag>
              </bqbiol:hasProperty>
            </rdf:Description>
          </rdf:RDF>
        </annotation>
      </species>
      <species metaid="cpd00096__91__g0__93__" sboTerm="SBO:0000247" id="cpd00096__91__g0__93__" name="CDP_g0" compartment="g0" hasOnlySubstanceUnits="false" boundaryCondition="false" constant="false" fbc:charge="-2" fbc:chemicalFormula="C9H13N3O11P2">
        <annotation xmlns:sbml="http://www.sbml.org/sbml/level3/version1/core">
          <rdf:RDF xmlns:rdf="http://www.w3.org/1999/02/22-rdf-syntax-ns#" xmlns:dcterms="http://purl.org/dc/terms/" xmlns:vCard="http://www.w3.org/2001/vcard-rdf/3.0#" xmlns:vCard4="http://www.w3.org/2006/vcard/ns#" xmlns:bqbiol="http://biomodels.net/biology-qualifiers/" xmlns:bqmodel="http://biomodels.net/model-qualifiers/">
            <rdf:Description rdf:about="#cpd00096__91__g0__93__">
              <bqbiol:is>
                <rdf:Bag>
                  <rdf:li rdf:resource="http://identifiers.org/seed.compound/cpd00096"/>
                  <rdf:li rdf:resource="http://identifiers.org/kegg.compound/C00112"/>
                </rdf:Bag>
              </bqbiol:is>
              <bqbiol:hasProperty>
                <rdf:Bag>
                  <rdf:li rdf:resource="http://identifiers.org/sbo/SBO:0000247"/>
                </rdf:Bag>
              </bqbiol:hasProperty>
            </rdf:Description>
          </rdf:RDF>
        </annotation>
      </species>
      <species metaid="cpd00047__91__m0__93__" sboTerm="SBO:0000247" id="cpd00047__91__m0__93__" name="Formate_m0" compartment="m0" hasOnlySubstanceUnits="false" boundaryCondition="false" constant="false" fbc:charge="-1" fbc:chemicalFormula="CHO2">
        <annotation xmlns:sbml="http://www.sbml.org/sbml/level3/version1/core">
          <rdf:RDF xmlns:rdf="http://www.w3.org/1999/02/22-rdf-syntax-ns#" xmlns:dcterms="http://purl.org/dc/terms/" xmlns:vCard="http://www.w3.org/2001/vcard-rdf/3.0#" xmlns:vCard4="http://www.w3.org/2006/vcard/ns#" xmlns:bqbiol="http://biomodels.net/biology-qualifiers/" xmlns:bqmodel="http://biomodels.net/model-qualifiers/">
            <rdf:Description rdf:about="#cpd00047__91__m0__93__">
              <bqbiol:is>
                <rdf:Bag>
                  <rdf:li rdf:resource="http://identifiers.org/seed.compound/cpd00047"/>
                  <rdf:li rdf:resource="http://identifiers.org/kegg.compound/C00058"/>
                </rdf:Bag>
              </bqbiol:is>
              <bqbiol:hasProperty>
                <rdf:Bag>
                  <rdf:li rdf:resource="http://identifiers.org/sbo/SBO:0000247"/>
                </rdf:Bag>
              </bqbiol:hasProperty>
            </rdf:Description>
          </rdf:RDF>
        </annotation>
      </species>
      <species metaid="cpd00048__91__c0__93__" sboTerm="SBO:0000247" id="cpd00048__91__c0__93__" name="Sulfate_c0" compartment="c0" hasOnlySubstanceUnits="false" boundaryCondition="false" constant="false" fbc:charge="-2" fbc:chemicalFormula="O4S">
        <annotation xmlns:sbml="http://www.sbml.org/sbml/level3/version1/core">
          <rdf:RDF xmlns:rdf="http://www.w3.org/1999/02/22-rdf-syntax-ns#" xmlns:dcterms="http://purl.org/dc/terms/" xmlns:vCard="http://www.w3.org/2001/vcard-rdf/3.0#" xmlns:vCard4="http://www.w3.org/2006/vcard/ns#" xmlns:bqbiol="http://biomodels.net/biology-qualifiers/" xmlns:bqmodel="http://biomodels.net/model-qualifiers/">
            <rdf:Description rdf:about="#cpd00048__91__c0__93__">
              <bqbiol:is>
                <rdf:Bag>
                  <rdf:li rdf:resource="http://identifiers.org/seed.compound/cpd00048"/>
                  <rdf:li rdf:resource="http://identifiers.org/kegg.compound/C00059"/>
                </rdf:Bag>
              </bqbiol:is>
              <bqbiol:hasProperty>
                <rdf:Bag>
                  <rdf:li rdf:resource="http://identifiers.org/sbo/SBO:0000247"/>
                </rdf:Bag>
              </bqbiol:hasProperty>
            </rdf:Description>
          </rdf:RDF>
        </annotation>
      </species>
      <species metaid="cpd00081__91__c0__93__" sboTerm="SBO:0000247" id="cpd00081__91__c0__93__" name="Sulfite_c0" compartment="c0" hasOnlySubstanceUnits="false" boundaryCondition="false" constant="false" fbc:charge="-1" fbc:chemicalFormula="HO3S">
        <annotation xmlns:sbml="http://www.sbml.org/sbml/level3/version1/core">
          <rdf:RDF xmlns:rdf="http://www.w3.org/1999/02/22-rdf-syntax-ns#" xmlns:dcterms="http://purl.org/dc/terms/" xmlns:vCard="http://www.w3.org/2001/vcard-rdf/3.0#" xmlns:vCard4="http://www.w3.org/2006/vcard/ns#" xmlns:bqbiol="http://biomodels.net/biology-qualifiers/" xmlns:bqmodel="http://biomodels.net/model-qualifiers/">
            <rdf:Description rdf:about="#cpd00081__91__c0__93__">
              <bqbiol:is>
                <rdf:Bag>
                  <rdf:li rdf:resource="http://identifiers.org/seed.compound/cpd00081"/>
                  <rdf:li rdf:resource="http://identifiers.org/kegg.compound/C00094"/>
                </rdf:Bag>
              </bqbiol:is>
              <bqbiol:hasProperty>
                <rdf:Bag>
                  <rdf:li rdf:resource="http://identifiers.org/sbo/SBO:0000247"/>
                </rdf:Bag>
              </bqbiol:hasProperty>
            </rdf:Description>
          </rdf:RDF>
        </annotation>
      </species>
      <species metaid="cpd00048__91__x0__93__" sboTerm="SBO:0000247" id="cpd00048__91__x0__93__" name="Sulfate_x0" compartment="x0" hasOnlySubstanceUnits="false" boundaryCondition="false" constant="false" fbc:charge="-2" fbc:chemicalFormula="O4S">
        <annotation xmlns:sbml="http://www.sbml.org/sbml/level3/version1/core">
          <rdf:RDF xmlns:rdf="http://www.w3.org/1999/02/22-rdf-syntax-ns#" xmlns:dcterms="http://purl.org/dc/terms/" xmlns:vCard="http://www.w3.org/2001/vcard-rdf/3.0#" xmlns:vCard4="http://www.w3.org/2006/vcard/ns#" xmlns:bqbiol="http://biomodels.net/biology-qualifiers/" xmlns:bqmodel="http://biomodels.net/model-qualifiers/">
            <rdf:Description rdf:about="#cpd00048__91__x0__93__">
              <bqbiol:is>
                <rdf:Bag>
                  <rdf:li rdf:resource="http://identifiers.org/seed.compound/cpd00048"/>
                  <rdf:li rdf:resource="http://identifiers.org/kegg.compound/C00059"/>
                </rdf:Bag>
              </bqbiol:is>
              <bqbiol:hasProperty>
                <rdf:Bag>
                  <rdf:li rdf:resource="http://identifiers.org/sbo/SBO:0000247"/>
                </rdf:Bag>
              </bqbiol:hasProperty>
            </rdf:Description>
          </rdf:RDF>
        </annotation>
      </species>
      <species metaid="cpd00081__91__x0__93__" sboTerm="SBO:0000247" id="cpd00081__91__x0__93__" name="Sulfite_x0" compartment="x0" hasOnlySubstanceUnits="false" boundaryCondition="false" constant="false" fbc:charge="-1" fbc:chemicalFormula="HO3S">
        <annotation xmlns:sbml="http://www.sbml.org/sbml/level3/version1/core">
          <rdf:RDF xmlns:rdf="http://www.w3.org/1999/02/22-rdf-syntax-ns#" xmlns:dcterms="http://purl.org/dc/terms/" xmlns:vCard="http://www.w3.org/2001/vcard-rdf/3.0#" xmlns:vCard4="http://www.w3.org/2006/vcard/ns#" xmlns:bqbiol="http://biomodels.net/biology-qualifiers/" xmlns:bqmodel="http://biomodels.net/model-qualifiers/">
            <rdf:Description rdf:about="#cpd00081__91__x0__93__">
              <bqbiol:is>
                <rdf:Bag>
                  <rdf:li rdf:resource="http://identifiers.org/seed.compound/cpd00081"/>
                  <rdf:li rdf:resource="http://identifiers.org/kegg.compound/C00094"/>
                </rdf:Bag>
              </bqbiol:is>
              <bqbiol:hasProperty>
                <rdf:Bag>
                  <rdf:li rdf:resource="http://identifiers.org/sbo/SBO:0000247"/>
                </rdf:Bag>
              </bqbiol:hasProperty>
            </rdf:Description>
          </rdf:RDF>
        </annotation>
      </species>
      <species metaid="cpd00220__91__c0__93__" sboTerm="SBO:0000247" id="cpd00220__91__c0__93__" name="Riboflavin_c0" compartment="c0" hasOnlySubstanceUnits="false" boundaryCondition="false" constant="false" fbc:charge="-1" fbc:chemicalFormula="C17H19N4O6">
        <annotation xmlns:sbml="http://www.sbml.org/sbml/level3/version1/core">
          <rdf:RDF xmlns:rdf="http://www.w3.org/1999/02/22-rdf-syntax-ns#" xmlns:dcterms="http://purl.org/dc/terms/" xmlns:vCard="http://www.w3.org/2001/vcard-rdf/3.0#" xmlns:vCard4="http://www.w3.org/2006/vcard/ns#" xmlns:bqbiol="http://biomodels.net/biology-qualifiers/" xmlns:bqmodel="http://biomodels.net/model-qualifiers/">
            <rdf:Description rdf:about="#cpd00220__91__c0__93__">
              <bqbiol:is>
                <rdf:Bag>
                  <rdf:li rdf:resource="http://identifiers.org/seed.compound/cpd00220"/>
                  <rdf:li rdf:resource="http://identifiers.org/kegg.compound/C00255"/>
                </rdf:Bag>
              </bqbiol:is>
              <bqbiol:hasProperty>
                <rdf:Bag>
                  <rdf:li rdf:resource="http://identifiers.org/sbo/SBO:0000247"/>
                </rdf:Bag>
              </bqbiol:hasProperty>
            </rdf:Description>
          </rdf:RDF>
        </annotation>
      </species>
      <species metaid="cpd00051__91__d0__93__" sboTerm="SBO:0000247" id="cpd00051__91__d0__93__" name="L_Arginine_d0" compartment="d0" hasOnlySubstanceUnits="false" boundaryCondition="false" constant="false" fbc:charge="1" fbc:chemicalFormula="C6H15N4O2">
        <annotation xmlns:sbml="http://www.sbml.org/sbml/level3/version1/core">
          <rdf:RDF xmlns:rdf="http://www.w3.org/1999/02/22-rdf-syntax-ns#" xmlns:dcterms="http://purl.org/dc/terms/" xmlns:vCard="http://www.w3.org/2001/vcard-rdf/3.0#" xmlns:vCard4="http://www.w3.org/2006/vcard/ns#" xmlns:bqbiol="http://biomodels.net/biology-qualifiers/" xmlns:bqmodel="http://biomodels.net/model-qualifiers/">
            <rdf:Description rdf:about="#cpd00051__91__d0__93__">
              <bqbiol:is>
                <rdf:Bag>
                  <rdf:li rdf:resource="http://identifiers.org/seed.compound/cpd00051"/>
                  <rdf:li rdf:resource="http://identifiers.org/kegg.compound/C00062"/>
                </rdf:Bag>
              </bqbiol:is>
              <bqbiol:hasProperty>
                <rdf:Bag>
                  <rdf:li rdf:resource="http://identifiers.org/sbo/SBO:0000247"/>
                </rdf:Bag>
              </bqbiol:hasProperty>
            </rdf:Description>
          </rdf:RDF>
        </annotation>
      </species>
      <species metaid="cpd00064__91__d0__93__" sboTerm="SBO:0000247" id="cpd00064__91__d0__93__" name="Ornithine_d0" compartment="d0" hasOnlySubstanceUnits="false" boundaryCondition="false" constant="false" fbc:charge="1" fbc:chemicalFormula="C5H13N2O2">
        <annotation xmlns:sbml="http://www.sbml.org/sbml/level3/version1/core">
          <rdf:RDF xmlns:rdf="http://www.w3.org/1999/02/22-rdf-syntax-ns#" xmlns:dcterms="http://purl.org/dc/terms/" xmlns:vCard="http://www.w3.org/2001/vcard-rdf/3.0#" xmlns:vCard4="http://www.w3.org/2006/vcard/ns#" xmlns:bqbiol="http://biomodels.net/biology-qualifiers/" xmlns:bqmodel="http://biomodels.net/model-qualifiers/">
            <rdf:Description rdf:about="#cpd00064__91__d0__93__">
              <bqbiol:is>
                <rdf:Bag>
                  <rdf:li rdf:resource="http://identifiers.org/seed.compound/cpd00064"/>
                  <rdf:li rdf:resource="http://identifiers.org/kegg.compound/C00077"/>
                </rdf:Bag>
              </bqbiol:is>
              <bqbiol:hasProperty>
                <rdf:Bag>
                  <rdf:li rdf:resource="http://identifiers.org/sbo/SBO:0000247"/>
                </rdf:Bag>
              </bqbiol:hasProperty>
            </rdf:Description>
          </rdf:RDF>
        </annotation>
      </species>
      <species metaid="cpd00073__91__d0__93__" sboTerm="SBO:0000247" id="cpd00073__91__d0__93__" name="Urea_d0" compartment="d0" hasOnlySubstanceUnits="false" boundaryCondition="false" constant="false" fbc:charge="0" fbc:chemicalFormula="CH4N2O">
        <annotation xmlns:sbml="http://www.sbml.org/sbml/level3/version1/core">
          <rdf:RDF xmlns:rdf="http://www.w3.org/1999/02/22-rdf-syntax-ns#" xmlns:dcterms="http://purl.org/dc/terms/" xmlns:vCard="http://www.w3.org/2001/vcard-rdf/3.0#" xmlns:vCard4="http://www.w3.org/2006/vcard/ns#" xmlns:bqbiol="http://biomodels.net/biology-qualifiers/" xmlns:bqmodel="http://biomodels.net/model-qualifiers/">
            <rdf:Description rdf:about="#cpd00073__91__d0__93__">
              <bqbiol:is>
                <rdf:Bag>
                  <rdf:li rdf:resource="http://identifiers.org/seed.compound/cpd00073"/>
                  <rdf:li rdf:resource="http://identifiers.org/kegg.compound/C00086"/>
                </rdf:Bag>
              </bqbiol:is>
              <bqbiol:hasProperty>
                <rdf:Bag>
                  <rdf:li rdf:resource="http://identifiers.org/sbo/SBO:0000247"/>
                </rdf:Bag>
              </bqbiol:hasProperty>
            </rdf:Description>
          </rdf:RDF>
        </annotation>
      </species>
      <species metaid="cpd00051__91__m0__93__" sboTerm="SBO:0000247" id="cpd00051__91__m0__93__" name="L_Arginine_m0" compartment="m0" hasOnlySubstanceUnits="false" boundaryCondition="false" constant="false" fbc:charge="1" fbc:chemicalFormula="C6H15N4O2">
        <annotation xmlns:sbml="http://www.sbml.org/sbml/level3/version1/core">
          <rdf:RDF xmlns:rdf="http://www.w3.org/1999/02/22-rdf-syntax-ns#" xmlns:dcterms="http://purl.org/dc/terms/" xmlns:vCard="http://www.w3.org/2001/vcard-rdf/3.0#" xmlns:vCard4="http://www.w3.org/2006/vcard/ns#" xmlns:bqbiol="http://biomodels.net/biology-qualifiers/" xmlns:bqmodel="http://biomodels.net/model-qualifiers/">
            <rdf:Description rdf:about="#cpd00051__91__m0__93__">
              <bqbiol:is>
                <rdf:Bag>
                  <rdf:li rdf:resource="http://identifiers.org/seed.compound/cpd00051"/>
                  <rdf:li rdf:resource="http://identifiers.org/kegg.compound/C00062"/>
                </rdf:Bag>
              </bqbiol:is>
              <bqbiol:hasProperty>
                <rdf:Bag>
                  <rdf:li rdf:resource="http://identifiers.org/sbo/SBO:0000247"/>
                </rdf:Bag>
              </bqbiol:hasProperty>
            </rdf:Description>
          </rdf:RDF>
        </annotation>
      </species>
      <species metaid="cpd00064__91__m0__93__" sboTerm="SBO:0000247" id="cpd00064__91__m0__93__" name="Ornithine_m0" compartment="m0" hasOnlySubstanceUnits="false" boundaryCondition="false" constant="false" fbc:charge="1" fbc:chemicalFormula="C5H13N2O2">
        <annotation xmlns:sbml="http://www.sbml.org/sbml/level3/version1/core">
          <rdf:RDF xmlns:rdf="http://www.w3.org/1999/02/22-rdf-syntax-ns#" xmlns:dcterms="http://purl.org/dc/terms/" xmlns:vCard="http://www.w3.org/2001/vcard-rdf/3.0#" xmlns:vCard4="http://www.w3.org/2006/vcard/ns#" xmlns:bqbiol="http://biomodels.net/biology-qualifiers/" xmlns:bqmodel="http://biomodels.net/model-qualifiers/">
            <rdf:Description rdf:about="#cpd00064__91__m0__93__">
              <bqbiol:is>
                <rdf:Bag>
                  <rdf:li rdf:resource="http://identifiers.org/seed.compound/cpd00064"/>
                  <rdf:li rdf:resource="http://identifiers.org/kegg.compound/C00077"/>
                </rdf:Bag>
              </bqbiol:is>
              <bqbiol:hasProperty>
                <rdf:Bag>
                  <rdf:li rdf:resource="http://identifiers.org/sbo/SBO:0000247"/>
                </rdf:Bag>
              </bqbiol:hasProperty>
            </rdf:Description>
          </rdf:RDF>
        </annotation>
      </species>
      <species metaid="cpd00073__91__m0__93__" sboTerm="SBO:0000247" id="cpd00073__91__m0__93__" name="Urea_m0" compartment="m0" hasOnlySubstanceUnits="false" boundaryCondition="false" constant="false" fbc:charge="0" fbc:chemicalFormula="CH4N2O">
        <annotation xmlns:sbml="http://www.sbml.org/sbml/level3/version1/core">
          <rdf:RDF xmlns:rdf="http://www.w3.org/1999/02/22-rdf-syntax-ns#" xmlns:dcterms="http://purl.org/dc/terms/" xmlns:vCard="http://www.w3.org/2001/vcard-rdf/3.0#" xmlns:vCard4="http://www.w3.org/2006/vcard/ns#" xmlns:bqbiol="http://biomodels.net/biology-qualifiers/" xmlns:bqmodel="http://biomodels.net/model-qualifiers/">
            <rdf:Description rdf:about="#cpd00073__91__m0__93__">
              <bqbiol:is>
                <rdf:Bag>
                  <rdf:li rdf:resource="http://identifiers.org/seed.compound/cpd00073"/>
                  <rdf:li rdf:resource="http://identifiers.org/kegg.compound/C00086"/>
                </rdf:Bag>
              </bqbiol:is>
              <bqbiol:hasProperty>
                <rdf:Bag>
                  <rdf:li rdf:resource="http://identifiers.org/sbo/SBO:0000247"/>
                </rdf:Bag>
              </bqbiol:hasProperty>
            </rdf:Description>
          </rdf:RDF>
        </annotation>
      </species>
      <species metaid="cpd00052__91__c0__93__" sboTerm="SBO:0000247" id="cpd00052__91__c0__93__" name="CTP_c0" compartment="c0" hasOnlySubstanceUnits="false" boundaryCondition="false" constant="false" fbc:charge="-3" fbc:chemicalFormula="C9H13N3O14P3">
        <annotation xmlns:sbml="http://www.sbml.org/sbml/level3/version1/core">
          <rdf:RDF xmlns:rdf="http://www.w3.org/1999/02/22-rdf-syntax-ns#" xmlns:dcterms="http://purl.org/dc/terms/" xmlns:vCard="http://www.w3.org/2001/vcard-rdf/3.0#" xmlns:vCard4="http://www.w3.org/2006/vcard/ns#" xmlns:bqbiol="http://biomodels.net/biology-qualifiers/" xmlns:bqmodel="http://biomodels.net/model-qualifiers/">
            <rdf:Description rdf:about="#cpd00052__91__c0__93__">
              <bqbiol:is>
                <rdf:Bag>
                  <rdf:li rdf:resource="http://identifiers.org/seed.compound/cpd00052"/>
                  <rdf:li rdf:resource="http://identifiers.org/kegg.compound/C00063"/>
                </rdf:Bag>
              </bqbiol:is>
              <bqbiol:hasProperty>
                <rdf:Bag>
                  <rdf:li rdf:resource="http://identifiers.org/sbo/SBO:0000247"/>
                </rdf:Bag>
              </bqbiol:hasProperty>
            </rdf:Description>
          </rdf:RDF>
        </annotation>
      </species>
      <species metaid="cpd00052__91__g0__93__" sboTerm="SBO:0000247" id="cpd00052__91__g0__93__" name="CTP_g0" compartment="g0" hasOnlySubstanceUnits="false" boundaryCondition="false" constant="false" fbc:charge="-3" fbc:chemicalFormula="C9H13N3O14P3">
        <annotation xmlns:sbml="http://www.sbml.org/sbml/level3/version1/core">
          <rdf:RDF xmlns:rdf="http://www.w3.org/1999/02/22-rdf-syntax-ns#" xmlns:dcterms="http://purl.org/dc/terms/" xmlns:vCard="http://www.w3.org/2001/vcard-rdf/3.0#" xmlns:vCard4="http://www.w3.org/2006/vcard/ns#" xmlns:bqbiol="http://biomodels.net/biology-qualifiers/" xmlns:bqmodel="http://biomodels.net/model-qualifiers/">
            <rdf:Description rdf:about="#cpd00052__91__g0__93__">
              <bqbiol:is>
                <rdf:Bag>
                  <rdf:li rdf:resource="http://identifiers.org/seed.compound/cpd00052"/>
                  <rdf:li rdf:resource="http://identifiers.org/kegg.compound/C00063"/>
                </rdf:Bag>
              </bqbiol:is>
              <bqbiol:hasProperty>
                <rdf:Bag>
                  <rdf:li rdf:resource="http://identifiers.org/sbo/SBO:0000247"/>
                </rdf:Bag>
              </bqbiol:hasProperty>
            </rdf:Description>
          </rdf:RDF>
        </annotation>
      </species>
      <species metaid="cpd00052__91__d0__93__" sboTerm="SBO:0000247" id="cpd00052__91__d0__93__" name="CTP_d0" compartment="d0" hasOnlySubstanceUnits="false" boundaryCondition="false" constant="false" fbc:charge="-3" fbc:chemicalFormula="C9H13N3O14P3">
        <annotation xmlns:sbml="http://www.sbml.org/sbml/level3/version1/core">
          <rdf:RDF xmlns:rdf="http://www.w3.org/1999/02/22-rdf-syntax-ns#" xmlns:dcterms="http://purl.org/dc/terms/" xmlns:vCard="http://www.w3.org/2001/vcard-rdf/3.0#" xmlns:vCard4="http://www.w3.org/2006/vcard/ns#" xmlns:bqbiol="http://biomodels.net/biology-qualifiers/" xmlns:bqmodel="http://biomodels.net/model-qualifiers/">
            <rdf:Description rdf:about="#cpd00052__91__d0__93__">
              <bqbiol:is>
                <rdf:Bag>
                  <rdf:li rdf:resource="http://identifiers.org/seed.compound/cpd00052"/>
                  <rdf:li rdf:resource="http://identifiers.org/kegg.compound/C00063"/>
                </rdf:Bag>
              </bqbiol:is>
              <bqbiol:hasProperty>
                <rdf:Bag>
                  <rdf:li rdf:resource="http://identifiers.org/sbo/SBO:0000247"/>
                </rdf:Bag>
              </bqbiol:hasProperty>
            </rdf:Description>
          </rdf:RDF>
        </annotation>
      </species>
      <species metaid="cpd00096__91__d0__93__" sboTerm="SBO:0000247" id="cpd00096__91__d0__93__" name="CDP_d0" compartment="d0" hasOnlySubstanceUnits="false" boundaryCondition="false" constant="false" fbc:charge="-2" fbc:chemicalFormula="C9H13N3O11P2">
        <annotation xmlns:sbml="http://www.sbml.org/sbml/level3/version1/core">
          <rdf:RDF xmlns:rdf="http://www.w3.org/1999/02/22-rdf-syntax-ns#" xmlns:dcterms="http://purl.org/dc/terms/" xmlns:vCard="http://www.w3.org/2001/vcard-rdf/3.0#" xmlns:vCard4="http://www.w3.org/2006/vcard/ns#" xmlns:bqbiol="http://biomodels.net/biology-qualifiers/" xmlns:bqmodel="http://biomodels.net/model-qualifiers/">
            <rdf:Description rdf:about="#cpd00096__91__d0__93__">
              <bqbiol:is>
                <rdf:Bag>
                  <rdf:li rdf:resource="http://identifiers.org/seed.compound/cpd00096"/>
                  <rdf:li rdf:resource="http://identifiers.org/kegg.compound/C00112"/>
                </rdf:Bag>
              </bqbiol:is>
              <bqbiol:hasProperty>
                <rdf:Bag>
                  <rdf:li rdf:resource="http://identifiers.org/sbo/SBO:0000247"/>
                </rdf:Bag>
              </bqbiol:hasProperty>
            </rdf:Description>
          </rdf:RDF>
        </annotation>
      </species>
      <species metaid="cpd00052__91__m0__93__" sboTerm="SBO:0000247" id="cpd00052__91__m0__93__" name="CTP_m0" compartment="m0" hasOnlySubstanceUnits="false" boundaryCondition="false" constant="false" fbc:charge="-3" fbc:chemicalFormula="C9H13N3O14P3">
        <annotation xmlns:sbml="http://www.sbml.org/sbml/level3/version1/core">
          <rdf:RDF xmlns:rdf="http://www.w3.org/1999/02/22-rdf-syntax-ns#" xmlns:dcterms="http://purl.org/dc/terms/" xmlns:vCard="http://www.w3.org/2001/vcard-rdf/3.0#" xmlns:vCard4="http://www.w3.org/2006/vcard/ns#" xmlns:bqbiol="http://biomodels.net/biology-qualifiers/" xmlns:bqmodel="http://biomodels.net/model-qualifiers/">
            <rdf:Description rdf:about="#cpd00052__91__m0__93__">
              <bqbiol:is>
                <rdf:Bag>
                  <rdf:li rdf:resource="http://identifiers.org/seed.compound/cpd00052"/>
                  <rdf:li rdf:resource="http://identifiers.org/kegg.compound/C00063"/>
                </rdf:Bag>
              </bqbiol:is>
              <bqbiol:hasProperty>
                <rdf:Bag>
                  <rdf:li rdf:resource="http://identifiers.org/sbo/SBO:0000247"/>
                </rdf:Bag>
              </bqbiol:hasProperty>
            </rdf:Description>
          </rdf:RDF>
        </annotation>
      </species>
      <species metaid="cpd00096__91__m0__93__" sboTerm="SBO:0000247" id="cpd00096__91__m0__93__" name="CDP_m0" compartment="m0" hasOnlySubstanceUnits="false" boundaryCondition="false" constant="false" fbc:charge="-2" fbc:chemicalFormula="C9H13N3O11P2">
        <annotation xmlns:sbml="http://www.sbml.org/sbml/level3/version1/core">
          <rdf:RDF xmlns:rdf="http://www.w3.org/1999/02/22-rdf-syntax-ns#" xmlns:dcterms="http://purl.org/dc/terms/" xmlns:vCard="http://www.w3.org/2001/vcard-rdf/3.0#" xmlns:vCard4="http://www.w3.org/2006/vcard/ns#" xmlns:bqbiol="http://biomodels.net/biology-qualifiers/" xmlns:bqmodel="http://biomodels.net/model-qualifiers/">
            <rdf:Description rdf:about="#cpd00096__91__m0__93__">
              <bqbiol:is>
                <rdf:Bag>
                  <rdf:li rdf:resource="http://identifiers.org/seed.compound/cpd00096"/>
                  <rdf:li rdf:resource="http://identifiers.org/kegg.compound/C00112"/>
                </rdf:Bag>
              </bqbiol:is>
              <bqbiol:hasProperty>
                <rdf:Bag>
                  <rdf:li rdf:resource="http://identifiers.org/sbo/SBO:0000247"/>
                </rdf:Bag>
              </bqbiol:hasProperty>
            </rdf:Description>
          </rdf:RDF>
        </annotation>
      </species>
      <species metaid="cpd00052__91__n0__93__" sboTerm="SBO:0000247" id="cpd00052__91__n0__93__" name="CTP_n0" compartment="n0" hasOnlySubstanceUnits="false" boundaryCondition="false" constant="false" fbc:charge="-3" fbc:chemicalFormula="C9H13N3O14P3">
        <annotation xmlns:sbml="http://www.sbml.org/sbml/level3/version1/core">
          <rdf:RDF xmlns:rdf="http://www.w3.org/1999/02/22-rdf-syntax-ns#" xmlns:dcterms="http://purl.org/dc/terms/" xmlns:vCard="http://www.w3.org/2001/vcard-rdf/3.0#" xmlns:vCard4="http://www.w3.org/2006/vcard/ns#" xmlns:bqbiol="http://biomodels.net/biology-qualifiers/" xmlns:bqmodel="http://biomodels.net/model-qualifiers/">
            <rdf:Description rdf:about="#cpd00052__91__n0__93__">
              <bqbiol:is>
                <rdf:Bag>
                  <rdf:li rdf:resource="http://identifiers.org/seed.compound/cpd00052"/>
                  <rdf:li rdf:resource="http://identifiers.org/kegg.compound/C00063"/>
                </rdf:Bag>
              </bqbiol:is>
              <bqbiol:hasProperty>
                <rdf:Bag>
                  <rdf:li rdf:resource="http://identifiers.org/sbo/SBO:0000247"/>
                </rdf:Bag>
              </bqbiol:hasProperty>
            </rdf:Description>
          </rdf:RDF>
        </annotation>
      </species>
      <species metaid="cpd00096__91__n0__93__" sboTerm="SBO:0000247" id="cpd00096__91__n0__93__" name="CDP_n0" compartment="n0" hasOnlySubstanceUnits="false" boundaryCondition="false" constant="false" fbc:charge="-2" fbc:chemicalFormula="C9H13N3O11P2">
        <annotation xmlns:sbml="http://www.sbml.org/sbml/level3/version1/core">
          <rdf:RDF xmlns:rdf="http://www.w3.org/1999/02/22-rdf-syntax-ns#" xmlns:dcterms="http://purl.org/dc/terms/" xmlns:vCard="http://www.w3.org/2001/vcard-rdf/3.0#" xmlns:vCard4="http://www.w3.org/2006/vcard/ns#" xmlns:bqbiol="http://biomodels.net/biology-qualifiers/" xmlns:bqmodel="http://biomodels.net/model-qualifiers/">
            <rdf:Description rdf:about="#cpd00096__91__n0__93__">
              <bqbiol:is>
                <rdf:Bag>
                  <rdf:li rdf:resource="http://identifiers.org/seed.compound/cpd00096"/>
                  <rdf:li rdf:resource="http://identifiers.org/kegg.compound/C00112"/>
                </rdf:Bag>
              </bqbiol:is>
              <bqbiol:hasProperty>
                <rdf:Bag>
                  <rdf:li rdf:resource="http://identifiers.org/sbo/SBO:0000247"/>
                </rdf:Bag>
              </bqbiol:hasProperty>
            </rdf:Description>
          </rdf:RDF>
        </annotation>
      </species>
      <species metaid="cpd00052__91__x0__93__" sboTerm="SBO:0000247" id="cpd00052__91__x0__93__" name="CTP_x0" compartment="x0" hasOnlySubstanceUnits="false" boundaryCondition="false" constant="false" fbc:charge="-3" fbc:chemicalFormula="C9H13N3O14P3">
        <annotation xmlns:sbml="http://www.sbml.org/sbml/level3/version1/core">
          <rdf:RDF xmlns:rdf="http://www.w3.org/1999/02/22-rdf-syntax-ns#" xmlns:dcterms="http://purl.org/dc/terms/" xmlns:vCard="http://www.w3.org/2001/vcard-rdf/3.0#" xmlns:vCard4="http://www.w3.org/2006/vcard/ns#" xmlns:bqbiol="http://biomodels.net/biology-qualifiers/" xmlns:bqmodel="http://biomodels.net/model-qualifiers/">
            <rdf:Description rdf:about="#cpd00052__91__x0__93__">
              <bqbiol:is>
                <rdf:Bag>
                  <rdf:li rdf:resource="http://identifiers.org/seed.compound/cpd00052"/>
                  <rdf:li rdf:resource="http://identifiers.org/kegg.compound/C00063"/>
                </rdf:Bag>
              </bqbiol:is>
              <bqbiol:hasProperty>
                <rdf:Bag>
                  <rdf:li rdf:resource="http://identifiers.org/sbo/SBO:0000247"/>
                </rdf:Bag>
              </bqbiol:hasProperty>
            </rdf:Description>
          </rdf:RDF>
        </annotation>
      </species>
      <species metaid="cpd00096__91__x0__93__" sboTerm="SBO:0000247" id="cpd00096__91__x0__93__" name="CDP_x0" compartment="x0" hasOnlySubstanceUnits="false" boundaryCondition="false" constant="false" fbc:charge="-2" fbc:chemicalFormula="C9H13N3O11P2">
        <annotation xmlns:sbml="http://www.sbml.org/sbml/level3/version1/core">
          <rdf:RDF xmlns:rdf="http://www.w3.org/1999/02/22-rdf-syntax-ns#" xmlns:dcterms="http://purl.org/dc/terms/" xmlns:vCard="http://www.w3.org/2001/vcard-rdf/3.0#" xmlns:vCard4="http://www.w3.org/2006/vcard/ns#" xmlns:bqbiol="http://biomodels.net/biology-qualifiers/" xmlns:bqmodel="http://biomodels.net/model-qualifiers/">
            <rdf:Description rdf:about="#cpd00096__91__x0__93__">
              <bqbiol:is>
                <rdf:Bag>
                  <rdf:li rdf:resource="http://identifiers.org/seed.compound/cpd00096"/>
                  <rdf:li rdf:resource="http://identifiers.org/kegg.compound/C00112"/>
                </rdf:Bag>
              </bqbiol:is>
              <bqbiol:hasProperty>
                <rdf:Bag>
                  <rdf:li rdf:resource="http://identifiers.org/sbo/SBO:0000247"/>
                </rdf:Bag>
              </bqbiol:hasProperty>
            </rdf:Description>
          </rdf:RDF>
        </annotation>
      </species>
      <species metaid="cpd00146__91__d0__93__" sboTerm="SBO:0000247" id="cpd00146__91__d0__93__" name="Carbamoylphosphate_d0" compartment="d0" hasOnlySubstanceUnits="false" boundaryCondition="false" constant="false" fbc:charge="-2" fbc:chemicalFormula="CH2NO5P">
        <annotation xmlns:sbml="http://www.sbml.org/sbml/level3/version1/core">
          <rdf:RDF xmlns:rdf="http://www.w3.org/1999/02/22-rdf-syntax-ns#" xmlns:dcterms="http://purl.org/dc/terms/" xmlns:vCard="http://www.w3.org/2001/vcard-rdf/3.0#" xmlns:vCard4="http://www.w3.org/2006/vcard/ns#" xmlns:bqbiol="http://biomodels.net/biology-qualifiers/" xmlns:bqmodel="http://biomodels.net/model-qualifiers/">
            <rdf:Description rdf:about="#cpd00146__91__d0__93__">
              <bqbiol:is>
                <rdf:Bag>
                  <rdf:li rdf:resource="http://identifiers.org/seed.compound/cpd00146"/>
                  <rdf:li rdf:resource="http://identifiers.org/kegg.compound/C00169"/>
                </rdf:Bag>
              </bqbiol:is>
              <bqbiol:hasProperty>
                <rdf:Bag>
                  <rdf:li rdf:resource="http://identifiers.org/sbo/SBO:0000247"/>
                </rdf:Bag>
              </bqbiol:hasProperty>
            </rdf:Description>
          </rdf:RDF>
        </annotation>
      </species>
      <species metaid="cpd00132__91__c0__93__" sboTerm="SBO:0000247" id="cpd00132__91__c0__93__" name="L_Asparagine_c0" compartment="c0" hasOnlySubstanceUnits="false" boundaryCondition="false" constant="false" fbc:charge="0" fbc:chemicalFormula="C4H8N2O3">
        <annotation xmlns:sbml="http://www.sbml.org/sbml/level3/version1/core">
          <rdf:RDF xmlns:rdf="http://www.w3.org/1999/02/22-rdf-syntax-ns#" xmlns:dcterms="http://purl.org/dc/terms/" xmlns:vCard="http://www.w3.org/2001/vcard-rdf/3.0#" xmlns:vCard4="http://www.w3.org/2006/vcard/ns#" xmlns:bqbiol="http://biomodels.net/biology-qualifiers/" xmlns:bqmodel="http://biomodels.net/model-qualifiers/">
            <rdf:Description rdf:about="#cpd00132__91__c0__93__">
              <bqbiol:is>
                <rdf:Bag>
                  <rdf:li rdf:resource="http://identifiers.org/seed.compound/cpd00132"/>
                  <rdf:li rdf:resource="http://identifiers.org/kegg.compound/C00152"/>
                </rdf:Bag>
              </bqbiol:is>
              <bqbiol:hasProperty>
                <rdf:Bag>
                  <rdf:li rdf:resource="http://identifiers.org/sbo/SBO:0000247"/>
                </rdf:Bag>
              </bqbiol:hasProperty>
            </rdf:Description>
          </rdf:RDF>
        </annotation>
      </species>
      <species metaid="cpd00054__91__d0__93__" sboTerm="SBO:0000247" id="cpd00054__91__d0__93__" name="L_Serine_d0" compartment="d0" hasOnlySubstanceUnits="false" boundaryCondition="false" constant="false" fbc:charge="0" fbc:chemicalFormula="C3H7NO3">
        <annotation xmlns:sbml="http://www.sbml.org/sbml/level3/version1/core">
          <rdf:RDF xmlns:rdf="http://www.w3.org/1999/02/22-rdf-syntax-ns#" xmlns:dcterms="http://purl.org/dc/terms/" xmlns:vCard="http://www.w3.org/2001/vcard-rdf/3.0#" xmlns:vCard4="http://www.w3.org/2006/vcard/ns#" xmlns:bqbiol="http://biomodels.net/biology-qualifiers/" xmlns:bqmodel="http://biomodels.net/model-qualifiers/">
            <rdf:Description rdf:about="#cpd00054__91__d0__93__">
              <bqbiol:is>
                <rdf:Bag>
                  <rdf:li rdf:resource="http://identifiers.org/seed.compound/cpd00054"/>
                  <rdf:li rdf:resource="http://identifiers.org/kegg.compound/C00065"/>
                </rdf:Bag>
              </bqbiol:is>
              <bqbiol:hasProperty>
                <rdf:Bag>
                  <rdf:li rdf:resource="http://identifiers.org/sbo/SBO:0000247"/>
                </rdf:Bag>
              </bqbiol:hasProperty>
            </rdf:Description>
          </rdf:RDF>
        </annotation>
      </species>
      <species metaid="cpd00738__91__d0__93__" sboTerm="SBO:0000247" id="cpd00738__91__d0__93__" name="phosphoserine_d0" compartment="d0" hasOnlySubstanceUnits="false" boundaryCondition="false" constant="false" fbc:charge="-2" fbc:chemicalFormula="C3H6NO6P">
        <annotation xmlns:sbml="http://www.sbml.org/sbml/level3/version1/core">
          <rdf:RDF xmlns:rdf="http://www.w3.org/1999/02/22-rdf-syntax-ns#" xmlns:dcterms="http://purl.org/dc/terms/" xmlns:vCard="http://www.w3.org/2001/vcard-rdf/3.0#" xmlns:vCard4="http://www.w3.org/2006/vcard/ns#" xmlns:bqbiol="http://biomodels.net/biology-qualifiers/" xmlns:bqmodel="http://biomodels.net/model-qualifiers/">
            <rdf:Description rdf:about="#cpd00738__91__d0__93__">
              <bqbiol:is>
                <rdf:Bag>
                  <rdf:li rdf:resource="http://identifiers.org/seed.compound/cpd00738"/>
                  <rdf:li rdf:resource="http://identifiers.org/kegg.compound/C01005"/>
                </rdf:Bag>
              </bqbiol:is>
              <bqbiol:hasProperty>
                <rdf:Bag>
                  <rdf:li rdf:resource="http://identifiers.org/sbo/SBO:0000247"/>
                </rdf:Bag>
              </bqbiol:hasProperty>
            </rdf:Description>
          </rdf:RDF>
        </annotation>
      </species>
      <species metaid="cpd00054__91__c0__93__" sboTerm="SBO:0000247" id="cpd00054__91__c0__93__" name="L_Serine_c0" compartment="c0" hasOnlySubstanceUnits="false" boundaryCondition="false" constant="false" fbc:charge="0" fbc:chemicalFormula="C3H7NO3">
        <annotation xmlns:sbml="http://www.sbml.org/sbml/level3/version1/core">
          <rdf:RDF xmlns:rdf="http://www.w3.org/1999/02/22-rdf-syntax-ns#" xmlns:dcterms="http://purl.org/dc/terms/" xmlns:vCard="http://www.w3.org/2001/vcard-rdf/3.0#" xmlns:vCard4="http://www.w3.org/2006/vcard/ns#" xmlns:bqbiol="http://biomodels.net/biology-qualifiers/" xmlns:bqmodel="http://biomodels.net/model-qualifiers/">
            <rdf:Description rdf:about="#cpd00054__91__c0__93__">
              <bqbiol:is>
                <rdf:Bag>
                  <rdf:li rdf:resource="http://identifiers.org/seed.compound/cpd00054"/>
                  <rdf:li rdf:resource="http://identifiers.org/kegg.compound/C00065"/>
                </rdf:Bag>
              </bqbiol:is>
              <bqbiol:hasProperty>
                <rdf:Bag>
                  <rdf:li rdf:resource="http://identifiers.org/sbo/SBO:0000247"/>
                </rdf:Bag>
              </bqbiol:hasProperty>
            </rdf:Description>
          </rdf:RDF>
        </annotation>
      </species>
      <species metaid="cpd00722__91__c0__93__" sboTerm="SBO:0000247" id="cpd00722__91__c0__93__" name="O_Acetyl_L_serine_c0" compartment="c0" hasOnlySubstanceUnits="false" boundaryCondition="false" constant="false" fbc:charge="0" fbc:chemicalFormula="C5H9NO4">
        <annotation xmlns:sbml="http://www.sbml.org/sbml/level3/version1/core">
          <rdf:RDF xmlns:rdf="http://www.w3.org/1999/02/22-rdf-syntax-ns#" xmlns:dcterms="http://purl.org/dc/terms/" xmlns:vCard="http://www.w3.org/2001/vcard-rdf/3.0#" xmlns:vCard4="http://www.w3.org/2006/vcard/ns#" xmlns:bqbiol="http://biomodels.net/biology-qualifiers/" xmlns:bqmodel="http://biomodels.net/model-qualifiers/">
            <rdf:Description rdf:about="#cpd00722__91__c0__93__">
              <bqbiol:is>
                <rdf:Bag>
                  <rdf:li rdf:resource="http://identifiers.org/seed.compound/cpd00722"/>
                  <rdf:li rdf:resource="http://identifiers.org/kegg.compound/C00979"/>
                </rdf:Bag>
              </bqbiol:is>
              <bqbiol:hasProperty>
                <rdf:Bag>
                  <rdf:li rdf:resource="http://identifiers.org/sbo/SBO:0000247"/>
                </rdf:Bag>
              </bqbiol:hasProperty>
            </rdf:Description>
          </rdf:RDF>
        </annotation>
      </species>
      <species metaid="cpd00722__91__d0__93__" sboTerm="SBO:0000247" id="cpd00722__91__d0__93__" name="O_Acetyl_L_serine_d0" compartment="d0" hasOnlySubstanceUnits="false" boundaryCondition="false" constant="false" fbc:charge="0" fbc:chemicalFormula="C5H9NO4">
        <annotation xmlns:sbml="http://www.sbml.org/sbml/level3/version1/core">
          <rdf:RDF xmlns:rdf="http://www.w3.org/1999/02/22-rdf-syntax-ns#" xmlns:dcterms="http://purl.org/dc/terms/" xmlns:vCard="http://www.w3.org/2001/vcard-rdf/3.0#" xmlns:vCard4="http://www.w3.org/2006/vcard/ns#" xmlns:bqbiol="http://biomodels.net/biology-qualifiers/" xmlns:bqmodel="http://biomodels.net/model-qualifiers/">
            <rdf:Description rdf:about="#cpd00722__91__d0__93__">
              <bqbiol:is>
                <rdf:Bag>
                  <rdf:li rdf:resource="http://identifiers.org/seed.compound/cpd00722"/>
                  <rdf:li rdf:resource="http://identifiers.org/kegg.compound/C00979"/>
                </rdf:Bag>
              </bqbiol:is>
              <bqbiol:hasProperty>
                <rdf:Bag>
                  <rdf:li rdf:resource="http://identifiers.org/sbo/SBO:0000247"/>
                </rdf:Bag>
              </bqbiol:hasProperty>
            </rdf:Description>
          </rdf:RDF>
        </annotation>
      </species>
      <species metaid="cpd00022__91__m0__93__" sboTerm="SBO:0000247" id="cpd00022__91__m0__93__" name="Acetyl_CoA_m0" compartment="m0" hasOnlySubstanceUnits="false" boundaryCondition="false" constant="false" fbc:charge="-4" fbc:chemicalFormula="C23H34N7O17P3S">
        <annotation xmlns:sbml="http://www.sbml.org/sbml/level3/version1/core">
          <rdf:RDF xmlns:rdf="http://www.w3.org/1999/02/22-rdf-syntax-ns#" xmlns:dcterms="http://purl.org/dc/terms/" xmlns:vCard="http://www.w3.org/2001/vcard-rdf/3.0#" xmlns:vCard4="http://www.w3.org/2006/vcard/ns#" xmlns:bqbiol="http://biomodels.net/biology-qualifiers/" xmlns:bqmodel="http://biomodels.net/model-qualifiers/">
            <rdf:Description rdf:about="#cpd00022__91__m0__93__">
              <bqbiol:is>
                <rdf:Bag>
                  <rdf:li rdf:resource="http://identifiers.org/seed.compound/cpd00022"/>
                  <rdf:li rdf:resource="http://identifiers.org/kegg.compound/C00024"/>
                </rdf:Bag>
              </bqbiol:is>
              <bqbiol:hasProperty>
                <rdf:Bag>
                  <rdf:li rdf:resource="http://identifiers.org/sbo/SBO:0000247"/>
                </rdf:Bag>
              </bqbiol:hasProperty>
            </rdf:Description>
          </rdf:RDF>
        </annotation>
      </species>
      <species metaid="cpd00054__91__m0__93__" sboTerm="SBO:0000247" id="cpd00054__91__m0__93__" name="L_Serine_m0" compartment="m0" hasOnlySubstanceUnits="false" boundaryCondition="false" constant="false" fbc:charge="0" fbc:chemicalFormula="C3H7NO3">
        <annotation xmlns:sbml="http://www.sbml.org/sbml/level3/version1/core">
          <rdf:RDF xmlns:rdf="http://www.w3.org/1999/02/22-rdf-syntax-ns#" xmlns:dcterms="http://purl.org/dc/terms/" xmlns:vCard="http://www.w3.org/2001/vcard-rdf/3.0#" xmlns:vCard4="http://www.w3.org/2006/vcard/ns#" xmlns:bqbiol="http://biomodels.net/biology-qualifiers/" xmlns:bqmodel="http://biomodels.net/model-qualifiers/">
            <rdf:Description rdf:about="#cpd00054__91__m0__93__">
              <bqbiol:is>
                <rdf:Bag>
                  <rdf:li rdf:resource="http://identifiers.org/seed.compound/cpd00054"/>
                  <rdf:li rdf:resource="http://identifiers.org/kegg.compound/C00065"/>
                </rdf:Bag>
              </bqbiol:is>
              <bqbiol:hasProperty>
                <rdf:Bag>
                  <rdf:li rdf:resource="http://identifiers.org/sbo/SBO:0000247"/>
                </rdf:Bag>
              </bqbiol:hasProperty>
            </rdf:Description>
          </rdf:RDF>
        </annotation>
      </species>
      <species metaid="cpd00722__91__m0__93__" sboTerm="SBO:0000247" id="cpd00722__91__m0__93__" name="O_Acetyl_L_serine_m0" compartment="m0" hasOnlySubstanceUnits="false" boundaryCondition="false" constant="false" fbc:charge="0" fbc:chemicalFormula="C5H9NO4">
        <annotation xmlns:sbml="http://www.sbml.org/sbml/level3/version1/core">
          <rdf:RDF xmlns:rdf="http://www.w3.org/1999/02/22-rdf-syntax-ns#" xmlns:dcterms="http://purl.org/dc/terms/" xmlns:vCard="http://www.w3.org/2001/vcard-rdf/3.0#" xmlns:vCard4="http://www.w3.org/2006/vcard/ns#" xmlns:bqbiol="http://biomodels.net/biology-qualifiers/" xmlns:bqmodel="http://biomodels.net/model-qualifiers/">
            <rdf:Description rdf:about="#cpd00722__91__m0__93__">
              <bqbiol:is>
                <rdf:Bag>
                  <rdf:li rdf:resource="http://identifiers.org/seed.compound/cpd00722"/>
                  <rdf:li rdf:resource="http://identifiers.org/kegg.compound/C00979"/>
                </rdf:Bag>
              </bqbiol:is>
              <bqbiol:hasProperty>
                <rdf:Bag>
                  <rdf:li rdf:resource="http://identifiers.org/sbo/SBO:0000247"/>
                </rdf:Bag>
              </bqbiol:hasProperty>
            </rdf:Description>
          </rdf:RDF>
        </annotation>
      </species>
      <species metaid="cpd00054__91__x0__93__" sboTerm="SBO:0000247" id="cpd00054__91__x0__93__" name="L_Serine_x0" compartment="x0" hasOnlySubstanceUnits="false" boundaryCondition="false" constant="false" fbc:charge="0" fbc:chemicalFormula="C3H7NO3">
        <annotation xmlns:sbml="http://www.sbml.org/sbml/level3/version1/core">
          <rdf:RDF xmlns:rdf="http://www.w3.org/1999/02/22-rdf-syntax-ns#" xmlns:dcterms="http://purl.org/dc/terms/" xmlns:vCard="http://www.w3.org/2001/vcard-rdf/3.0#" xmlns:vCard4="http://www.w3.org/2006/vcard/ns#" xmlns:bqbiol="http://biomodels.net/biology-qualifiers/" xmlns:bqmodel="http://biomodels.net/model-qualifiers/">
            <rdf:Description rdf:about="#cpd00054__91__x0__93__">
              <bqbiol:is>
                <rdf:Bag>
                  <rdf:li rdf:resource="http://identifiers.org/seed.compound/cpd00054"/>
                  <rdf:li rdf:resource="http://identifiers.org/kegg.compound/C00065"/>
                </rdf:Bag>
              </bqbiol:is>
              <bqbiol:hasProperty>
                <rdf:Bag>
                  <rdf:li rdf:resource="http://identifiers.org/sbo/SBO:0000247"/>
                </rdf:Bag>
              </bqbiol:hasProperty>
            </rdf:Description>
          </rdf:RDF>
        </annotation>
      </species>
      <species metaid="cpd00145__91__x0__93__" sboTerm="SBO:0000247" id="cpd00145__91__x0__93__" name="Hydroxypyruvate_x0" compartment="x0" hasOnlySubstanceUnits="false" boundaryCondition="false" constant="false" fbc:charge="-1" fbc:chemicalFormula="C3H3O4">
        <annotation xmlns:sbml="http://www.sbml.org/sbml/level3/version1/core">
          <rdf:RDF xmlns:rdf="http://www.w3.org/1999/02/22-rdf-syntax-ns#" xmlns:dcterms="http://purl.org/dc/terms/" xmlns:vCard="http://www.w3.org/2001/vcard-rdf/3.0#" xmlns:vCard4="http://www.w3.org/2006/vcard/ns#" xmlns:bqbiol="http://biomodels.net/biology-qualifiers/" xmlns:bqmodel="http://biomodels.net/model-qualifiers/">
            <rdf:Description rdf:about="#cpd00145__91__x0__93__">
              <bqbiol:is>
                <rdf:Bag>
                  <rdf:li rdf:resource="http://identifiers.org/seed.compound/cpd00145"/>
                  <rdf:li rdf:resource="http://identifiers.org/kegg.compound/C00168"/>
                </rdf:Bag>
              </bqbiol:is>
              <bqbiol:hasProperty>
                <rdf:Bag>
                  <rdf:li rdf:resource="http://identifiers.org/sbo/SBO:0000247"/>
                </rdf:Bag>
              </bqbiol:hasProperty>
            </rdf:Description>
          </rdf:RDF>
        </annotation>
      </species>
      <species metaid="cpd00056__91__c0__93__" sboTerm="SBO:0000247" id="cpd00056__91__c0__93__" name="TPP_c0" compartment="c0" hasOnlySubstanceUnits="false" boundaryCondition="false" constant="false" fbc:charge="-1" fbc:chemicalFormula="C12H17N4O7P2S">
        <annotation xmlns:sbml="http://www.sbml.org/sbml/level3/version1/core">
          <rdf:RDF xmlns:rdf="http://www.w3.org/1999/02/22-rdf-syntax-ns#" xmlns:dcterms="http://purl.org/dc/terms/" xmlns:vCard="http://www.w3.org/2001/vcard-rdf/3.0#" xmlns:vCard4="http://www.w3.org/2006/vcard/ns#" xmlns:bqbiol="http://biomodels.net/biology-qualifiers/" xmlns:bqmodel="http://biomodels.net/model-qualifiers/">
            <rdf:Description rdf:about="#cpd00056__91__c0__93__">
              <bqbiol:is>
                <rdf:Bag>
                  <rdf:li rdf:resource="http://identifiers.org/seed.compound/cpd00056"/>
                  <rdf:li rdf:resource="http://identifiers.org/kegg.compound/C00068"/>
                </rdf:Bag>
              </bqbiol:is>
              <bqbiol:hasProperty>
                <rdf:Bag>
                  <rdf:li rdf:resource="http://identifiers.org/sbo/SBO:0000247"/>
                </rdf:Bag>
              </bqbiol:hasProperty>
            </rdf:Description>
          </rdf:RDF>
        </annotation>
      </species>
      <species metaid="cpd01937__91__c0__93__" sboTerm="SBO:0000247" id="cpd01937__91__c0__93__" name="Thiamin_triphosphate_c0" compartment="c0" hasOnlySubstanceUnits="false" boundaryCondition="false" constant="false" fbc:charge="-2" fbc:chemicalFormula="C12H17N4O10P3S">
        <annotation xmlns:sbml="http://www.sbml.org/sbml/level3/version1/core">
          <rdf:RDF xmlns:rdf="http://www.w3.org/1999/02/22-rdf-syntax-ns#" xmlns:dcterms="http://purl.org/dc/terms/" xmlns:vCard="http://www.w3.org/2001/vcard-rdf/3.0#" xmlns:vCard4="http://www.w3.org/2006/vcard/ns#" xmlns:bqbiol="http://biomodels.net/biology-qualifiers/" xmlns:bqmodel="http://biomodels.net/model-qualifiers/">
            <rdf:Description rdf:about="#cpd01937__91__c0__93__">
              <bqbiol:is>
                <rdf:Bag>
                  <rdf:li rdf:resource="http://identifiers.org/seed.compound/cpd01937"/>
                  <rdf:li rdf:resource="http://identifiers.org/kegg.compound/C03028"/>
                </rdf:Bag>
              </bqbiol:is>
              <bqbiol:hasProperty>
                <rdf:Bag>
                  <rdf:li rdf:resource="http://identifiers.org/sbo/SBO:0000247"/>
                </rdf:Bag>
              </bqbiol:hasProperty>
            </rdf:Description>
          </rdf:RDF>
        </annotation>
      </species>
      <species metaid="cpd00305__91__c0__93__" sboTerm="SBO:0000247" id="cpd00305__91__c0__93__" name="Thiamin_c0" compartment="c0" hasOnlySubstanceUnits="false" boundaryCondition="false" constant="false" fbc:charge="1" fbc:chemicalFormula="C12H17N4OS">
        <annotation xmlns:sbml="http://www.sbml.org/sbml/level3/version1/core">
          <rdf:RDF xmlns:rdf="http://www.w3.org/1999/02/22-rdf-syntax-ns#" xmlns:dcterms="http://purl.org/dc/terms/" xmlns:vCard="http://www.w3.org/2001/vcard-rdf/3.0#" xmlns:vCard4="http://www.w3.org/2006/vcard/ns#" xmlns:bqbiol="http://biomodels.net/biology-qualifiers/" xmlns:bqmodel="http://biomodels.net/model-qualifiers/">
            <rdf:Description rdf:about="#cpd00305__91__c0__93__">
              <bqbiol:is>
                <rdf:Bag>
                  <rdf:li rdf:resource="http://identifiers.org/seed.compound/cpd00305"/>
                  <rdf:li rdf:resource="http://identifiers.org/kegg.compound/C00378"/>
                </rdf:Bag>
              </bqbiol:is>
              <bqbiol:hasProperty>
                <rdf:Bag>
                  <rdf:li rdf:resource="http://identifiers.org/sbo/SBO:0000247"/>
                </rdf:Bag>
              </bqbiol:hasProperty>
            </rdf:Description>
          </rdf:RDF>
        </annotation>
      </species>
      <species metaid="cpd02027__91__c0__93__" sboTerm="SBO:0000247" id="cpd02027__91__c0__93__" name="S_Methyl_L_methionine_c0" compartment="c0" hasOnlySubstanceUnits="false" boundaryCondition="false" constant="false" fbc:charge="1" fbc:chemicalFormula="C6H14NO2S">
        <annotation xmlns:sbml="http://www.sbml.org/sbml/level3/version1/core">
          <rdf:RDF xmlns:rdf="http://www.w3.org/1999/02/22-rdf-syntax-ns#" xmlns:dcterms="http://purl.org/dc/terms/" xmlns:vCard="http://www.w3.org/2001/vcard-rdf/3.0#" xmlns:vCard4="http://www.w3.org/2006/vcard/ns#" xmlns:bqbiol="http://biomodels.net/biology-qualifiers/" xmlns:bqmodel="http://biomodels.net/model-qualifiers/">
            <rdf:Description rdf:about="#cpd02027__91__c0__93__">
              <bqbiol:is>
                <rdf:Bag>
                  <rdf:li rdf:resource="http://identifiers.org/seed.compound/cpd02027"/>
                  <rdf:li rdf:resource="http://identifiers.org/kegg.compound/C03172"/>
                </rdf:Bag>
              </bqbiol:is>
              <bqbiol:hasProperty>
                <rdf:Bag>
                  <rdf:li rdf:resource="http://identifiers.org/sbo/SBO:0000247"/>
                </rdf:Bag>
              </bqbiol:hasProperty>
            </rdf:Description>
          </rdf:RDF>
        </annotation>
      </species>
      <species metaid="cpd00033__91__c0__93__" sboTerm="SBO:0000247" id="cpd00033__91__c0__93__" name="Glycine_c0" compartment="c0" hasOnlySubstanceUnits="false" boundaryCondition="false" constant="false" fbc:charge="0" fbc:chemicalFormula="C2H5NO2">
        <annotation xmlns:sbml="http://www.sbml.org/sbml/level3/version1/core">
          <rdf:RDF xmlns:rdf="http://www.w3.org/1999/02/22-rdf-syntax-ns#" xmlns:dcterms="http://purl.org/dc/terms/" xmlns:vCard="http://www.w3.org/2001/vcard-rdf/3.0#" xmlns:vCard4="http://www.w3.org/2006/vcard/ns#" xmlns:bqbiol="http://biomodels.net/biology-qualifiers/" xmlns:bqmodel="http://biomodels.net/model-qualifiers/">
            <rdf:Description rdf:about="#cpd00033__91__c0__93__">
              <bqbiol:is>
                <rdf:Bag>
                  <rdf:li rdf:resource="http://identifiers.org/seed.compound/cpd00033"/>
                  <rdf:li rdf:resource="http://identifiers.org/kegg.compound/C00037"/>
                </rdf:Bag>
              </bqbiol:is>
              <bqbiol:hasProperty>
                <rdf:Bag>
                  <rdf:li rdf:resource="http://identifiers.org/sbo/SBO:0000247"/>
                </rdf:Bag>
              </bqbiol:hasProperty>
            </rdf:Description>
          </rdf:RDF>
        </annotation>
      </species>
      <species metaid="cpd00869__91__c0__93__" sboTerm="SBO:0000247" id="cpd00869__91__c0__93__" name="4_methylthio_2_oxobutyrate_c0" compartment="c0" hasOnlySubstanceUnits="false" boundaryCondition="false" constant="false" fbc:charge="-1" fbc:chemicalFormula="C5H7O3S">
        <annotation xmlns:sbml="http://www.sbml.org/sbml/level3/version1/core">
          <rdf:RDF xmlns:rdf="http://www.w3.org/1999/02/22-rdf-syntax-ns#" xmlns:dcterms="http://purl.org/dc/terms/" xmlns:vCard="http://www.w3.org/2001/vcard-rdf/3.0#" xmlns:vCard4="http://www.w3.org/2006/vcard/ns#" xmlns:bqbiol="http://biomodels.net/biology-qualifiers/" xmlns:bqmodel="http://biomodels.net/model-qualifiers/">
            <rdf:Description rdf:about="#cpd00869__91__c0__93__">
              <bqbiol:is>
                <rdf:Bag>
                  <rdf:li rdf:resource="http://identifiers.org/seed.compound/cpd00869"/>
                  <rdf:li rdf:resource="http://identifiers.org/kegg.compound/C01180"/>
                </rdf:Bag>
              </bqbiol:is>
              <bqbiol:hasProperty>
                <rdf:Bag>
                  <rdf:li rdf:resource="http://identifiers.org/sbo/SBO:0000247"/>
                </rdf:Bag>
              </bqbiol:hasProperty>
            </rdf:Description>
          </rdf:RDF>
        </annotation>
      </species>
      <species metaid="cpd00094__91__c0__93__" sboTerm="SBO:0000247" id="cpd00094__91__c0__93__" name="2_Oxobutyrate_c0" compartment="c0" hasOnlySubstanceUnits="false" boundaryCondition="false" constant="false" fbc:charge="-1" fbc:chemicalFormula="C4H5O3">
        <annotation xmlns:sbml="http://www.sbml.org/sbml/level3/version1/core">
          <rdf:RDF xmlns:rdf="http://www.w3.org/1999/02/22-rdf-syntax-ns#" xmlns:dcterms="http://purl.org/dc/terms/" xmlns:vCard="http://www.w3.org/2001/vcard-rdf/3.0#" xmlns:vCard4="http://www.w3.org/2006/vcard/ns#" xmlns:bqbiol="http://biomodels.net/biology-qualifiers/" xmlns:bqmodel="http://biomodels.net/model-qualifiers/">
            <rdf:Description rdf:about="#cpd00094__91__c0__93__">
              <bqbiol:is>
                <rdf:Bag>
                  <rdf:li rdf:resource="http://identifiers.org/seed.compound/cpd00094"/>
                  <rdf:li rdf:resource="http://identifiers.org/kegg.compound/C00109"/>
                </rdf:Bag>
              </bqbiol:is>
              <bqbiol:hasProperty>
                <rdf:Bag>
                  <rdf:li rdf:resource="http://identifiers.org/sbo/SBO:0000247"/>
                </rdf:Bag>
              </bqbiol:hasProperty>
            </rdf:Description>
          </rdf:RDF>
        </annotation>
      </species>
      <species metaid="cpd00324__91__c0__93__" sboTerm="SBO:0000247" id="cpd00324__91__c0__93__" name="MTTL_c0" compartment="c0" hasOnlySubstanceUnits="false" boundaryCondition="false" constant="false" fbc:charge="0" fbc:chemicalFormula="CH4S">
        <annotation xmlns:sbml="http://www.sbml.org/sbml/level3/version1/core">
          <rdf:RDF xmlns:rdf="http://www.w3.org/1999/02/22-rdf-syntax-ns#" xmlns:dcterms="http://purl.org/dc/terms/" xmlns:vCard="http://www.w3.org/2001/vcard-rdf/3.0#" xmlns:vCard4="http://www.w3.org/2006/vcard/ns#" xmlns:bqbiol="http://biomodels.net/biology-qualifiers/" xmlns:bqmodel="http://biomodels.net/model-qualifiers/">
            <rdf:Description rdf:about="#cpd00324__91__c0__93__">
              <bqbiol:is>
                <rdf:Bag>
                  <rdf:li rdf:resource="http://identifiers.org/seed.compound/cpd00324"/>
                  <rdf:li rdf:resource="http://identifiers.org/kegg.compound/C00409"/>
                </rdf:Bag>
              </bqbiol:is>
              <bqbiol:hasProperty>
                <rdf:Bag>
                  <rdf:li rdf:resource="http://identifiers.org/sbo/SBO:0000247"/>
                </rdf:Bag>
              </bqbiol:hasProperty>
            </rdf:Description>
          </rdf:RDF>
        </annotation>
      </species>
      <species metaid="cpd00482__91__c0__93__" sboTerm="SBO:0000247" id="cpd00482__91__c0__93__" name="2_Phospho_D_glycerate_c0" compartment="c0" hasOnlySubstanceUnits="false" boundaryCondition="false" constant="false" fbc:charge="-3" fbc:chemicalFormula="C3H4O7P">
        <annotation xmlns:sbml="http://www.sbml.org/sbml/level3/version1/core">
          <rdf:RDF xmlns:rdf="http://www.w3.org/1999/02/22-rdf-syntax-ns#" xmlns:dcterms="http://purl.org/dc/terms/" xmlns:vCard="http://www.w3.org/2001/vcard-rdf/3.0#" xmlns:vCard4="http://www.w3.org/2006/vcard/ns#" xmlns:bqbiol="http://biomodels.net/biology-qualifiers/" xmlns:bqmodel="http://biomodels.net/model-qualifiers/">
            <rdf:Description rdf:about="#cpd00482__91__c0__93__">
              <bqbiol:is>
                <rdf:Bag>
                  <rdf:li rdf:resource="http://identifiers.org/seed.compound/cpd00482"/>
                  <rdf:li rdf:resource="http://identifiers.org/kegg.compound/C00631"/>
                </rdf:Bag>
              </bqbiol:is>
              <bqbiol:hasProperty>
                <rdf:Bag>
                  <rdf:li rdf:resource="http://identifiers.org/sbo/SBO:0000247"/>
                </rdf:Bag>
              </bqbiol:hasProperty>
            </rdf:Description>
          </rdf:RDF>
        </annotation>
      </species>
      <species metaid="cpd00482__91__d0__93__" sboTerm="SBO:0000247" id="cpd00482__91__d0__93__" name="2_Phospho_D_glycerate_d0" compartment="d0" hasOnlySubstanceUnits="false" boundaryCondition="false" constant="false" fbc:charge="-3" fbc:chemicalFormula="C3H4O7P">
        <annotation xmlns:sbml="http://www.sbml.org/sbml/level3/version1/core">
          <rdf:RDF xmlns:rdf="http://www.w3.org/1999/02/22-rdf-syntax-ns#" xmlns:dcterms="http://purl.org/dc/terms/" xmlns:vCard="http://www.w3.org/2001/vcard-rdf/3.0#" xmlns:vCard4="http://www.w3.org/2006/vcard/ns#" xmlns:bqbiol="http://biomodels.net/biology-qualifiers/" xmlns:bqmodel="http://biomodels.net/model-qualifiers/">
            <rdf:Description rdf:about="#cpd00482__91__d0__93__">
              <bqbiol:is>
                <rdf:Bag>
                  <rdf:li rdf:resource="http://identifiers.org/seed.compound/cpd00482"/>
                  <rdf:li rdf:resource="http://identifiers.org/kegg.compound/C00631"/>
                </rdf:Bag>
              </bqbiol:is>
              <bqbiol:hasProperty>
                <rdf:Bag>
                  <rdf:li rdf:resource="http://identifiers.org/sbo/SBO:0000247"/>
                </rdf:Bag>
              </bqbiol:hasProperty>
            </rdf:Description>
          </rdf:RDF>
        </annotation>
      </species>
      <species metaid="cpd00482__91__n0__93__" sboTerm="SBO:0000247" id="cpd00482__91__n0__93__" name="2_Phospho_D_glycerate_n0" compartment="n0" hasOnlySubstanceUnits="false" boundaryCondition="false" constant="false" fbc:charge="-3" fbc:chemicalFormula="C3H4O7P">
        <annotation xmlns:sbml="http://www.sbml.org/sbml/level3/version1/core">
          <rdf:RDF xmlns:rdf="http://www.w3.org/1999/02/22-rdf-syntax-ns#" xmlns:dcterms="http://purl.org/dc/terms/" xmlns:vCard="http://www.w3.org/2001/vcard-rdf/3.0#" xmlns:vCard4="http://www.w3.org/2006/vcard/ns#" xmlns:bqbiol="http://biomodels.net/biology-qualifiers/" xmlns:bqmodel="http://biomodels.net/model-qualifiers/">
            <rdf:Description rdf:about="#cpd00482__91__n0__93__">
              <bqbiol:is>
                <rdf:Bag>
                  <rdf:li rdf:resource="http://identifiers.org/seed.compound/cpd00482"/>
                  <rdf:li rdf:resource="http://identifiers.org/kegg.compound/C00631"/>
                </rdf:Bag>
              </bqbiol:is>
              <bqbiol:hasProperty>
                <rdf:Bag>
                  <rdf:li rdf:resource="http://identifiers.org/sbo/SBO:0000247"/>
                </rdf:Bag>
              </bqbiol:hasProperty>
            </rdf:Description>
          </rdf:RDF>
        </annotation>
      </species>
      <species metaid="cpd00029__91__c0__93__" sboTerm="SBO:0000247" id="cpd00029__91__c0__93__" name="Acetate_c0" compartment="c0" hasOnlySubstanceUnits="false" boundaryCondition="false" constant="false" fbc:charge="-1" fbc:chemicalFormula="C2H3O2">
        <annotation xmlns:sbml="http://www.sbml.org/sbml/level3/version1/core">
          <rdf:RDF xmlns:rdf="http://www.w3.org/1999/02/22-rdf-syntax-ns#" xmlns:dcterms="http://purl.org/dc/terms/" xmlns:vCard="http://www.w3.org/2001/vcard-rdf/3.0#" xmlns:vCard4="http://www.w3.org/2006/vcard/ns#" xmlns:bqbiol="http://biomodels.net/biology-qualifiers/" xmlns:bqmodel="http://biomodels.net/model-qualifiers/">
            <rdf:Description rdf:about="#cpd00029__91__c0__93__">
              <bqbiol:is>
                <rdf:Bag>
                  <rdf:li rdf:resource="http://identifiers.org/seed.compound/cpd00029"/>
                  <rdf:li rdf:resource="http://identifiers.org/kegg.compound/C00033"/>
                </rdf:Bag>
              </bqbiol:is>
              <bqbiol:hasProperty>
                <rdf:Bag>
                  <rdf:li rdf:resource="http://identifiers.org/sbo/SBO:0000247"/>
                </rdf:Bag>
              </bqbiol:hasProperty>
            </rdf:Description>
          </rdf:RDF>
        </annotation>
      </species>
      <species metaid="cpd00064__91__c0__93__" sboTerm="SBO:0000247" id="cpd00064__91__c0__93__" name="Ornithine_c0" compartment="c0" hasOnlySubstanceUnits="false" boundaryCondition="false" constant="false" fbc:charge="1" fbc:chemicalFormula="C5H13N2O2">
        <annotation xmlns:sbml="http://www.sbml.org/sbml/level3/version1/core">
          <rdf:RDF xmlns:rdf="http://www.w3.org/1999/02/22-rdf-syntax-ns#" xmlns:dcterms="http://purl.org/dc/terms/" xmlns:vCard="http://www.w3.org/2001/vcard-rdf/3.0#" xmlns:vCard4="http://www.w3.org/2006/vcard/ns#" xmlns:bqbiol="http://biomodels.net/biology-qualifiers/" xmlns:bqmodel="http://biomodels.net/model-qualifiers/">
            <rdf:Description rdf:about="#cpd00064__91__c0__93__">
              <bqbiol:is>
                <rdf:Bag>
                  <rdf:li rdf:resource="http://identifiers.org/seed.compound/cpd00064"/>
                  <rdf:li rdf:resource="http://identifiers.org/kegg.compound/C00077"/>
                </rdf:Bag>
              </bqbiol:is>
              <bqbiol:hasProperty>
                <rdf:Bag>
                  <rdf:li rdf:resource="http://identifiers.org/sbo/SBO:0000247"/>
                </rdf:Bag>
              </bqbiol:hasProperty>
            </rdf:Description>
          </rdf:RDF>
        </annotation>
      </species>
      <species metaid="cpd00066__91__c0__93__" sboTerm="SBO:0000247" id="cpd00066__91__c0__93__" name="L_Phenylalanine_c0" compartment="c0" hasOnlySubstanceUnits="false" boundaryCondition="false" constant="false" fbc:charge="0" fbc:chemicalFormula="C9H11NO2">
        <annotation xmlns:sbml="http://www.sbml.org/sbml/level3/version1/core">
          <rdf:RDF xmlns:rdf="http://www.w3.org/1999/02/22-rdf-syntax-ns#" xmlns:dcterms="http://purl.org/dc/terms/" xmlns:vCard="http://www.w3.org/2001/vcard-rdf/3.0#" xmlns:vCard4="http://www.w3.org/2006/vcard/ns#" xmlns:bqbiol="http://biomodels.net/biology-qualifiers/" xmlns:bqmodel="http://biomodels.net/model-qualifiers/">
            <rdf:Description rdf:about="#cpd00066__91__c0__93__">
              <bqbiol:is>
                <rdf:Bag>
                  <rdf:li rdf:resource="http://identifiers.org/seed.compound/cpd00066"/>
                  <rdf:li rdf:resource="http://identifiers.org/kegg.compound/C00079"/>
                </rdf:Bag>
              </bqbiol:is>
              <bqbiol:hasProperty>
                <rdf:Bag>
                  <rdf:li rdf:resource="http://identifiers.org/sbo/SBO:0000247"/>
                </rdf:Bag>
              </bqbiol:hasProperty>
            </rdf:Description>
          </rdf:RDF>
        </annotation>
      </species>
      <species metaid="cpd00143__91__c0__93__" sboTerm="SBO:0000247" id="cpd00143__91__c0__93__" name="Phenylpyruvate_c0" compartment="c0" hasOnlySubstanceUnits="false" boundaryCondition="false" constant="false" fbc:charge="-1" fbc:chemicalFormula="C9H7O3">
        <annotation xmlns:sbml="http://www.sbml.org/sbml/level3/version1/core">
          <rdf:RDF xmlns:rdf="http://www.w3.org/1999/02/22-rdf-syntax-ns#" xmlns:dcterms="http://purl.org/dc/terms/" xmlns:vCard="http://www.w3.org/2001/vcard-rdf/3.0#" xmlns:vCard4="http://www.w3.org/2006/vcard/ns#" xmlns:bqbiol="http://biomodels.net/biology-qualifiers/" xmlns:bqmodel="http://biomodels.net/model-qualifiers/">
            <rdf:Description rdf:about="#cpd00143__91__c0__93__">
              <bqbiol:is>
                <rdf:Bag>
                  <rdf:li rdf:resource="http://identifiers.org/seed.compound/cpd00143"/>
                  <rdf:li rdf:resource="http://identifiers.org/kegg.compound/C00166"/>
                </rdf:Bag>
              </bqbiol:is>
              <bqbiol:hasProperty>
                <rdf:Bag>
                  <rdf:li rdf:resource="http://identifiers.org/sbo/SBO:0000247"/>
                </rdf:Bag>
              </bqbiol:hasProperty>
            </rdf:Description>
          </rdf:RDF>
        </annotation>
      </species>
      <species metaid="cpd00066__91__d0__93__" sboTerm="SBO:0000247" id="cpd00066__91__d0__93__" name="L_Phenylalanine_d0" compartment="d0" hasOnlySubstanceUnits="false" boundaryCondition="false" constant="false" fbc:charge="0" fbc:chemicalFormula="C9H11NO2">
        <annotation xmlns:sbml="http://www.sbml.org/sbml/level3/version1/core">
          <rdf:RDF xmlns:rdf="http://www.w3.org/1999/02/22-rdf-syntax-ns#" xmlns:dcterms="http://purl.org/dc/terms/" xmlns:vCard="http://www.w3.org/2001/vcard-rdf/3.0#" xmlns:vCard4="http://www.w3.org/2006/vcard/ns#" xmlns:bqbiol="http://biomodels.net/biology-qualifiers/" xmlns:bqmodel="http://biomodels.net/model-qualifiers/">
            <rdf:Description rdf:about="#cpd00066__91__d0__93__">
              <bqbiol:is>
                <rdf:Bag>
                  <rdf:li rdf:resource="http://identifiers.org/seed.compound/cpd00066"/>
                  <rdf:li rdf:resource="http://identifiers.org/kegg.compound/C00079"/>
                </rdf:Bag>
              </bqbiol:is>
              <bqbiol:hasProperty>
                <rdf:Bag>
                  <rdf:li rdf:resource="http://identifiers.org/sbo/SBO:0000247"/>
                </rdf:Bag>
              </bqbiol:hasProperty>
            </rdf:Description>
          </rdf:RDF>
        </annotation>
      </species>
      <species metaid="cpd00143__91__d0__93__" sboTerm="SBO:0000247" id="cpd00143__91__d0__93__" name="Phenylpyruvate_d0" compartment="d0" hasOnlySubstanceUnits="false" boundaryCondition="false" constant="false" fbc:charge="-1" fbc:chemicalFormula="C9H7O3">
        <annotation xmlns:sbml="http://www.sbml.org/sbml/level3/version1/core">
          <rdf:RDF xmlns:rdf="http://www.w3.org/1999/02/22-rdf-syntax-ns#" xmlns:dcterms="http://purl.org/dc/terms/" xmlns:vCard="http://www.w3.org/2001/vcard-rdf/3.0#" xmlns:vCard4="http://www.w3.org/2006/vcard/ns#" xmlns:bqbiol="http://biomodels.net/biology-qualifiers/" xmlns:bqmodel="http://biomodels.net/model-qualifiers/">
            <rdf:Description rdf:about="#cpd00143__91__d0__93__">
              <bqbiol:is>
                <rdf:Bag>
                  <rdf:li rdf:resource="http://identifiers.org/seed.compound/cpd00143"/>
                  <rdf:li rdf:resource="http://identifiers.org/kegg.compound/C00166"/>
                </rdf:Bag>
              </bqbiol:is>
              <bqbiol:hasProperty>
                <rdf:Bag>
                  <rdf:li rdf:resource="http://identifiers.org/sbo/SBO:0000247"/>
                </rdf:Bag>
              </bqbiol:hasProperty>
            </rdf:Description>
          </rdf:RDF>
        </annotation>
      </species>
      <species metaid="cpd00066__91__m0__93__" sboTerm="SBO:0000247" id="cpd00066__91__m0__93__" name="L_Phenylalanine_m0" compartment="m0" hasOnlySubstanceUnits="false" boundaryCondition="false" constant="false" fbc:charge="0" fbc:chemicalFormula="C9H11NO2">
        <annotation xmlns:sbml="http://www.sbml.org/sbml/level3/version1/core">
          <rdf:RDF xmlns:rdf="http://www.w3.org/1999/02/22-rdf-syntax-ns#" xmlns:dcterms="http://purl.org/dc/terms/" xmlns:vCard="http://www.w3.org/2001/vcard-rdf/3.0#" xmlns:vCard4="http://www.w3.org/2006/vcard/ns#" xmlns:bqbiol="http://biomodels.net/biology-qualifiers/" xmlns:bqmodel="http://biomodels.net/model-qualifiers/">
            <rdf:Description rdf:about="#cpd00066__91__m0__93__">
              <bqbiol:is>
                <rdf:Bag>
                  <rdf:li rdf:resource="http://identifiers.org/seed.compound/cpd00066"/>
                  <rdf:li rdf:resource="http://identifiers.org/kegg.compound/C00079"/>
                </rdf:Bag>
              </bqbiol:is>
              <bqbiol:hasProperty>
                <rdf:Bag>
                  <rdf:li rdf:resource="http://identifiers.org/sbo/SBO:0000247"/>
                </rdf:Bag>
              </bqbiol:hasProperty>
            </rdf:Description>
          </rdf:RDF>
        </annotation>
      </species>
      <species metaid="cpd00143__91__m0__93__" sboTerm="SBO:0000247" id="cpd00143__91__m0__93__" name="Phenylpyruvate_m0" compartment="m0" hasOnlySubstanceUnits="false" boundaryCondition="false" constant="false" fbc:charge="-1" fbc:chemicalFormula="C9H7O3">
        <annotation xmlns:sbml="http://www.sbml.org/sbml/level3/version1/core">
          <rdf:RDF xmlns:rdf="http://www.w3.org/1999/02/22-rdf-syntax-ns#" xmlns:dcterms="http://purl.org/dc/terms/" xmlns:vCard="http://www.w3.org/2001/vcard-rdf/3.0#" xmlns:vCard4="http://www.w3.org/2006/vcard/ns#" xmlns:bqbiol="http://biomodels.net/biology-qualifiers/" xmlns:bqmodel="http://biomodels.net/model-qualifiers/">
            <rdf:Description rdf:about="#cpd00143__91__m0__93__">
              <bqbiol:is>
                <rdf:Bag>
                  <rdf:li rdf:resource="http://identifiers.org/seed.compound/cpd00143"/>
                  <rdf:li rdf:resource="http://identifiers.org/kegg.compound/C00166"/>
                </rdf:Bag>
              </bqbiol:is>
              <bqbiol:hasProperty>
                <rdf:Bag>
                  <rdf:li rdf:resource="http://identifiers.org/sbo/SBO:0000247"/>
                </rdf:Bag>
              </bqbiol:hasProperty>
            </rdf:Description>
          </rdf:RDF>
        </annotation>
      </species>
      <species metaid="cpd00066__91__x0__93__" sboTerm="SBO:0000247" id="cpd00066__91__x0__93__" name="L_Phenylalanine_x0" compartment="x0" hasOnlySubstanceUnits="false" boundaryCondition="false" constant="false" fbc:charge="0" fbc:chemicalFormula="C9H11NO2">
        <annotation xmlns:sbml="http://www.sbml.org/sbml/level3/version1/core">
          <rdf:RDF xmlns:rdf="http://www.w3.org/1999/02/22-rdf-syntax-ns#" xmlns:dcterms="http://purl.org/dc/terms/" xmlns:vCard="http://www.w3.org/2001/vcard-rdf/3.0#" xmlns:vCard4="http://www.w3.org/2006/vcard/ns#" xmlns:bqbiol="http://biomodels.net/biology-qualifiers/" xmlns:bqmodel="http://biomodels.net/model-qualifiers/">
            <rdf:Description rdf:about="#cpd00066__91__x0__93__">
              <bqbiol:is>
                <rdf:Bag>
                  <rdf:li rdf:resource="http://identifiers.org/seed.compound/cpd00066"/>
                  <rdf:li rdf:resource="http://identifiers.org/kegg.compound/C00079"/>
                </rdf:Bag>
              </bqbiol:is>
              <bqbiol:hasProperty>
                <rdf:Bag>
                  <rdf:li rdf:resource="http://identifiers.org/sbo/SBO:0000247"/>
                </rdf:Bag>
              </bqbiol:hasProperty>
            </rdf:Description>
          </rdf:RDF>
        </annotation>
      </species>
      <species metaid="cpd00143__91__x0__93__" sboTerm="SBO:0000247" id="cpd00143__91__x0__93__" name="Phenylpyruvate_x0" compartment="x0" hasOnlySubstanceUnits="false" boundaryCondition="false" constant="false" fbc:charge="-1" fbc:chemicalFormula="C9H7O3">
        <annotation xmlns:sbml="http://www.sbml.org/sbml/level3/version1/core">
          <rdf:RDF xmlns:rdf="http://www.w3.org/1999/02/22-rdf-syntax-ns#" xmlns:dcterms="http://purl.org/dc/terms/" xmlns:vCard="http://www.w3.org/2001/vcard-rdf/3.0#" xmlns:vCard4="http://www.w3.org/2006/vcard/ns#" xmlns:bqbiol="http://biomodels.net/biology-qualifiers/" xmlns:bqmodel="http://biomodels.net/model-qualifiers/">
            <rdf:Description rdf:about="#cpd00143__91__x0__93__">
              <bqbiol:is>
                <rdf:Bag>
                  <rdf:li rdf:resource="http://identifiers.org/seed.compound/cpd00143"/>
                  <rdf:li rdf:resource="http://identifiers.org/kegg.compound/C00166"/>
                </rdf:Bag>
              </bqbiol:is>
              <bqbiol:hasProperty>
                <rdf:Bag>
                  <rdf:li rdf:resource="http://identifiers.org/sbo/SBO:0000247"/>
                </rdf:Bag>
              </bqbiol:hasProperty>
            </rdf:Description>
          </rdf:RDF>
        </annotation>
      </species>
      <species metaid="cpd00333__91__c0__93__" sboTerm="SBO:0000247" id="cpd00333__91__c0__93__" name="E_Cinnamate_c0" compartment="c0" hasOnlySubstanceUnits="false" boundaryCondition="false" constant="false" fbc:charge="-1" fbc:chemicalFormula="C9H7O2">
        <annotation xmlns:sbml="http://www.sbml.org/sbml/level3/version1/core">
          <rdf:RDF xmlns:rdf="http://www.w3.org/1999/02/22-rdf-syntax-ns#" xmlns:dcterms="http://purl.org/dc/terms/" xmlns:vCard="http://www.w3.org/2001/vcard-rdf/3.0#" xmlns:vCard4="http://www.w3.org/2006/vcard/ns#" xmlns:bqbiol="http://biomodels.net/biology-qualifiers/" xmlns:bqmodel="http://biomodels.net/model-qualifiers/">
            <rdf:Description rdf:about="#cpd00333__91__c0__93__">
              <bqbiol:is>
                <rdf:Bag>
                  <rdf:li rdf:resource="http://identifiers.org/seed.compound/cpd00333"/>
                  <rdf:li rdf:resource="http://identifiers.org/kegg.compound/C00423"/>
                </rdf:Bag>
              </bqbiol:is>
              <bqbiol:hasProperty>
                <rdf:Bag>
                  <rdf:li rdf:resource="http://identifiers.org/sbo/SBO:0000247"/>
                </rdf:Bag>
              </bqbiol:hasProperty>
            </rdf:Description>
          </rdf:RDF>
        </annotation>
      </species>
      <species metaid="cpd00159__91__c0__93__" sboTerm="SBO:0000247" id="cpd00159__91__c0__93__" name="L_Lactate_c0" compartment="c0" hasOnlySubstanceUnits="false" boundaryCondition="false" constant="false" fbc:charge="-1" fbc:chemicalFormula="C3H5O3">
        <annotation xmlns:sbml="http://www.sbml.org/sbml/level3/version1/core">
          <rdf:RDF xmlns:rdf="http://www.w3.org/1999/02/22-rdf-syntax-ns#" xmlns:dcterms="http://purl.org/dc/terms/" xmlns:vCard="http://www.w3.org/2001/vcard-rdf/3.0#" xmlns:vCard4="http://www.w3.org/2006/vcard/ns#" xmlns:bqbiol="http://biomodels.net/biology-qualifiers/" xmlns:bqmodel="http://biomodels.net/model-qualifiers/">
            <rdf:Description rdf:about="#cpd00159__91__c0__93__">
              <bqbiol:is>
                <rdf:Bag>
                  <rdf:li rdf:resource="http://identifiers.org/seed.compound/cpd00159"/>
                  <rdf:li rdf:resource="http://identifiers.org/kegg.compound/C00186"/>
                </rdf:Bag>
              </bqbiol:is>
              <bqbiol:hasProperty>
                <rdf:Bag>
                  <rdf:li rdf:resource="http://identifiers.org/sbo/SBO:0000247"/>
                </rdf:Bag>
              </bqbiol:hasProperty>
            </rdf:Description>
          </rdf:RDF>
        </annotation>
      </species>
      <species metaid="cpd00071__91__d0__93__" sboTerm="SBO:0000247" id="cpd00071__91__d0__93__" name="Acetaldehyde_d0" compartment="d0" hasOnlySubstanceUnits="false" boundaryCondition="false" constant="false" fbc:charge="0" fbc:chemicalFormula="C2H4O">
        <annotation xmlns:sbml="http://www.sbml.org/sbml/level3/version1/core">
          <rdf:RDF xmlns:rdf="http://www.w3.org/1999/02/22-rdf-syntax-ns#" xmlns:dcterms="http://purl.org/dc/terms/" xmlns:vCard="http://www.w3.org/2001/vcard-rdf/3.0#" xmlns:vCard4="http://www.w3.org/2006/vcard/ns#" xmlns:bqbiol="http://biomodels.net/biology-qualifiers/" xmlns:bqmodel="http://biomodels.net/model-qualifiers/">
            <rdf:Description rdf:about="#cpd00071__91__d0__93__">
              <bqbiol:is>
                <rdf:Bag>
                  <rdf:li rdf:resource="http://identifiers.org/seed.compound/cpd00071"/>
                  <rdf:li rdf:resource="http://identifiers.org/kegg.compound/C00084"/>
                </rdf:Bag>
              </bqbiol:is>
              <bqbiol:hasProperty>
                <rdf:Bag>
                  <rdf:li rdf:resource="http://identifiers.org/sbo/SBO:0000247"/>
                </rdf:Bag>
              </bqbiol:hasProperty>
            </rdf:Description>
          </rdf:RDF>
        </annotation>
      </species>
      <species metaid="cpd00029__91__m0__93__" sboTerm="SBO:0000247" id="cpd00029__91__m0__93__" name="Acetate_m0" compartment="m0" hasOnlySubstanceUnits="false" boundaryCondition="false" constant="false" fbc:charge="-1" fbc:chemicalFormula="C2H3O2">
        <annotation xmlns:sbml="http://www.sbml.org/sbml/level3/version1/core">
          <rdf:RDF xmlns:rdf="http://www.w3.org/1999/02/22-rdf-syntax-ns#" xmlns:dcterms="http://purl.org/dc/terms/" xmlns:vCard="http://www.w3.org/2001/vcard-rdf/3.0#" xmlns:vCard4="http://www.w3.org/2006/vcard/ns#" xmlns:bqbiol="http://biomodels.net/biology-qualifiers/" xmlns:bqmodel="http://biomodels.net/model-qualifiers/">
            <rdf:Description rdf:about="#cpd00029__91__m0__93__">
              <bqbiol:is>
                <rdf:Bag>
                  <rdf:li rdf:resource="http://identifiers.org/seed.compound/cpd00029"/>
                  <rdf:li rdf:resource="http://identifiers.org/kegg.compound/C00033"/>
                </rdf:Bag>
              </bqbiol:is>
              <bqbiol:hasProperty>
                <rdf:Bag>
                  <rdf:li rdf:resource="http://identifiers.org/sbo/SBO:0000247"/>
                </rdf:Bag>
              </bqbiol:hasProperty>
            </rdf:Description>
          </rdf:RDF>
        </annotation>
      </species>
      <species metaid="cpd00071__91__m0__93__" sboTerm="SBO:0000247" id="cpd00071__91__m0__93__" name="Acetaldehyde_m0" compartment="m0" hasOnlySubstanceUnits="false" boundaryCondition="false" constant="false" fbc:charge="0" fbc:chemicalFormula="C2H4O">
        <annotation xmlns:sbml="http://www.sbml.org/sbml/level3/version1/core">
          <rdf:RDF xmlns:rdf="http://www.w3.org/1999/02/22-rdf-syntax-ns#" xmlns:dcterms="http://purl.org/dc/terms/" xmlns:vCard="http://www.w3.org/2001/vcard-rdf/3.0#" xmlns:vCard4="http://www.w3.org/2006/vcard/ns#" xmlns:bqbiol="http://biomodels.net/biology-qualifiers/" xmlns:bqmodel="http://biomodels.net/model-qualifiers/">
            <rdf:Description rdf:about="#cpd00071__91__m0__93__">
              <bqbiol:is>
                <rdf:Bag>
                  <rdf:li rdf:resource="http://identifiers.org/seed.compound/cpd00071"/>
                  <rdf:li rdf:resource="http://identifiers.org/kegg.compound/C00084"/>
                </rdf:Bag>
              </bqbiol:is>
              <bqbiol:hasProperty>
                <rdf:Bag>
                  <rdf:li rdf:resource="http://identifiers.org/sbo/SBO:0000247"/>
                </rdf:Bag>
              </bqbiol:hasProperty>
            </rdf:Description>
          </rdf:RDF>
        </annotation>
      </species>
      <species metaid="cpd00069__91__c0__93__" sboTerm="SBO:0000247" id="cpd00069__91__c0__93__" name="L_Tyrosine_c0" compartment="c0" hasOnlySubstanceUnits="false" boundaryCondition="false" constant="false" fbc:charge="0" fbc:chemicalFormula="C9H11NO3">
        <annotation xmlns:sbml="http://www.sbml.org/sbml/level3/version1/core">
          <rdf:RDF xmlns:rdf="http://www.w3.org/1999/02/22-rdf-syntax-ns#" xmlns:dcterms="http://purl.org/dc/terms/" xmlns:vCard="http://www.w3.org/2001/vcard-rdf/3.0#" xmlns:vCard4="http://www.w3.org/2006/vcard/ns#" xmlns:bqbiol="http://biomodels.net/biology-qualifiers/" xmlns:bqmodel="http://biomodels.net/model-qualifiers/">
            <rdf:Description rdf:about="#cpd00069__91__c0__93__">
              <bqbiol:is>
                <rdf:Bag>
                  <rdf:li rdf:resource="http://identifiers.org/seed.compound/cpd00069"/>
                  <rdf:li rdf:resource="http://identifiers.org/kegg.compound/C00082"/>
                </rdf:Bag>
              </bqbiol:is>
              <bqbiol:hasProperty>
                <rdf:Bag>
                  <rdf:li rdf:resource="http://identifiers.org/sbo/SBO:0000247"/>
                </rdf:Bag>
              </bqbiol:hasProperty>
            </rdf:Description>
          </rdf:RDF>
        </annotation>
      </species>
      <species metaid="cpd00868__91__c0__93__" sboTerm="SBO:0000247" id="cpd00868__91__c0__93__" name="p_hydroxyphenylpyruvate_c0" compartment="c0" hasOnlySubstanceUnits="false" boundaryCondition="false" constant="false" fbc:charge="-1" fbc:chemicalFormula="C9H7O4">
        <annotation xmlns:sbml="http://www.sbml.org/sbml/level3/version1/core">
          <rdf:RDF xmlns:rdf="http://www.w3.org/1999/02/22-rdf-syntax-ns#" xmlns:dcterms="http://purl.org/dc/terms/" xmlns:vCard="http://www.w3.org/2001/vcard-rdf/3.0#" xmlns:vCard4="http://www.w3.org/2006/vcard/ns#" xmlns:bqbiol="http://biomodels.net/biology-qualifiers/" xmlns:bqmodel="http://biomodels.net/model-qualifiers/">
            <rdf:Description rdf:about="#cpd00868__91__c0__93__">
              <bqbiol:is>
                <rdf:Bag>
                  <rdf:li rdf:resource="http://identifiers.org/seed.compound/cpd00868"/>
                  <rdf:li rdf:resource="http://identifiers.org/kegg.compound/C01179"/>
                </rdf:Bag>
              </bqbiol:is>
              <bqbiol:hasProperty>
                <rdf:Bag>
                  <rdf:li rdf:resource="http://identifiers.org/sbo/SBO:0000247"/>
                </rdf:Bag>
              </bqbiol:hasProperty>
            </rdf:Description>
          </rdf:RDF>
        </annotation>
      </species>
      <species metaid="cpd00069__91__d0__93__" sboTerm="SBO:0000247" id="cpd00069__91__d0__93__" name="L_Tyrosine_d0" compartment="d0" hasOnlySubstanceUnits="false" boundaryCondition="false" constant="false" fbc:charge="0" fbc:chemicalFormula="C9H11NO3">
        <annotation xmlns:sbml="http://www.sbml.org/sbml/level3/version1/core">
          <rdf:RDF xmlns:rdf="http://www.w3.org/1999/02/22-rdf-syntax-ns#" xmlns:dcterms="http://purl.org/dc/terms/" xmlns:vCard="http://www.w3.org/2001/vcard-rdf/3.0#" xmlns:vCard4="http://www.w3.org/2006/vcard/ns#" xmlns:bqbiol="http://biomodels.net/biology-qualifiers/" xmlns:bqmodel="http://biomodels.net/model-qualifiers/">
            <rdf:Description rdf:about="#cpd00069__91__d0__93__">
              <bqbiol:is>
                <rdf:Bag>
                  <rdf:li rdf:resource="http://identifiers.org/seed.compound/cpd00069"/>
                  <rdf:li rdf:resource="http://identifiers.org/kegg.compound/C00082"/>
                </rdf:Bag>
              </bqbiol:is>
              <bqbiol:hasProperty>
                <rdf:Bag>
                  <rdf:li rdf:resource="http://identifiers.org/sbo/SBO:0000247"/>
                </rdf:Bag>
              </bqbiol:hasProperty>
            </rdf:Description>
          </rdf:RDF>
        </annotation>
      </species>
      <species metaid="cpd00868__91__d0__93__" sboTerm="SBO:0000247" id="cpd00868__91__d0__93__" name="p_hydroxyphenylpyruvate_d0" compartment="d0" hasOnlySubstanceUnits="false" boundaryCondition="false" constant="false" fbc:charge="-1" fbc:chemicalFormula="C9H7O4">
        <annotation xmlns:sbml="http://www.sbml.org/sbml/level3/version1/core">
          <rdf:RDF xmlns:rdf="http://www.w3.org/1999/02/22-rdf-syntax-ns#" xmlns:dcterms="http://purl.org/dc/terms/" xmlns:vCard="http://www.w3.org/2001/vcard-rdf/3.0#" xmlns:vCard4="http://www.w3.org/2006/vcard/ns#" xmlns:bqbiol="http://biomodels.net/biology-qualifiers/" xmlns:bqmodel="http://biomodels.net/model-qualifiers/">
            <rdf:Description rdf:about="#cpd00868__91__d0__93__">
              <bqbiol:is>
                <rdf:Bag>
                  <rdf:li rdf:resource="http://identifiers.org/seed.compound/cpd00868"/>
                  <rdf:li rdf:resource="http://identifiers.org/kegg.compound/C01179"/>
                </rdf:Bag>
              </bqbiol:is>
              <bqbiol:hasProperty>
                <rdf:Bag>
                  <rdf:li rdf:resource="http://identifiers.org/sbo/SBO:0000247"/>
                </rdf:Bag>
              </bqbiol:hasProperty>
            </rdf:Description>
          </rdf:RDF>
        </annotation>
      </species>
      <species metaid="cpd00069__91__m0__93__" sboTerm="SBO:0000247" id="cpd00069__91__m0__93__" name="L_Tyrosine_m0" compartment="m0" hasOnlySubstanceUnits="false" boundaryCondition="false" constant="false" fbc:charge="0" fbc:chemicalFormula="C9H11NO3">
        <annotation xmlns:sbml="http://www.sbml.org/sbml/level3/version1/core">
          <rdf:RDF xmlns:rdf="http://www.w3.org/1999/02/22-rdf-syntax-ns#" xmlns:dcterms="http://purl.org/dc/terms/" xmlns:vCard="http://www.w3.org/2001/vcard-rdf/3.0#" xmlns:vCard4="http://www.w3.org/2006/vcard/ns#" xmlns:bqbiol="http://biomodels.net/biology-qualifiers/" xmlns:bqmodel="http://biomodels.net/model-qualifiers/">
            <rdf:Description rdf:about="#cpd00069__91__m0__93__">
              <bqbiol:is>
                <rdf:Bag>
                  <rdf:li rdf:resource="http://identifiers.org/seed.compound/cpd00069"/>
                  <rdf:li rdf:resource="http://identifiers.org/kegg.compound/C00082"/>
                </rdf:Bag>
              </bqbiol:is>
              <bqbiol:hasProperty>
                <rdf:Bag>
                  <rdf:li rdf:resource="http://identifiers.org/sbo/SBO:0000247"/>
                </rdf:Bag>
              </bqbiol:hasProperty>
            </rdf:Description>
          </rdf:RDF>
        </annotation>
      </species>
      <species metaid="cpd00868__91__m0__93__" sboTerm="SBO:0000247" id="cpd00868__91__m0__93__" name="p_hydroxyphenylpyruvate_m0" compartment="m0" hasOnlySubstanceUnits="false" boundaryCondition="false" constant="false" fbc:charge="-1" fbc:chemicalFormula="C9H7O4">
        <annotation xmlns:sbml="http://www.sbml.org/sbml/level3/version1/core">
          <rdf:RDF xmlns:rdf="http://www.w3.org/1999/02/22-rdf-syntax-ns#" xmlns:dcterms="http://purl.org/dc/terms/" xmlns:vCard="http://www.w3.org/2001/vcard-rdf/3.0#" xmlns:vCard4="http://www.w3.org/2006/vcard/ns#" xmlns:bqbiol="http://biomodels.net/biology-qualifiers/" xmlns:bqmodel="http://biomodels.net/model-qualifiers/">
            <rdf:Description rdf:about="#cpd00868__91__m0__93__">
              <bqbiol:is>
                <rdf:Bag>
                  <rdf:li rdf:resource="http://identifiers.org/seed.compound/cpd00868"/>
                  <rdf:li rdf:resource="http://identifiers.org/kegg.compound/C01179"/>
                </rdf:Bag>
              </bqbiol:is>
              <bqbiol:hasProperty>
                <rdf:Bag>
                  <rdf:li rdf:resource="http://identifiers.org/sbo/SBO:0000247"/>
                </rdf:Bag>
              </bqbiol:hasProperty>
            </rdf:Description>
          </rdf:RDF>
        </annotation>
      </species>
      <species metaid="cpd00069__91__x0__93__" sboTerm="SBO:0000247" id="cpd00069__91__x0__93__" name="L_Tyrosine_x0" compartment="x0" hasOnlySubstanceUnits="false" boundaryCondition="false" constant="false" fbc:charge="0" fbc:chemicalFormula="C9H11NO3">
        <annotation xmlns:sbml="http://www.sbml.org/sbml/level3/version1/core">
          <rdf:RDF xmlns:rdf="http://www.w3.org/1999/02/22-rdf-syntax-ns#" xmlns:dcterms="http://purl.org/dc/terms/" xmlns:vCard="http://www.w3.org/2001/vcard-rdf/3.0#" xmlns:vCard4="http://www.w3.org/2006/vcard/ns#" xmlns:bqbiol="http://biomodels.net/biology-qualifiers/" xmlns:bqmodel="http://biomodels.net/model-qualifiers/">
            <rdf:Description rdf:about="#cpd00069__91__x0__93__">
              <bqbiol:is>
                <rdf:Bag>
                  <rdf:li rdf:resource="http://identifiers.org/seed.compound/cpd00069"/>
                  <rdf:li rdf:resource="http://identifiers.org/kegg.compound/C00082"/>
                </rdf:Bag>
              </bqbiol:is>
              <bqbiol:hasProperty>
                <rdf:Bag>
                  <rdf:li rdf:resource="http://identifiers.org/sbo/SBO:0000247"/>
                </rdf:Bag>
              </bqbiol:hasProperty>
            </rdf:Description>
          </rdf:RDF>
        </annotation>
      </species>
      <species metaid="cpd00868__91__x0__93__" sboTerm="SBO:0000247" id="cpd00868__91__x0__93__" name="p_hydroxyphenylpyruvate_x0" compartment="x0" hasOnlySubstanceUnits="false" boundaryCondition="false" constant="false" fbc:charge="-1" fbc:chemicalFormula="C9H7O4">
        <annotation xmlns:sbml="http://www.sbml.org/sbml/level3/version1/core">
          <rdf:RDF xmlns:rdf="http://www.w3.org/1999/02/22-rdf-syntax-ns#" xmlns:dcterms="http://purl.org/dc/terms/" xmlns:vCard="http://www.w3.org/2001/vcard-rdf/3.0#" xmlns:vCard4="http://www.w3.org/2006/vcard/ns#" xmlns:bqbiol="http://biomodels.net/biology-qualifiers/" xmlns:bqmodel="http://biomodels.net/model-qualifiers/">
            <rdf:Description rdf:about="#cpd00868__91__x0__93__">
              <bqbiol:is>
                <rdf:Bag>
                  <rdf:li rdf:resource="http://identifiers.org/seed.compound/cpd00868"/>
                  <rdf:li rdf:resource="http://identifiers.org/kegg.compound/C01179"/>
                </rdf:Bag>
              </bqbiol:is>
              <bqbiol:hasProperty>
                <rdf:Bag>
                  <rdf:li rdf:resource="http://identifiers.org/sbo/SBO:0000247"/>
                </rdf:Bag>
              </bqbiol:hasProperty>
            </rdf:Description>
          </rdf:RDF>
        </annotation>
      </species>
      <species metaid="cpd00070__91__c0__93__" sboTerm="SBO:0000247" id="cpd00070__91__c0__93__" name="Malonyl_CoA_c0" compartment="c0" hasOnlySubstanceUnits="false" boundaryCondition="false" constant="false" fbc:charge="-5" fbc:chemicalFormula="C24H33N7O19P3S">
        <annotation xmlns:sbml="http://www.sbml.org/sbml/level3/version1/core">
          <rdf:RDF xmlns:rdf="http://www.w3.org/1999/02/22-rdf-syntax-ns#" xmlns:dcterms="http://purl.org/dc/terms/" xmlns:vCard="http://www.w3.org/2001/vcard-rdf/3.0#" xmlns:vCard4="http://www.w3.org/2006/vcard/ns#" xmlns:bqbiol="http://biomodels.net/biology-qualifiers/" xmlns:bqmodel="http://biomodels.net/model-qualifiers/">
            <rdf:Description rdf:about="#cpd00070__91__c0__93__">
              <bqbiol:is>
                <rdf:Bag>
                  <rdf:li rdf:resource="http://identifiers.org/seed.compound/cpd00070"/>
                  <rdf:li rdf:resource="http://identifiers.org/kegg.compound/C00083"/>
                </rdf:Bag>
              </bqbiol:is>
              <bqbiol:hasProperty>
                <rdf:Bag>
                  <rdf:li rdf:resource="http://identifiers.org/sbo/SBO:0000247"/>
                </rdf:Bag>
              </bqbiol:hasProperty>
            </rdf:Description>
          </rdf:RDF>
        </annotation>
      </species>
      <species metaid="cpd00070__91__d0__93__" sboTerm="SBO:0000247" id="cpd00070__91__d0__93__" name="Malonyl_CoA_d0" compartment="d0" hasOnlySubstanceUnits="false" boundaryCondition="false" constant="false" fbc:charge="-5" fbc:chemicalFormula="C24H33N7O19P3S">
        <annotation xmlns:sbml="http://www.sbml.org/sbml/level3/version1/core">
          <rdf:RDF xmlns:rdf="http://www.w3.org/1999/02/22-rdf-syntax-ns#" xmlns:dcterms="http://purl.org/dc/terms/" xmlns:vCard="http://www.w3.org/2001/vcard-rdf/3.0#" xmlns:vCard4="http://www.w3.org/2006/vcard/ns#" xmlns:bqbiol="http://biomodels.net/biology-qualifiers/" xmlns:bqmodel="http://biomodels.net/model-qualifiers/">
            <rdf:Description rdf:about="#cpd00070__91__d0__93__">
              <bqbiol:is>
                <rdf:Bag>
                  <rdf:li rdf:resource="http://identifiers.org/seed.compound/cpd00070"/>
                  <rdf:li rdf:resource="http://identifiers.org/kegg.compound/C00083"/>
                </rdf:Bag>
              </bqbiol:is>
              <bqbiol:hasProperty>
                <rdf:Bag>
                  <rdf:li rdf:resource="http://identifiers.org/sbo/SBO:0000247"/>
                </rdf:Bag>
              </bqbiol:hasProperty>
            </rdf:Description>
          </rdf:RDF>
        </annotation>
      </species>
      <species metaid="cpd00161__91__c0__93__" sboTerm="SBO:0000247" id="cpd00161__91__c0__93__" name="L_Threonine_c0" compartment="c0" hasOnlySubstanceUnits="false" boundaryCondition="false" constant="false" fbc:charge="0" fbc:chemicalFormula="C4H9NO3">
        <annotation xmlns:sbml="http://www.sbml.org/sbml/level3/version1/core">
          <rdf:RDF xmlns:rdf="http://www.w3.org/1999/02/22-rdf-syntax-ns#" xmlns:dcterms="http://purl.org/dc/terms/" xmlns:vCard="http://www.w3.org/2001/vcard-rdf/3.0#" xmlns:vCard4="http://www.w3.org/2006/vcard/ns#" xmlns:bqbiol="http://biomodels.net/biology-qualifiers/" xmlns:bqmodel="http://biomodels.net/model-qualifiers/">
            <rdf:Description rdf:about="#cpd00161__91__c0__93__">
              <bqbiol:is>
                <rdf:Bag>
                  <rdf:li rdf:resource="http://identifiers.org/seed.compound/cpd00161"/>
                  <rdf:li rdf:resource="http://identifiers.org/kegg.compound/C00188"/>
                </rdf:Bag>
              </bqbiol:is>
              <bqbiol:hasProperty>
                <rdf:Bag>
                  <rdf:li rdf:resource="http://identifiers.org/sbo/SBO:0000247"/>
                </rdf:Bag>
              </bqbiol:hasProperty>
            </rdf:Description>
          </rdf:RDF>
        </annotation>
      </species>
      <species metaid="cpd00363__91__c0__93__" sboTerm="SBO:0000247" id="cpd00363__91__c0__93__" name="Ethanol_c0" compartment="c0" hasOnlySubstanceUnits="false" boundaryCondition="false" constant="false" fbc:charge="0" fbc:chemicalFormula="C2H6O">
        <annotation xmlns:sbml="http://www.sbml.org/sbml/level3/version1/core">
          <rdf:RDF xmlns:rdf="http://www.w3.org/1999/02/22-rdf-syntax-ns#" xmlns:dcterms="http://purl.org/dc/terms/" xmlns:vCard="http://www.w3.org/2001/vcard-rdf/3.0#" xmlns:vCard4="http://www.w3.org/2006/vcard/ns#" xmlns:bqbiol="http://biomodels.net/biology-qualifiers/" xmlns:bqmodel="http://biomodels.net/model-qualifiers/">
            <rdf:Description rdf:about="#cpd00363__91__c0__93__">
              <bqbiol:is>
                <rdf:Bag>
                  <rdf:li rdf:resource="http://identifiers.org/seed.compound/cpd00363"/>
                  <rdf:li rdf:resource="http://identifiers.org/kegg.compound/C00469"/>
                </rdf:Bag>
              </bqbiol:is>
              <bqbiol:hasProperty>
                <rdf:Bag>
                  <rdf:li rdf:resource="http://identifiers.org/sbo/SBO:0000247"/>
                </rdf:Bag>
              </bqbiol:hasProperty>
            </rdf:Description>
          </rdf:RDF>
        </annotation>
      </species>
      <species metaid="cpd00075__91__c0__93__" sboTerm="SBO:0000247" id="cpd00075__91__c0__93__" name="Nitrite_c0" compartment="c0" hasOnlySubstanceUnits="false" boundaryCondition="false" constant="false" fbc:charge="-1" fbc:chemicalFormula="HNO2">
        <annotation xmlns:sbml="http://www.sbml.org/sbml/level3/version1/core">
          <rdf:RDF xmlns:rdf="http://www.w3.org/1999/02/22-rdf-syntax-ns#" xmlns:dcterms="http://purl.org/dc/terms/" xmlns:vCard="http://www.w3.org/2001/vcard-rdf/3.0#" xmlns:vCard4="http://www.w3.org/2006/vcard/ns#" xmlns:bqbiol="http://biomodels.net/biology-qualifiers/" xmlns:bqmodel="http://biomodels.net/model-qualifiers/">
            <rdf:Description rdf:about="#cpd00075__91__c0__93__">
              <bqbiol:is>
                <rdf:Bag>
                  <rdf:li rdf:resource="http://identifiers.org/seed.compound/cpd00075"/>
                  <rdf:li rdf:resource="http://identifiers.org/kegg.compound/C00088"/>
                </rdf:Bag>
              </bqbiol:is>
              <bqbiol:hasProperty>
                <rdf:Bag>
                  <rdf:li rdf:resource="http://identifiers.org/sbo/SBO:0000247"/>
                </rdf:Bag>
              </bqbiol:hasProperty>
            </rdf:Description>
          </rdf:RDF>
        </annotation>
      </species>
      <species metaid="cpd00209__91__c0__93__" sboTerm="SBO:0000247" id="cpd00209__91__c0__93__" name="Nitrate_c0" compartment="c0" hasOnlySubstanceUnits="false" boundaryCondition="false" constant="false" fbc:charge="-1" fbc:chemicalFormula="NO3">
        <annotation xmlns:sbml="http://www.sbml.org/sbml/level3/version1/core">
          <rdf:RDF xmlns:rdf="http://www.w3.org/1999/02/22-rdf-syntax-ns#" xmlns:dcterms="http://purl.org/dc/terms/" xmlns:vCard="http://www.w3.org/2001/vcard-rdf/3.0#" xmlns:vCard4="http://www.w3.org/2006/vcard/ns#" xmlns:bqbiol="http://biomodels.net/biology-qualifiers/" xmlns:bqmodel="http://biomodels.net/model-qualifiers/">
            <rdf:Description rdf:about="#cpd00209__91__c0__93__">
              <bqbiol:is>
                <rdf:Bag>
                  <rdf:li rdf:resource="http://identifiers.org/seed.compound/cpd00209"/>
                  <rdf:li rdf:resource="http://identifiers.org/kegg.compound/C00244"/>
                </rdf:Bag>
              </bqbiol:is>
              <bqbiol:hasProperty>
                <rdf:Bag>
                  <rdf:li rdf:resource="http://identifiers.org/sbo/SBO:0000247"/>
                </rdf:Bag>
              </bqbiol:hasProperty>
            </rdf:Description>
          </rdf:RDF>
        </annotation>
      </species>
      <species metaid="cpd00076__91__c0__93__" sboTerm="SBO:0000247" id="cpd00076__91__c0__93__" name="Sucrose_c0" compartment="c0" hasOnlySubstanceUnits="false" boundaryCondition="false" constant="false" fbc:charge="0" fbc:chemicalFormula="C12H22O11">
        <annotation xmlns:sbml="http://www.sbml.org/sbml/level3/version1/core">
          <rdf:RDF xmlns:rdf="http://www.w3.org/1999/02/22-rdf-syntax-ns#" xmlns:dcterms="http://purl.org/dc/terms/" xmlns:vCard="http://www.w3.org/2001/vcard-rdf/3.0#" xmlns:vCard4="http://www.w3.org/2006/vcard/ns#" xmlns:bqbiol="http://biomodels.net/biology-qualifiers/" xmlns:bqmodel="http://biomodels.net/model-qualifiers/">
            <rdf:Description rdf:about="#cpd00076__91__c0__93__">
              <bqbiol:is>
                <rdf:Bag>
                  <rdf:li rdf:resource="http://identifiers.org/seed.compound/cpd00076"/>
                  <rdf:li rdf:resource="http://identifiers.org/kegg.compound/C00089"/>
                </rdf:Bag>
              </bqbiol:is>
              <bqbiol:hasProperty>
                <rdf:Bag>
                  <rdf:li rdf:resource="http://identifiers.org/sbo/SBO:0000247"/>
                </rdf:Bag>
              </bqbiol:hasProperty>
            </rdf:Description>
          </rdf:RDF>
        </annotation>
      </species>
[truncated: 4,423,739 more chars]
